# Supplementary material for: Crystal structures of N-[(4-phenyl­thia­zol-2-yl)carbamo­thio­yl]benzamide and N-{[4-(4-bromo­phen­yl)thia­zol-2-yl]carbamo­thio­yl}benzamide from synchrotron X-ray diffraction
Source: Acta Crystallogr E Crystallogr Commun. 2016 Aug 26;72(Pt 9):1343–7. doi: 10.1107/S2056989016013396 (PMC5120721; doi:10.1107/S2056989016013396)
Supplement: Supplementary file 1 [file e-72-01343-sup1.cif]

##############################################################################
#                                                                            #
# This CIF contains the data in a paper accepted for publication in          #
# Acta Crystallographica Section E. It conforms to the requirements of       #
# Notes for Authors for Acta Crystallographica Section E, and has been       #
# peer reviewed under the auspices of the IUCr Commission on Journals.       #
#                                                                            #
# Full details of the Crystallographic Information File format               #
# are given in the paper "The Crystallographic Information File (CIF):       #
# a New Standard Archive File for Crystallography" by S. R. Hall, F. H.      #
# Allen and I. D. Brown [Acta Cryst. (1991), A47, 655-685].                  #
#                                                                            #
# The current version of the core CIF dictionary is obtainable from          #
# ftp://ftp.iucr.org/pub/cif_core.dic.                                       #
#                                                                            #
# Software is freely available for graphical display of the structure(s)     #
# in this CIF. For information consult the CIF software page                 #
# http://www.iucr.org/resources/cif/software.                                #
#                                                                            #
# This file may be used for bona fide research purposes within the           #
# scientific community so long as proper attribution is given to the journal # 
# article from which it was obtained.                                        #
#                                                                            #
##############################################################################
data_global
_audit_creation_method     'from SHELXL97 CIF and IUCr SHELXL97-template'
_journal_date_recd_electronic     2016-08-15
_journal_date_accepted     2016-08-20
_journal_name_full     'Acta Crystallographica, Section E'
_journal_year     2016
_journal_volume     72
_journal_issue      9
_journal_page_first     1343
_journal_page_last     1347
_journal_paper_category     GO
_journal_paper_doi     10.1107/S2056989016013396
_journal_coeditor_code     HB7611
_publ_contact_author_name     'Victor N. Khrustalev'
_publ_contact_author_address
;
Inorganic Chemistry Department, Peoples' Friendship University of Russia,
6 Miklukho-Maklay St., Moscow 117198, Russian Federation
;
_publ_contact_author_email     'vnkhrustalev@gmail.com'
_publ_contact_author_fax     '+7-495-4339588'
_publ_contact_author_phone     '+7-495-9550976'
_publ_section_title
;
Crystal structures of <i>N</i>-[(4-phenylthiazol-2-yl)carbamothioyl]benzamide
and <i>N</i>-{[4-(4-bromophenyl)thiazol-2-yl]carbamothioyl}benzamide from
synchrotron X-ray diffraction
;
_publ_section_title_footnote     .
loop_
    _publ_author_name
    _publ_author_footnote
    _publ_author_address
    'Ekaterina S. Gantimurova' .
;
Laboratory of Functional Heterocyclic Compounds,
Togliatti State University,
14 Belorusskaya St., Togliatti 445020, Russian Federation
;
    'Alexander S. Bunev' .
;
Laboratory of Functional Heterocyclic Compounds,
Togliatti State University,
14 Belorusskaya St., Togliatti 445020, Russian Federation
;
    'Kristina Yu. Talina' .
;
Laboratory of Functional Heterocyclic Compounds,
Togliatti State University,
14 Belorusskaya St., Togliatti 445020, Russian Federation
;
    'Gennady I. Ostapenko' .
;
Laboratory of Functional Heterocyclic Compounds,
Togliatti State University,
14 Belorusskaya St., Togliatti 445020, Russian Federation
;
    'Pavel V. Dorovatovskii' .
;
National Research Centre "Kurchatov Institute",
1 Acad. Kurchatov Sq., Moscow 123182, Russian Federation
;
    'Nikolai N. Lobanov' .
;
Inorganic Chemistry Department, Peoples' Friendship University of Russia,
6 Miklukho-Maklay St., Moscow 117198, Russian Federation
;
    'Victor N. Khrustalev' .
;
Inorganic Chemistry Department, Peoples' Friendship University of Russia,
6 Miklukho-Maklay St., Moscow 117198, Russian Federation
X-Ray Structural Centre,
A.N. Nesmeyanov Institute of Organoelement Compounds,
Russian Academy of Sciences,
28 Vavilov St., B-334, Moscow 119991, Russian Federation
;
_publ_section_synopsis
;
The crystal structures of two new thiourea derivatives -- potential active
pharmaceutical ingredients (APIs) -- were studied by synchrotron X-ray
diffraction.
;
data_I
_database_code_depnum_ccdc_archive 'CCDC 1500237'
_audit_creation_method     SHELXL-2014/6
_chemical_name_systematic
;
<i>N</i>-[(4-Phenylthiazol-2-yl)carbamothioyl]benzamide
;
_chemical_name_common     ?
_chemical_formula_moiety     'C17 H13 N3 O S2'
_chemical_formula_sum     'C17 H13 N3 O S2'
_chemical_formula_iupac     'C17 H13 N3 O S2'
_chemical_formula_weight     339.42
_chemical_melting_point     ?
_shelx_space_group_comment
;
The symmetry employed for this shelxl refinement is uniquely defined
by the following loop, which should always be used as a source of
symmetry information in preference to the above space-group names.
They are only intended as comments.
;
_space_group_crystal_system     monoclinic
_space_group_name_H-M_alt     'P 21/c'
_space_group_name_Hall     '-P 2ybc'
loop_
    _space_group_symop_operation_xyz
    'x, y, z'
    '-x, y+1/2, -z+1/2'
    '-x, -y, -z'
    'x, -y-1/2, z-1/2'
_cell_length_a     12.901(3)
_cell_length_b     5.5160(11)
_cell_length_c     23.143(5)
_cell_angle_alpha     90
_cell_angle_beta     105.32(3)
_cell_angle_gamma     90
_cell_volume     1588.4(6)
_cell_formula_units_Z     4
_cell_measurement_reflns_used     600
_cell_measurement_theta_min     2.4
_cell_measurement_theta_max     34.0
_cell_measurement_temperature     100(2)
_exptl_crystal_description     prism
_exptl_crystal_colour     colourless
_exptl_crystal_size_max     0.15
_exptl_crystal_size_mid     0.10
_exptl_crystal_size_min     0.05
_exptl_crystal_density_diffrn     1.419
_exptl_crystal_density_meas     ?
_exptl_crystal_density_method     ?
_exptl_crystal_F_000     704
_exptl_absorpt_coefficient_mu     0.805
_exptl_absorpt_correction_type     multi-scan
_exptl_absorpt_process_details
;
(SCALA; Evans, 2006)
;
_shelx_estimated_absorpt_T_min     0.881
_shelx_estimated_absorpt_T_max     0.958
_exptl_absorpt_correction_T_min     0.870
_exptl_absorpt_correction_T_max     0.950
_diffrn_ambient_temperature     100(2)
_diffrn_radiation_type     synchrotron
_diffrn_radiation_wavelength     0.96990
_diffrn_measurement_device_type     'MAR CCD'
_diffrn_measurement_method     '\f scan'
_diffrn_detector_area_resol_mean     ?
_diffrn_reflns_number     26393
_diffrn_reflns_av_R_equivalents     0.0327
_diffrn_reflns_theta_min     2.234
_diffrn_reflns_theta_max     38.535
_diffrn_reflns_theta_full     35.587
_diffrn_measured_fraction_theta_max     0.968
_diffrn_measured_fraction_theta_full     0.983
_diffrn_reflns_limit_h_min     -16
_diffrn_reflns_limit_h_max     16
_diffrn_reflns_limit_k_min     -6
_diffrn_reflns_limit_k_max     7
_diffrn_reflns_limit_l_min     -29
_diffrn_reflns_limit_l_max     28
_refine_special_details     ?
_reflns_number_total     3395
_reflns_number_gt     2899
_reflns_threshold_expression     'I > 2\s(I)'
_refine_ls_structure_factor_coef     Fsqd
_refine_ls_matrix_type     full
_refine_ls_R_factor_all     0.0437
_refine_ls_R_factor_gt     0.0355
_refine_ls_wR_factor_gt     0.0898
_refine_ls_wR_factor_ref     0.0953
_refine_ls_goodness_of_fit_ref     1.029
_refine_ls_restrained_S_all     1.029
_refine_ls_number_reflns     3395
_refine_ls_number_parameters     209
_refine_ls_number_restraints     0
_refine_ls_hydrogen_treatment     constr
_refine_ls_weighting_scheme     calc
_refine_ls_weighting_details
               'w=1/[\s^2^(Fo^2^)+(0.0566P)^2^+0.566P] where P=(Fo^2^+2Fc^2^)/3'
_atom_sites_solution_hydrogens     mixed
_atom_sites_solution_primary     difmap
_atom_sites_solution_secondary     difmap
_refine_ls_shift/su_max     0.001
_refine_ls_shift/su_mean     0.000
_refine_diff_density_max     0.316
_refine_diff_density_min     -0.318
_refine_ls_extinction_method
;
SHELXL2014 (Sheldrick, 2015)
;
_refine_ls_extinction_coef     0.0035(10)
_refine_ls_extinction_expression
                                  'Fc^*^=kFc[1+0.001xFc^2^\l^3^/sin(2\q)]^-1/4^'
loop_
    _atom_type_symbol
    _atom_type_description
    _atom_type_scat_dispersion_real
    _atom_type_scat_dispersion_imag
    _atom_type_scat_source
    'C' 'C' 0.0070 0.0030
                         'International Tables Vol C Tables 4.2.6.8 and 6.1.1.4'
    'H' 'H' 0.0000 0.0000
                         'International Tables Vol C Tables 4.2.6.8 and 6.1.1.4'
    'N' 'N' 0.0130 0.0070
                         'International Tables Vol C Tables 4.2.6.8 and 6.1.1.4'
    'O' 'O' 0.0210 0.0120
                         'International Tables Vol C Tables 4.2.6.8 and 6.1.1.4'
    'S' 'S' 0.1970 0.2290
                         'International Tables Vol C Tables 4.2.6.8 and 6.1.1.4'
_computing_data_collection
;
<i>Automar</i> (MarXperts, 2015)
;
_computing_cell_refinement
;
<i>i</i>Mosflm (Battye <i>et al.</i>, 2011)
;
_computing_data_reduction
;
<i>i</i>Mosflm (Battye <i>et al.</i>, 2011)
;
_computing_structure_solution
;
SHELXS97 (Sheldrick, 2008)
;
_computing_structure_refinement
;
SHELXL2014 (Sheldrick, 2015)
;
_computing_molecular_graphics
;
SHELXTL (Sheldrick, 2008)
;
_computing_publication_material
;
SHELXTL (Sheldrick, 2008)
;
loop_
    _atom_site_type_symbol
    _atom_site_label
    _atom_site_fract_x
    _atom_site_fract_y
    _atom_site_fract_z
    _atom_site_U_iso_or_equiv
    _atom_site_adp_type
    _atom_site_calc_flag
    _atom_site_occupancy
    _atom_site_disorder_assembly
    _atom_site_disorder_group
    S S1 0.41550(3) 0.80075(7) 0.45047(2) 0.03118(14) Uani d 1 . .
    S S2 0.25885(3) 1.09330(7) 0.35070(2) 0.02857(14) Uani d 1 . .
    O O1 0.47826(9) 0.3167(2) 0.30362(5) 0.0333(3) Uani d 1 . .
    N N1 0.36884(10) 0.6692(2) 0.33491(6) 0.0279(3) Uani d 1 . .
    H H1 0.3853 0.5686 0.3068 0.033 Uiso d 1 . .
    N N2 0.49953(10) 0.4417(2) 0.40077(5) 0.0265(3) Uani d 1 . .
    H H2 0.5346 0.4048 0.4403 0.032 Uiso d 1 . .
    N N3 0.22879(10) 0.8127(2) 0.25771(6) 0.0270(3) Uani d 1 . .
    C C1 0.42612(12) 0.6327(3) 0.39203(7) 0.0262(3) Uani d 1 . .
    C C2 0.28765(12) 0.8397(3) 0.31264(7) 0.0265(3) Uani d 1 . .
    C C3 0.15407(12) 0.9994(3) 0.24243(7) 0.0266(3) Uani d 1 . .
    C C4 0.16011(13) 1.1685(3) 0.28659(7) 0.0291(3) Uani d 1 . .
    H H4 0.1159 1.3086 0.2826 0.035 Uiso calc 1 . .
    C C5 0.07557(12) 0.9915(3) 0.18273(7) 0.0263(3) Uani d 1 . .
    C C6 0.07731(13) 0.7958(3) 0.14375(7) 0.0292(3) Uani d 1 . .
    H H6 0.1300 0.6722 0.1555 0.035 Uiso calc 1 . .
    C C7 0.00219(13) 0.7826(3) 0.08808(8) 0.0342(4) Uani d 1 . .
    H H7 0.0038 0.6496 0.0623 0.041 Uiso calc 1 . .
    C C8 -0.07530(13) 0.9630(3) 0.06996(8) 0.0356(4) Uani d 1 . .
    H H8 -0.1264 0.9529 0.0320 0.043 Uiso calc 1 . .
    C C9 -0.07725(14) 1.1582(3) 0.10782(8) 0.0343(4) Uani d 1 . .
    H H9 -0.1298 1.2817 0.0956 0.041 Uiso calc 1 . .
    C C10 -0.00247(13) 1.1736(3) 0.16369(7) 0.0303(4) Uani d 1 . .
    H H10 -0.0043 1.3080 0.1891 0.036 Uiso calc 1 . .
    C C11 0.52613(12) 0.3002(3) 0.35705(7) 0.0268(3) Uani d 1 . .
    C C12 0.61647(12) 0.1241(3) 0.37854(6) 0.0259(3) Uani d 1 . .
    C C13 0.62162(12) -0.0727(3) 0.34049(7) 0.0280(3) Uani d 1 . .
    H H13 0.5687 -0.0900 0.3034 0.034 Uiso calc 1 . .
    C C14 0.70420(13) -0.2414(3) 0.35736(7) 0.0298(3) Uani d 1 . .
    H H14 0.7074 -0.3746 0.3319 0.036 Uiso calc 1 . .
    C C15 0.78246(13) -0.2151(3) 0.41177(7) 0.0318(4) Uani d 1 . .
    H H15 0.8389 -0.3304 0.4232 0.038 Uiso calc 1 . .
    C C16 0.77780(13) -0.0197(3) 0.44932(7) 0.0316(4) Uani d 1 . .
    H H16 0.8308 -0.0031 0.4864 0.038 Uiso calc 1 . .
    C C17 0.69563(12) 0.1514(3) 0.43264(7) 0.0282(3) Uani d 1 . .
    H H17 0.6934 0.2859 0.4579 0.034 Uiso calc 1 . .
loop_
    _atom_site_aniso_label
    _atom_site_aniso_U_11
    _atom_site_aniso_U_22
    _atom_site_aniso_U_33
    _atom_site_aniso_U_12
    _atom_site_aniso_U_13
    _atom_site_aniso_U_23
    S1 0.0401(2) 0.0298(2) 0.0231(2) 0.00420(17) 0.00737(16) -0.00296(15)
    S2 0.0325(2) 0.0253(2) 0.0282(2) 0.00129(15) 0.00863(15) -0.00300(15)
    O1 0.0376(6) 0.0382(7) 0.0228(6) 0.0089(5) 0.0059(5) -0.0010(5)
    N1 0.0319(7) 0.0282(7) 0.0236(6) 0.0033(6) 0.0075(5) -0.0021(5)
    N2 0.0288(6) 0.0286(7) 0.0214(6) 0.0022(5) 0.0056(5) 0.0004(5)
    N3 0.0287(6) 0.0259(7) 0.0270(7) 0.0016(5) 0.0086(5) 0.0007(5)
    C1 0.0271(7) 0.0260(8) 0.0264(7) -0.0013(6) 0.0087(6) 0.0004(6)
    C2 0.0300(8) 0.0232(8) 0.0282(8) 0.0003(6) 0.0110(6) 0.0005(6)
    C3 0.0276(7) 0.0231(8) 0.0314(8) 0.0003(6) 0.0120(6) 0.0024(6)
    C4 0.0301(8) 0.0259(8) 0.0318(8) 0.0019(6) 0.0089(6) 0.0003(6)
    C5 0.0265(7) 0.0239(8) 0.0300(8) -0.0012(6) 0.0103(6) 0.0026(6)
    C6 0.0272(7) 0.0254(8) 0.0342(8) 0.0016(6) 0.0066(6) -0.0001(6)
    C7 0.0342(9) 0.0286(9) 0.0375(9) 0.0005(7) 0.0058(7) -0.0038(7)
    C8 0.0300(8) 0.0388(10) 0.0340(8) 0.0002(7) 0.0017(7) 0.0012(7)
    C9 0.0330(8) 0.0323(9) 0.0377(9) 0.0087(7) 0.0098(7) 0.0063(7)
    C10 0.0336(8) 0.0270(8) 0.0328(8) 0.0053(7) 0.0131(7) 0.0019(6)
    C11 0.0282(8) 0.0290(8) 0.0234(7) -0.0012(6) 0.0074(6) 0.0001(6)
    C12 0.0274(7) 0.0271(8) 0.0243(7) -0.0009(6) 0.0091(6) 0.0011(6)
    C13 0.0291(8) 0.0306(8) 0.0252(7) -0.0022(6) 0.0085(6) -0.0013(6)
    C14 0.0336(8) 0.0287(8) 0.0301(8) 0.0000(7) 0.0135(6) -0.0015(6)
    C15 0.0320(8) 0.0309(9) 0.0343(9) 0.0065(7) 0.0120(7) 0.0050(7)
    C16 0.0290(8) 0.0387(10) 0.0259(8) 0.0022(7) 0.0053(6) 0.0020(7)
    C17 0.0317(8) 0.0287(8) 0.0250(8) -0.0014(7) 0.0089(6) -0.0011(6)
_geom_special_details
;
 All esds (except the esd in the dihedral angle between two l.s. planes)
 are estimated using the full covariance matrix.  The cell esds are taken
 into account individually in the estimation of esds in distances, angles
 and torsion angles; correlations between esds in cell parameters are only
 used when they are defined by crystal symmetry.  An approximate (isotropic)
 treatment of cell esds is used for estimating esds involving l.s. planes.
;
loop_
    _geom_bond_atom_site_label_1
    _geom_bond_atom_site_label_2
    _geom_bond_site_symmetry_2
    _geom_bond_distance
    _geom_bond_publ_flag
    S1 C1 . 1.6747(16) ?
    S2 C4 . 1.7313(17) ?
    S2 C2 . 1.7447(16) ?
    O1 C11 . 1.2308(19) ?
    N1 C1 . 1.348(2) ?
    N1 C2 . 1.401(2) ?
    N1 H1 . 0.9210 ?
    N2 C11 . 1.3909(19) ?
    N2 C1 . 1.395(2) ?
    N2 H2 . 0.9300 ?
    N3 C2 . 1.306(2) ?
    N3 C3 . 1.391(2) ?
    C3 C4 . 1.371(2) ?
    C3 C5 . 1.482(2) ?
    C4 H4 . 0.9500 ?
    C5 C10 . 1.408(2) ?
    C5 C6 . 1.411(2) ?
    C6 C7 . 1.395(2) ?
    C6 H6 . 0.9500 ?
    C7 C8 . 1.394(2) ?
    C7 H7 . 0.9500 ?
    C8 C9 . 1.393(3) ?
    C8 H8 . 0.9500 ?
    C9 C10 . 1.397(2) ?
    C9 H9 . 0.9500 ?
    C10 H10 . 0.9500 ?
    C11 C12 . 1.498(2) ?
    C12 C17 . 1.399(2) ?
    C12 C13 . 1.410(2) ?
    C13 C14 . 1.391(2) ?
    C13 H13 . 0.9500 ?
    C14 C15 . 1.398(2) ?
    C14 H14 . 0.9500 ?
    C15 C16 . 1.396(2) ?
    C15 H15 . 0.9500 ?
    C16 C17 . 1.395(2) ?
    C16 H16 . 0.9500 ?
    C17 H17 . 0.9500 ?
loop_
    _geom_angle_atom_site_label_1
    _geom_angle_atom_site_label_2
    _geom_angle_atom_site_label_3
    _geom_angle_site_symmetry_1
    _geom_angle_site_symmetry_3
    _geom_angle
    _geom_angle_publ_flag
    C4 S2 C2 . . 88.06(8) ?
    C1 N1 C2 . . 128.58(13) ?
    C1 N1 H1 . . 115.7 ?
    C2 N1 H1 . . 115.7 ?
    C11 N2 C1 . . 127.36(13) ?
    C11 N2 H2 . . 116.3 ?
    C1 N2 H2 . . 116.3 ?
    C2 N3 C3 . . 110.42(13) ?
    N1 C1 N2 . . 115.46(13) ?
    N1 C1 S1 . . 124.67(12) ?
    N2 C1 S1 . . 119.87(11) ?
    N3 C2 N1 . . 117.88(14) ?
    N3 C2 S2 . . 115.87(12) ?
    N1 C2 S2 . . 126.22(12) ?
    C4 C3 N3 . . 114.53(14) ?
    C4 C3 C5 . . 127.25(14) ?
    N3 C3 C5 . . 118.17(14) ?
    C3 C4 S2 . . 111.10(12) ?
    C3 C4 H4 . . 124.5 ?
    S2 C4 H4 . . 124.5 ?
    C10 C5 C6 . . 118.47(15) ?
    C10 C5 C3 . . 121.79(14) ?
    C6 C5 C3 . . 119.73(14) ?
    C7 C6 C5 . . 120.38(15) ?
    C7 C6 H6 . . 119.8 ?
    C5 C6 H6 . . 119.8 ?
    C8 C7 C6 . . 120.58(16) ?
    C8 C7 H7 . . 119.7 ?
    C6 C7 H7 . . 119.7 ?
    C9 C8 C7 . . 119.56(16) ?
    C9 C8 H8 . . 120.2 ?
    C7 C8 H8 . . 120.2 ?
    C8 C9 C10 . . 120.43(15) ?
    C8 C9 H9 . . 119.8 ?
    C10 C9 H9 . . 119.8 ?
    C9 C10 C5 . . 120.55(15) ?
    C9 C10 H10 . . 119.7 ?
    C5 C10 H10 . . 119.7 ?
    O1 C11 N2 . . 122.31(14) ?
    O1 C11 C12 . . 121.44(14) ?
    N2 C11 C12 . . 116.25(13) ?
    C17 C12 C13 . . 119.85(14) ?
    C17 C12 C11 . . 123.20(14) ?
    C13 C12 C11 . . 116.92(13) ?
    C14 C13 C12 . . 119.92(14) ?
    C14 C13 H13 . . 120.0 ?
    C12 C13 H13 . . 120.0 ?
    C13 C14 C15 . . 120.06(15) ?
    C13 C14 H14 . . 120.0 ?
    C15 C14 H14 . . 120.0 ?
    C16 C15 C14 . . 120.09(15) ?
    C16 C15 H15 . . 120.0 ?
    C14 C15 H15 . . 120.0 ?
    C15 C16 C17 . . 120.29(15) ?
    C15 C16 H16 . . 119.9 ?
    C17 C16 H16 . . 119.9 ?
    C16 C17 C12 . . 119.77(15) ?
    C16 C17 H17 . . 120.1 ?
    C12 C17 H17 . . 120.1 ?
loop_
    _geom_torsion_atom_site_label_1
    _geom_torsion_atom_site_label_2
    _geom_torsion_atom_site_label_3
    _geom_torsion_atom_site_label_4
    _geom_torsion_site_symmetry_1
    _geom_torsion_site_symmetry_2
    _geom_torsion_site_symmetry_3
    _geom_torsion_site_symmetry_4
    _geom_torsion
    _geom_torsion_publ_flag
    C2 N1 C1 N2 . . . . 177.74(14) ?
    C2 N1 C1 S1 . . . . -3.2(2) ?
    C11 N2 C1 N1 . . . . 5.9(2) ?
    C11 N2 C1 S1 . . . . -173.23(12) ?
    C3 N3 C2 N1 . . . . -178.70(13) ?
    C3 N3 C2 S2 . . . . -0.34(17) ?
    C1 N1 C2 N3 . . . . -166.94(15) ?
    C1 N1 C2 S2 . . . . 14.9(2) ?
    C4 S2 C2 N3 . . . . -0.53(12) ?
    C4 S2 C2 N1 . . . . 177.67(14) ?
    C2 N3 C3 C4 . . . . 1.36(19) ?
    C2 N3 C3 C5 . . . . -176.47(13) ?
    N3 C3 C4 S2 . . . . -1.76(17) ?
    C5 C3 C4 S2 . . . . 175.84(12) ?
    C2 S2 C4 C3 . . . . 1.25(12) ?
    C4 C3 C5 C10 . . . . 2.7(2) ?
    N3 C3 C5 C10 . . . . -179.82(13) ?
    C4 C3 C5 C6 . . . . -176.52(15) ?
    N3 C3 C5 C6 . . . . 1.0(2) ?
    C10 C5 C6 C7 . . . . -0.9(2) ?
    C3 C5 C6 C7 . . . . 178.33(14) ?
    C5 C6 C7 C8 . . . . 0.3(3) ?
    C6 C7 C8 C9 . . . . 0.2(3) ?
    C7 C8 C9 C10 . . . . -0.2(3) ?
    C8 C9 C10 C5 . . . . -0.4(2) ?
    C6 C5 C10 C9 . . . . 0.9(2) ?
    C3 C5 C10 C9 . . . . -178.30(14) ?
    C1 N2 C11 O1 . . . . -6.7(2) ?
    C1 N2 C11 C12 . . . . 173.58(14) ?
    O1 C11 C12 C17 . . . . 157.43(15) ?
    N2 C11 C12 C17 . . . . -22.9(2) ?
    O1 C11 C12 C13 . . . . -20.5(2) ?
    N2 C11 C12 C13 . . . . 159.15(13) ?
    C17 C12 C13 C14 . . . . 1.2(2) ?
    C11 C12 C13 C14 . . . . 179.22(13) ?
    C12 C13 C14 C15 . . . . -0.5(2) ?
    C13 C14 C15 C16 . . . . 0.1(2) ?
    C14 C15 C16 C17 . . . . -0.5(2) ?
    C15 C16 C17 C12 . . . . 1.2(2) ?
    C13 C12 C17 C16 . . . . -1.6(2) ?
    C11 C12 C17 C16 . . . . -179.47(14) ?
loop_
    _geom_hbond_atom_site_label_D
    _geom_hbond_atom_site_label_H
    _geom_hbond_atom_site_label_A
    _geom_hbond_site_symmetry_A
    _geom_hbond_distance_DH
    _geom_hbond_distance_HA
    _geom_hbond_distance_DA
    _geom_hbond_angle_DHA
    N1 H1 O1 . 0.92 1.85 2.6145(18) 139
    N2 H2 S1 3_666 0.93 2.69 3.5845(15) 162
    C13 H13 O1 2_645 0.95 2.44 3.299(2) 150
_shelx_hkl_file
;
   0   0   2 133265. 4181.67   1
   0   0   2 132804. 4164.79   1
   0   0  -2 124974. 3922.72   1
   0   0  -2 136233. 3882.29   1
   0   0   3  149.74 141.402   1
   0   0   3   62.08  94.115   1
   0   0   3  -41.20 125.128   1
   0   0  -3  -42.27 142.272   1
   0   0  -3  -80.04  85.619   1
   0   0  -3   19.18 124.411   1
   0   0  -3   30.67 139.969   1
   0   0   5  141.50 178.864   1
   0   0   5  156.65 118.475   1
   0   0   5  363.97 199.795   1
   0   0  -5  211.62 184.544   1
   0   0  -5   39.10 112.129   1
   0   0  -5  174.00 168.321   1
   0   0  -5  279.27 185.363   1
   0   0   6  723.64 196.622   1
   0   0   6 1036.33 142.477   1
   0   0   6  906.86 228.659   1
   0   0  -6 1031.73 218.526   1
   0   0  -6  869.50 130.757   1
   0   0  -6 1230.30 187.461   1
   0   0  -6  998.98 214.227   1
   0   0   7 -132.04 190.686   1
   0   0   7   89.30 122.262   1
   0   0   7  -85.72 201.586   1
   0   0  -7 -148.77 205.220   1
   0   0  -7   63.10 108.035   1
   0   0  -7  136.64 186.796   1
   0   0  -7  120.42 170.010   1
   0   0   8 149744. 4748.20   1
   0   0   8 161822. 5122.82   1
   0   0   8 154810. 5844.42   1
   0   0  -8 164329. 6192.42   1
   0   0  -8 150665. 4763.05   1
   0   0  -8 160952. 4648.41   1
   0   0  -8 163306. 5174.00   1
   0   0   9  157.57 132.139   1
   0   0   9   58.55 122.108   1
   0   0   9  -49.19 193.296   1
   0   0   9 -271.55 213.511   1
   0   0  -9    0.70 111.515   1
   0   0  -9 -110.18 170.061   1
   0   0  -9  174.26 195.343   1
   0   0  -9  -24.95 171.904   1
   0   0  10 340839.  10722.   1
   0   0  10 340276.  10701.   1
   0   0  10 342425.  12876.   1
   0   0  10 349437.  13137.   1
   0   0 -10 394165.  14806.   1
   0   0 -10 347338.  10921.   1
   0   0 -10 348720. 9959.05   1
   0   0 -10 360849.  10338.   1
   0   0 -10 353428.  11095.   1
   0   0  11 -318.07 206.858   1
   0   0  11  -85.67 246.161   1
   0   0  11   55.37 150.409   1
   0   0  11 -116.63 122.620   1
   0   0 -11   91.56 116.684   1
   0   0 -11 -154.30 206.858   1
   0   0 -11   61.36 199.283   1
   0   0 -11   83.11 199.744   1
   0   0 -11 -127.64 165.967   1
   0   0  12  17871. 702.660   1
   0   0  12  17400. 724.155   1
   0   0  12  17160. 727.225   1
   0   0  12  17615. 675.025   1
   0   0 -12  17114. 687.307   1
   0   0 -12  17810. 655.578   1
   0   0 -12  17503. 648.925   1
   0   0 -12  16648. 640.225   1
   0   0  13  195.80 280.859   1
   0   0  13  257.52 151.586   1
   0   0  13  141.04 167.195   1
   0   0  13   45.79 207.676   1
   0   0 -13   27.35 192.733   1
   0   0 -13  153.38 210.184   1
   0   0 -13 -255.02 208.495   1
   0   0 -13 -112.74 204.810   1
   0   0  14  360.80 294.524   1
   0   0  14  123.13 153.173   1
   0   0  14  235.31 164.022   1
   0   0  14 -176.20 222.211   1
   0   0 -14  -37.76 201.433   1
   0   0 -14  503.02 259.621   1
   0   0 -14 -162.69 209.058   1
   0   0 -14  -90.53 211.566   1
   0   0  15  214.07 254.964   1
   0   0  15  -61.67 182.958   1
   0   0  15  -28.41 145.138   1
   0   0  15   65.71 295.291   1
   0   0 -15  422.01 215.967   1
   0   0 -15  201.84 236.489   1
   0   0 -15 -173.39 211.463   1
   0   0 -15 -251.07 208.290   1
   0   0  16 4863.35 403.070   1
   0   0  16 4188.33 273.797   1
   0   0  16 4179.63 321.085   1
   0   0  16 4146.36 345.496   1
   0   0 -16 4124.87 331.371   1
   0   0 -16 5179.11 392.937   1
   0   0 -16 5209.82 348.311   1
   0   0 -16 5083.41 357.420   1
   0   0  17   31.21 408.137   1
   0   0  17  -12.34 186.643   1
   0   0  17 -183.98 270.573   1
   0   0  17 -259.11 256.499   1
   0   0 -17  382.24 371.494   1
   0   0 -17    1.66 209.826   1
   0   0 -17 -358.75 265.660   1
   0   0 -17  -88.23 221.699   1
   0   0  18  577.28 456.345   1
   0   0  18 -244.88 202.200   1
   0   0  18  362.03 305.578   1
   0   0  18  123.59 260.389   1
   0   0 -18  641.25 273.592   1
   0   0 -18  699.08 354.657   1
   0   0 -18  614.12 307.779   1
   0   0 -18  576.25 215.148   1
   0   0  19   91.15 353.838   1
   0   0  19   82.96 229.580   1
   0   0  19 -392.12 587.000   1
   0   0  19 -581.37 284.749   1
   0   0 -19 -226.97 222.876   1
   0   0 -19  243.91 228.198   1
   0   0 -19 -632.04 371.852   1
   0   0  20 191607. 7272.25   1
   0   0  20 197748. 7538.38   1
   0   0  20 187308. 5951.89   1
   0   0 -20 217093. 6294.77   1
   0   0 -20 188076. 5982.59   1
   0   0  21   24.34 426.919   1
   0   0  21    3.66 316.223   1
   0   0  21 -122.31 289.406   1
   0   0 -21  336.95 229.990   1
   0   0 -21 -249.39 261.668   1
   0   0  22  378.30 369.447   1
   0   0  22  937.56 449.232   1
   0   0 -22  671.44 259.723   1
   0   0 -22  609.01 235.158   1
   0   0  23 -213.25 410.286   1
   0   0  23 -371.80 577.789   1
   0   0 -23  196.26 290.225   1
   0   0 -23 -141.81 221.187   1
   0   0  25  291.09 617.707   1
   0   0 -25  158.24 409.007   1
   0   0 -25   41.18 276.458   1
   0   0  26 1671.95 765.096   1
   0   0 -26   11.25 465.557   1
   0   0 -26 1009.72 321.392   1
   0   0 -27 -539.92 564.994   1
   0   0 -27   93.40 353.889   1
   0   0 -28  737.46 419.345   1
   0  -1   1  10573. 401.791   1
   0  -1   1  11366. 436.131   1
   0  -1   1  10394. 484.339   1
   0  -1  -1  10384. 361.975   1
   0  -1  -1  11157. 390.122   1
   0  -1  -1  10358. 320.368   1
   0  -1  -1  10583. 328.096   1
   0  -1  -1  11064. 501.381   1
   0   1   1  10164. 476.919   1
   0   1   1  10798. 377.840   1
   0   1   1  11080. 377.533   1
   0   1  -1  10179. 320.061   1
   0   1  -1  10890. 510.695   1
   0   1  -1  10200. 319.140   1
   0   1  -1  10471. 389.611   1
   0   1  -1  10517. 407.932   1
   0  -1   2 7876.14 342.937   1
   0  -1   2 8275.32 414.585   1
   0  -1  -2 7988.73 273.746   1
   0  -1  -2 8582.39 413.971   1
   0  -1  -2 8766.62 304.145   1
   0  -1  -2 7727.73 274.821   1
   0   1   2 8101.32 413.510   1
   0   1   2 7835.20 268.986   1
   0   1   2 8234.38 276.509   1
   0   1  -2 8474.92 431.576   1
   0   1  -2 8065.50 283.828   1
   0   1  -2 8249.74 295.496   1
   0   1  -2 8306.03 371.903   1
   0   1  -2 8433.97 346.008   1
   0  -1   3 6335.72 325.998   1
   0  -1   3 7103.37 373.951   1
   0  -1   3 6944.72 361.463   1
   0  -1  -3 6683.72 337.973   1
   0  -1  -3 5977.48 259.826   1
   0   1   3 6151.48 335.977   1
   0   1  -3 6606.95 373.695   1
   0   1  -3 6617.19 282.292   1
   0   1  -3 6136.12 269.396   1
   0   1  -3 6494.36 306.243   1
   0   1  -3 6494.36 341.914   1
   0  -1   4  76919. 2480.04   1
   0  -1   4  73234. 2358.24   1
   0  -1   4  78096. 2990.79   1
   0  -1  -4  72364. 2763.05   1
   0  -1  -4  74565. 2179.63   1
   0   1   4  76151. 2914.53   1
   0   1   4  78147. 2655.58   1
   0   1   4  71750. 2437.05   1
   0   1  -4  76049. 2223.64   1
   0   1  -4  73285. 2820.88   1
   0   1  -4  73593. 2379.73   1
   0   1  -4  75793. 2430.40   1
   0  -1   5  24125. 860.797   1
   0  -1   5  24688. 1007.68   1
   0  -1   5  22380. 801.944   1
   0  -1  -5  23275. 757.420   1
   0  -1  -5  23721. 770.726   1
   0  -1  -5  23623. 949.334   1
   0  -1  -5  22252. 721.596   1
   0   1   5  23628. 962.640   1
   0   1   5  22630. 741.555   1
   0   1   5  21638. 709.313   1
   0   1  -5  23562. 974.922   1
   0   1  -5  23250. 757.420   1
   0   1  -5  23654. 852.609   1
   0  -1   6  46290. 1548.10   1
   0  -1   6  47078. 1567.04   1
   0  -1   6  46213. 1807.57   1
   0  -1  -6  45399. 1453.94   1
   0  -1  -6  47487. 1835.72   1
   0  -1  -6  46556. 1416.58   1
   0  -1  -6  43767. 1399.69   1
   0   1   6  46116. 1793.24   1
   0   1   6  44391. 1426.82   1
   0   1   6  44519. 1429.89   1
   0   1  -6  45660. 1791.20   1
   0   1  -6  48132. 1515.35   1
   0   1  -6  45205. 1376.15   1
   0   1  -6  45455. 1528.15   1
   0   1  -6  46945. 1545.03   1
   0  -1   7  52712. 1739.51   1
   0  -1   7  56039. 2172.98   1
   0  -1   7  57216. 1882.29   1
   0  -1  -7  57523. 2210.85   1
   0  -1  -7  53941. 1723.13   1
   0  -1  -7  52201. 1672.98   1
   0  -1  -7  56960. 1715.45   1
   0   1   7  56397. 2180.14   1
   0   1   7  54657. 1754.35   1
   0   1   7  52098. 1674.00   1
   0   1  -7  57881. 2245.14   1
   0   1  -7  55169. 1670.42   1
   0   1  -7  53941. 1649.44   1
   0   1  -7  59417. 1930.40   1
   0   1  -7  53838. 1778.91   1
   0  -1   8  44846. 1508.70   1
   0  -1   8  43987. 1729.27   1
   0  -1   8  46934. 1823.44   1
   0  -1   8  41668. 1401.23   1
   0  -1  -8  42973. 1331.63   1
   0  -1  -8  42600. 1655.06   1
   0  -1  -8  40977. 1322.41   1
   0  -1  -8  39212. 1276.87   1
   0   1   8  41274. 1621.29   1
   0   1   8  41801. 1358.24   1
   0   1   8  39831. 1299.38   1
   0   1  -8  42840. 1689.87   1
   0   1  -8  42528. 1316.27   1
   0   1  -8  42436. 1433.98   1
   0   1  -8  42712. 1413.51   1
   0   1  -8  43582. 1369.50   1
   0  -1   9  99744. 3211.36   1
   0  -1   9  96929. 3125.89   1
   0  -1   9 108751. 4136.13   1
   0  -1   9  95599. 3649.95   1
   0  -1  -9  98669. 3750.25   1
   0  -1  -9  95752. 3037.36   1
   0  -1  -9  90174. 2871.03   1
   0  -1  -9  95855. 2856.70   1
   0  -1  -9  96469. 2839.30   1
   0   1   9  93961. 2993.34   1
   0   1   9  97236. 3710.33   1
   0   1   9  97288. 3097.75   1
   0   1  -9  99079. 2947.28   1
   0   1  -9  98362. 3181.16   1
   0   1  -9 101433. 3240.02   1
   0   1  -9  95496. 2812.69   1
   0  -1  10  23905. 869.498   1
   0  -1  10  25757. 927.839   1
   0  -1  10  24724. 1008.19   1
   0  -1  10  25041. 1012.79   1
   0  -1 -10  23879. 820.879   1
   0  -1 -10  24683. 828.044   1
   0  -1 -10  23526. 801.432   1
   0  -1 -10  25082. 883.827   1
   0  -1 -10  24657. 992.322   1
   0   1  10  23449. 809.109   1
   0   1  10  23234. 949.845   1
   0   1  10  23521. 816.273   1
   0   1 -10  25072. 872.568   1
   0   1 -10  25358. 856.192   1
   0   1 -10  25179. 879.221   1
   0   1 -10  24304. 885.362   1
   0  -1  11 216991. 6867.96   1
   0  -1  11 214534. 6791.19   1
   0  -1  11 221238. 8346.97   1
   0  -1  11 217912. 8219.03   1
   0  -1 -11 204503. 6443.19   1
   0  -1 -11 207574. 6550.66   1
   0  -1 -11 221955. 6417.60   1
   0  -1 -11 210389. 6059.36   1
   0  -1 -11 212231. 8004.09   1
   0   1  11 203224. 6412.48   1
   0   1  11 215455. 8132.03   1
   0   1  11 222927. 7026.60   1
   0   1 -11 208290. 5997.95   1
   0   1 -11 222774. 6443.19   1
   0   1 -11 212641. 6740.01   1
   0   1 -11 214381. 6760.48   1
   0  -1  12  15793. 642.272   1
   0  -1  12  15609. 636.642   1
   0  -1  12  14278. 613.101   1
   0  -1  12  14463. 644.831   1
   0  -1 -12  15722. 566.530   1
   0  -1 -12  15061. 564.483   1
   0  -1 -12  15967. 635.619   1
   0  -1 -12  15246. 584.953   1
   0  -1 -12  15399. 657.625   1
   0   1  12  14765. 570.112   1
   0   1  12  14478. 633.060   1
   0   1  12  15194. 585.465   1
   0   1 -12  15926. 602.865   1
   0   1 -12  15031. 615.148   1
   0   1 -12  16044. 638.177   1
   0   1 -12  16704. 629.989   1
   0  -1  13  23137. 863.356   1
   0  -1  13  23874. 883.827   1
   0  -1  13  21499. 903.274   1
   0  -1  13  21479. 891.504   1
   0  -1 -13  23035. 795.803   1
   0  -1 -13  21725. 778.402   1
   0  -1 -13  21684. 770.214   1
   0  -1 -13  20732. 849.539   1
   0  -1 -13  22011. 801.944   1
   0   1  13  22201. 924.769   1
   0   1  13  22528. 814.226   1
   0   1  13  23567. 847.491   1
   0   1 -13  21679. 788.638   1
   0   1 -13  22897. 798.873   1
   0   1 -13  21029. 761.514   1
   0   1 -13  23659. 872.568   1
   0  -1  14 -156.76 235.824   1
   0  -1  14  178.86 303.633   1
   0  -1  14  -92.89 205.220   1
   0  -1  14  138.18 146.827   1
   0  -1 -14  -50.03 147.032   1
   0  -1 -14  315.30 188.997   1
   0  -1 -14  247.90 179.120   1
   0  -1 -14  102.61 247.850   1
   0  -1 -14  124.92 193.142   1
   0   1  14   14.18 209.007   1
   0   1  14  103.02 158.751   1
   0   1  14  131.06 241.146   1
   0   1 -14  -13.94 252.712   1
   0   1 -14   99.44 216.274   1
   0   1 -14  149.69 201.893   1
   0   1 -14  128.15 218.065   1
   0  -1  15  19237. 806.038   1
   0  -1  15  19882. 768.167   1
   0  -1  15  19893. 796.826   1
   0  -1  15  19754. 854.145   1
   0  -1 -15  20215. 838.791   1
   0  -1 -15  19811. 710.337   1
   0  -1 -15  19319. 713.919   1
   0  -1 -15  20491. 778.402   1
   0  -1 -15  19744. 740.531   1
   0   1  15  20072. 745.137   1
   0   1  15  18541. 788.126   1
   0   1  15  19811. 756.396   1
   0   1 -15  20067. 746.161   1
   0   1 -15  20972. 777.891   1
   0   1 -15  22057. 833.674   1
   0   1 -15  20082. 756.908   1
   0  -1  16 247339. 7835.20   1
   0  -1  16 273183. 8628.45   1
   0  -1  16 252661. 9534.28   1
   0  -1  16 257983. 9749.22   1
   0  -1 -16 246366. 7768.67   1
   0  -1 -16 261412. 8249.74   1
   0  -1 -16 252405. 7282.49   1
   0  -1 -16 257932. 7446.26   1
   0  -1 -16 266069.  10026.   1
   0   1  16 259672. 9795.28   1
   0   1  16 270471. 8541.44   1
   0   1  16 256243. 8101.32   1
   0   1 -16 248874. 7175.02   1
   0   1 -16 257574. 7446.26   1
   0   1 -16 248106. 7845.44   1
   0   1 -16 251637. 7942.67   1
   0  -1  17 7599.79 438.894   1
   0  -1  17 8096.20 557.318   1
   0  -1  17 8495.39 515.353   1
   0  -1  17 7906.85 409.672   1
   0  -1 -17 7702.14 420.726   1
   0  -1 -17 8567.03 421.494   1
   0  -1 -17 8357.21 427.430   1
   0  -1 -17 8674.50 530.194   1
   0  -1 -17 7574.20 429.682   1
   0   1  17 8597.74 439.867   1
   0   1  17 7973.38 429.478   1
   0   1  17 7840.32 505.783   1
   0   1 -17 8971.33 523.029   1
   0   1 -17 8152.50 422.722   1
   0   1 -17 9007.16 469.344   1
   0   1 -17 7799.38 449.692   1
   0  -1  18  295.24 200.102   1
   0  -1  18 -336.74 491.606   1
   0  -1  18  -89.66 272.057   1
   0  -1  18 -150.97 329.222   1
   0  -1 -18  101.54 249.027   1
   0  -1 -18  -64.43 298.720   1
   0  -1 -18  -12.78 228.812   1
   0  -1 -18  -73.75 427.738   1
   0  -1 -18 -191.30 252.047   1
   0   1  18  291.35 332.241   1
   0   1  18  101.54 458.495   1
   0   1  18  111.46 283.828   1
   0   1  18  -36.98 238.331   1
   0   1 -18 -445.34 398.720   1
   0   1 -18 -155.48 350.204   1
   0   1 -18   36.59 242.426   1
   0   1 -18   31.87 227.533   1
   0  -1  19  17144. 723.643   1
   0  -1  19  16187. 727.225   1
   0  -1  19  18065. 903.274   1
   0  -1 -19  17891. 771.238   1
   0  -1 -19  16796. 683.725   1
   0  -1 -19  16029. 645.342   1
   0   1  19  18045. 901.227   1
   0   1  19  16029. 726.202   1
   0   1  19  17155. 904.298   1
   0   1  19  15466. 669.907   1
   0   1 -19  18516. 715.966   1
   0   1 -19  16888. 674.001   1
   0  -1  20  671.95 284.595   1
   0  -1  20 1121.80 458.137   1
   0  -1  20  396.26 255.936   1
   0  -1 -20  981.06 533.776   1
   0  -1 -20  766.63 230.194   1
   0  -1 -20  719.55 274.002   1
   0   1  20  872.57 433.725   1
   0   1  20  663.25 301.433   1
   0   1  20 -201.89 803.479   1
   0   1  20  582.91 411.412   1
   0   1 -20  649.44 241.914   1
   0   1 -20  558.85 216.735   1
   0  -1  21 3003.07 325.383   1
   0  -1  21 4251.27 397.543   1
   0  -1 -21 3873.08 358.649   1
   0  -1 -21 4869.49 360.133   1
   0   1  21 3192.93 575.742   1
   0   1  21 3488.23 457.983   1
   0   1  21 4448.82 509.365   1
   0   1 -21 4428.86 337.359   1
   0   1 -21 4193.45 312.999   1
   0  -1  22   75.54 307.932   1
   0  -1  22  -64.53 445.752   1
   0  -1 -22  -18.24 381.115   1
   0  -1 -22   47.05 220.112   1
   0   1  22  -83.16 480.194   1
   0   1  22  671.44 554.247   1
   0   1 -22  126.05 244.012   1
   0   1 -22  257.98 223.541   1
   0  -1  23  129.94 340.992   1
   0  -1  23 -535.31 587.512   1
   0  -1 -23  -47.60 435.670   1
   0  -1 -23  -85.47 217.861   1
   0   1  23  266.02 869.498   1
   0   1  23 -558.34 716.990   1
   0   1 -23 -126.30 240.941   1
   0   1 -23 -166.43 245.957   1
   0  -1  24 9605.93 573.694   1
   0  -1 -24  13859. 881.780   1
   0  -1 -24  10742. 545.035   1
   0   1  24  12416. 1048.62   1
   0   1 -24 9477.98 486.745   1
   0   1 -24  10532. 509.263   1
   0  -1  25 1425.28 449.130   1
   0  -1 -25   59.11 820.368   1
   0  -1 -25 1884.34 324.053   1
   0   1  25 2502.04 1196.01   1
   0   1 -25 2453.43 378.454   1
   0  -1  26  28787. 1160.18   1
   0  -1 -26  28275. 1041.45   1
   0  -1  27 1562.95 685.772   1
   0  -1 -27  799.90 426.356   1
   0   1 -27 -400.82 508.341   1
   0   1 -27 1692.42 493.961   1
   0  -1 -28  227.89 538.382   1
   0   1 -28 -186.80 442.681   1
   0  -2   0 329324.  12400.   1
   0  -2   0 320061.  10056.   1
   0  -2   0 319396.  10026.   1
   0   2   0 334954.  12636.   1
   0   2   0 323439.  10148.   1
   0   2   0 330808.  10389.   1
   0  -2   1 6596.72 384.186   1
   0  -2   1 7190.37 345.343   1
   0  -2   1 7425.79 337.973   1
   0  -2  -1 6658.13 392.937   1
   0  -2  -1 7374.61 318.730   1
   0  -2  -1 6847.49 295.650   1
   0   2   1 6775.84 400.921   1
   0   2   1 7236.43 303.736   1
   0   2   1 6975.43 281.832   1
   0   2  -1 7057.31 433.981   1
   0   2  -1 7128.96 334.391   1
   0   2  -1 7052.19 310.645   1
   0  -2   2  281.52 185.773   1
   0  -2   2  129.17 187.308   1
   0  -2   2  157.22 188.690   1
   0  -2  -2  -13.38 142.170   1
   0  -2  -2   53.99 114.329   1
   0  -2  -2   58.80  67.042   1
   0  -2  -2  108.19  71.085   1
   0  -2  -2   -5.57 188.331   1
   0   2   2  -70.16 206.243   1
   0   2   2  -22.67  94.677   1
   0   2   2  169.75 123.030   1
   0   2  -2  265.97  79.171   1
   0   2  -2  -64.33 232.088   1
   0   2  -2  194.63  88.639   1
   0   2  -2   88.59 188.383   1
   0   2  -2   75.84 162.641   1
   0  -2   3  20527. 742.579   1
   0  -2   3  19969. 732.343   1
   0  -2   3  20348. 868.474   1
   0  -2  -3  20793. 880.756   1
   0  -2  -3  20404. 676.048   1
   0  -2  -3  22799. 756.396   1
   0  -2  -3  19877. 617.195   1
   0  -2  -3  20609. 635.619   1
   0   2   3  20931. 905.833   1
   0   2   3  20686. 681.166   1
   0   2  -3  19734. 616.683   1
   0   2  -3  21305. 933.469   1
   0   2  -3  20763. 734.902   1
   0   2  -3  21402. 773.797   1
   0   2  -3  19887. 622.824   1
   0  -2   4  22180. 805.526   1
   0  -2   4  22958. 825.485   1
   0  -2   4  22170. 937.051   1
   0  -2  -4  22651. 942.169   1
   0  -2  -4  23137. 728.761   1
   0  -2  -4  23628. 741.043   1
   0   2   4  22738. 965.710   1
   0   2  -4  21965. 959.569   1
   0   2  -4  22804. 720.061   1
   0   2  -4  22978. 724.667   1
   0   2  -4  24191. 845.444   1
   0   2  -4  23557. 845.444   1
   0  -2   5 302047. 9513.81   1
   0  -2   5 301228. 9483.10   1
   0  -2   5 305169.  11505.   1
   0  -2  -5 305936.  11520.   1
   0  -2  -5 320419. 9135.10   1
   0  -2  -5 311054. 8863.86   1
   0   2   5 303275.  11438.   1
   0   2  -5 315302.  11894.   1
   0   2  -5 309877. 8848.51   1
   0   2  -5 308956. 8807.57   1
   0   2  -5 305936. 9621.28   1
   0   2  -5 299590. 9437.04   1
   0  -2   6  356.55 242.118   1
   0  -2   6  745.65 247.799   1
   0  -2   6  550.66 188.997   1
   0  -2  -6  573.18 184.800   1
   0  -2  -6  247.08 155.885   1
   0  -2  -6  446.42 150.051   1
   0   2   6  525.59 211.873   1
   0   2  -6  284.60 214.585   1
   0   2  -6  438.54 157.421   1
   0   2  -6  573.18 146.417   1
   0   2  -6  804.50 212.385   1
   0   2  -6  438.33 190.839   1
   0  -2   7  28347. 1009.21   1
   0  -2   7  28219. 996.928   1
   0  -2   7  27702. 1146.88   1
   0  -2  -7  26218. 1070.62   1
   0  -2  -7  26847. 874.104   1
   0  -2  -7  27789. 893.039   1
   0   2   7  26883. 1121.80   1
   0   2  -7  27595. 1163.77   1
   0   2  -7  28050. 917.604   1
   0   2  -7  28654. 916.580   1
   0   2  -7  29350. 1004.09   1
   0   2  -7  28669. 1016.89   1
   0  -2   8 9790.16 468.167   1
   0  -2   8 9912.99 472.620   1
   0  -2   8 9738.99 500.153   1
   0  -2  -8 9703.16 467.042   1
   0  -2  -8 9621.28 411.207   1
   0  -2  -8 9738.99 408.956   1
   0   2   8 9646.87 490.327   1
   0   2  -8 9611.04 508.290   1
   0   2  -8 9667.34 421.852   1
   0   2  -8 9703.16 411.310   1
   0   2  -8  10778. 450.204   1
   0   2  -8  10230. 482.395   1
   0  -2   9  38808. 1351.59   1
   0  -2   9  39616. 1351.07   1
   0  -2   9  37692. 1513.30   1
   0  -2  -9  40087. 1252.30   1
   0  -2  -9  40123. 1584.44   1
   0  -2  -9  39939. 1268.68   1
   0   2   9  39094. 1563.46   1
   0   2  -9  40159. 1386.90   1
   0   2  -9  40261. 1621.29   1
   0   2  -9  38142. 1188.84   1
   0   2  -9  38700. 1294.78   1
   0   2  -9  38710. 1228.76   1
   0  -2  10 4901.22 344.217   1
   0  -2  10 4433.47 336.284   1
   0  -2  10 5465.71 345.189   1
   0  -2 -10 4877.68 320.829   1
   0  -2 -10 4662.74 304.810   1
   0  -2 -10 5030.70 314.892   1
   0   2  10 4343.91 303.633   1
   0   2 -10 4730.80 330.808   1
   0   2 -10 4630.50 308.495   1
   0   2 -10 5327.53 313.203   1
   0   2 -10 5373.59 302.814   1
   0   2 -10 4973.38 335.210   1
   0  -2  11 3095.19 305.527   1
   0  -2  11 2970.83 332.958   1
   0  -2  11 3072.16 292.835   1
   0  -2 -11 3534.28 277.635   1
   0  -2 -11 3554.76 294.677   1
   0  -2 -11 3248.72 276.254   1
   0   2  11 3334.18 274.104   1
   0   2 -11 2995.39 271.699   1
   0   2 -11 3173.49 283.470   1
   0   2 -11 3458.03 268.423   1
   0   2 -11 3143.80 288.997   1
   0   2 -11 3235.41 270.982   1
   0  -2  12  23147. 862.845   1
   0  -2  12  25005. 932.445   1
   0  -2  12  25281. 1040.43   1
   0  -2  12  23408. 995.393   1
   0  -2 -12  25143. 835.721   1
   0  -2 -12  23101. 811.668   1
   0  -2 -12  24606. 815.762   1
   0  -2 -12  23623. 983.111   1
   0  -2 -12  25271. 897.645   1
   0   2  12  23843. 1002.56   1
   0   2  12  23976. 806.038   1
   0   2  12  24483. 826.509   1
   0   2 -12  22825. 975.946   1
   0   2 -12  23199. 805.015   1
   0   2 -12  25051. 879.733   1
   0   2 -12  24115. 864.892   1
   0   2 -12  24202. 893.551   1
   0  -2  13  318.58 243.244   1
   0  -2  13 -143.45 318.116   1
   0  -2  13    9.06 240.634   1
   0  -2  13  223.80 160.286   1
   0  -2 -13  117.66 192.784   1
   0  -2 -13   79.38 115.762   1
   0  -2 -13  152.00 127.789   1
   0  -2 -13 -169.14 235.363   1
   0  -2 -13  119.09 227.226   1
   0   2  13  213.31 163.766   1
   0   2  13 -236.54 184.596   1
   0   2  13  181.12 142.682   1
   0   2 -13  202.97 199.232   1
   0   2 -13  163.61 219.396   1
   0   2 -13  393.70 252.303   1
   0   2 -13   92.37 254.350   1
   0  -2  14 2332.65 320.982   1
   0  -2  14 2371.03 413.152   1
   0  -2  14 1834.70 279.682   1
   0  -2  14 1986.69 199.027   1
   0  -2 -14 2053.22 269.242   1
   0  -2 -14 1918.63 180.297   1
   0  -2 -14 2256.91 169.345   1
   0  -2 -14 2182.70 332.804   1
   0  -2 -14 1671.44 275.895   1
   0   2  14 1743.60 201.945   1
   0   2  14 1953.43 246.520   1
   0   2  14 2192.42 223.644   1
   0   2 -14 2460.59 266.325   1
   0   2 -14 2438.59 294.575   1
   0   2 -14 2385.87 294.012   1
   0   2 -14 2178.09 327.635   1
   0  -2  15  46407. 1571.65   1
   0  -2  15  50440. 1743.09   1
   0  -2  15  49596. 1978.50   1
   0  -2  15  45435. 1788.12   1
   0  -2 -15  50706. 1649.44   1
   0  -2 -15  50251. 1602.35   1
   0  -2 -15  48291. 1559.88   1
   0  -2 -15  47334. 1878.71   1
   0  -2 -15  50026. 1623.85   1
   0   2  15  50532. 1998.46   1
   0   2  15  49964. 1641.25   1
   0   2  15  46863. 1538.89   1
   0   2 -15  48234. 1542.99   1
   0   2 -15  49724. 1591.09   1
   0   2 -15  53429. 1793.75   1
   0   2 -15  47978. 1619.24   1
   0  -2  16  791.71 459.263   1
   0  -2  16   41.18 272.211   1
   0  -2  16 1438.07 369.549   1
   0  -2  16  461.31 186.489   1
   0  -2 -16  799.39 201.330   1
   0  -2 -16  550.66 257.574   1
   0  -2 -16 1155.07 399.283   1
   0  -2 -16  901.74 286.591   1
   0  -2 -16  624.87 197.339   1
   0   2  16  548.11 244.012   1
   0   2  16  372.36 264.534   1
   0   2  16  485.72 272.825   1
   0   2 -16  560.39 262.129   1
   0   2 -16 1339.30 406.499   1
   0   2 -16  967.25 343.807   1
   0   2 -16  788.64 245.496   1
   0  -2  17  13997. 763.049   1
   0  -2  17  14498. 627.942   1
   0  -2  17  12707. 582.395   1
   0  -2 -17  14186. 545.547   1
   0  -2 -17  14872. 579.836   1
   0  -2 -17  14857. 633.060   1
   0  -2 -17  14621. 742.579   1
   0  -2 -17  14212. 714.943   1
   0   2  17  13040. 565.506   1
   0   2  17  13925. 668.884   1
   0   2  17  14365. 631.524   1
   0   2 -17  12917. 678.607   1
   0   2 -17  13337. 589.559   1
   0   2 -17  15512. 655.066   1
   0  -2  18  852.61 277.840   1
   0  -2  18  -85.93 481.166   1
   0  -2  18  771.24 215.199   1
   0  -2 -18  916.58 364.841   1
   0  -2 -18  792.22 282.958   1
   0  -2 -18  599.28 297.697   1
   0  -2 -18  701.64 239.253   1
   0   2  18  553.22 409.826   1
   0   2  18  579.32 294.370   1
   0   2  18  414.33 414.329   1
   0   2 -18  794.78 241.658   1
   0   2 -18  971.34 240.788   1
   0  -2  19  29161. 1210.34   1
   0  -2  19  30952. 1107.47   1
   0  -2 -19  29396. 1080.86   1
   0  -2 -19  28536. 1273.80   1
   0  -2 -19  31883. 1090.58   1
   0  -2 -19  32272. 1139.20   1
   0   2  19  30409. 1290.68   1
   0   2  19  28659. 1139.71   1
   0   2 -19  29591. 1030.71   1
   0   2 -19  32349. 1136.64   1
   0  -2  20 9820.87 548.106   1
   0  -2  20 9483.10 485.312   1
   0  -2 -20  10246. 551.688   1
   0  -2 -20 9657.10 651.483   1
   0  -2 -20  10087. 514.329   1
   0   2  20 9831.11 624.871   1
   0   2  20 8828.04 797.850   1
   0   2 -20  10097. 489.406   1
   0   2 -20 9851.58 459.570   1
   0  -2  21 9503.57 488.689   1
   0  -2  21 9094.16 581.371   1
   0  -2 -21 8270.21 464.892   1
   0  -2 -21 8920.16 672.978   1
   0   2  21 9145.33 723.643   1
   0   2 -21 8874.09 466.530   1
   0  -2  22  13239. 773.285   1
   0  -2 -22  10645. 513.817   1
   0   2  22  10015. 897.133   1
   0   2 -22  11791. 532.753   1
   0  -2  23  22052. 1158.14   1
   0  -2 -23  19079. 754.349   1
   0   2  23  13480. 1982.09   1
   0   2 -23  19145. 737.461   1
   0  -2  24 5885.36 468.884   1
   0  -2  24 5019.95 1088.02   1
   0  -2 -24 6110.54 473.797   1
   0   2 -24 5864.89 395.138   1
   0   2 -24 6995.90 454.247   1
   0  -2  25  16914. 774.820   1
   0  -2 -25  18065. 803.991   1
   0   2 -25  16740. 717.502   1
   0   2 -25  16699. 754.861   1
   0  -2  26  323.54 512.282   1
   0  -2 -26 1492.83 558.853   1
   0   2 -26 -213.31 427.635   1
   0   2 -26 1230.30 424.872   1
   0  -2 -27  661.21 661.719   1
   0  -3   1  15594. 715.455   1
   0  -3   1  17236. 649.436   1
   0  -3   1  16607. 631.524   1
   0  -3  -1  16080. 742.067   1
   0  -3  -1  17334. 629.989   1
   0  -3  -1  16136. 599.283   1
   0   3   1  15471. 756.396   1
   0   3   1  15829. 556.806   1
   0   3   1  16325. 589.559   1
   0   3  -1  14545. 703.684   1
   0   3  -1  15962. 605.424   1
   0   3  -1  16443. 593.653   1
   0  -3   2 110389. 4232.85   1
   0  -3   2 106704. 3415.55   1
   0  -3   2 110286. 3534.80   1
   0  -3  -2 110849. 3529.68   1
   0  -3  -2 107728. 4139.71   1
   0  -3  -2 108751. 3459.05   1
   0   3   2 104913. 3334.18   1
   0   3   2 107830. 4167.86   1
   0   3   2 109877. 3479.01   1
   0   3  -2 110184. 4260.49   1
   0   3  -2 105169. 3367.45   1
   0   3  -2 108444. 3451.38   1
   0  -3   3  39580. 1595.70   1
   0  -3   3  39990. 1354.66   1
   0  -3   3  40297. 1363.87   1
   0  -3  -3  42395. 1699.59   1
   0  -3  -3  42288. 1383.83   1
   0  -3  -3  39002. 1272.77   1
   0   3   3  39698. 1621.80   1
   0   3   3  39529. 1284.54   1
   0   3  -3  39089. 1605.42   1
   0   3  -3  39759. 1320.37   1
   0   3  -3  39478. 1336.74   1
   0  -3   4  27037. 970.316   1
   0  -3   4  25507. 914.533   1
   0  -3   4  26499. 1112.08   1
   0  -3  -4  25931. 1091.09   1
   0  -3  -4  27697. 917.604   1
   0  -3  -4  28388. 938.587   1
   0  -3  -4  25768. 797.338   1
   0  -3  -4  25839. 798.362   1
   0   3   4  25926. 1114.64   1
   0   3   4  26981. 885.362   1
   0   3   4  28199. 921.186   1
   0   3  -4  26274. 796.314   1
   0   3  -4  28884. 1225.69   1
   0   3  -4  26909. 929.886   1
   0   3  -4  25957. 932.957   1
   0   3  -4  26515. 806.550   1
   0  -3   5 3075.23 309.212   1
   0  -3   5 2519.44 282.344   1
   0  -3   5 2231.32 262.436   1
   0  -3  -5 2283.52 267.502   1
   0  -3  -5 2231.32 151.740   1
   0  -3  -5 1986.69 156.039   1
   0   3   5 1739.00 277.277   1
   0   3  -5 1901.74 277.942   1
   0   3  -5 2217.50 156.346   1
   0   3  -5 2003.07 171.494   1
   0   3  -5 1901.74 250.256   1
   0   3  -5 2556.80 242.118   1
   0  -3   6 3145.34 282.037   1
   0  -3   6 3539.91 334.493   1
   0  -3   6 2541.45 280.399   1
   0  -3  -6 3301.94 294.319   1
   0  -3  -6 2570.11 184.442   1
   0  -3  -6 2761.51 192.937   1
   0   3   6 2425.79 280.552   1
   0   3  -6 2491.30 299.181   1
   0   3  -6 2902.76 209.621   1
   0   3  -6 2831.62 191.300   1
   0   3  -6 2939.10 249.130   1
   0   3  -6 3186.79 285.977   1
   0  -3   7 123900. 3972.36   1
   0  -3   7 133623. 4283.52   1
   0  -3   7 127533. 4872.05   1
   0  -3  -7 128045. 3714.94   1
   0  -3  -7 123388. 4705.22   1
   0  -3  -7 127328. 3688.84   1
   0   3   7 132600. 5071.64   1
   0   3  -7 125640. 3998.46   1
   0   3  -7 128813. 4947.28   1
   0   3  -7 128198. 3708.29   1
   0   3  -7 128198. 4110.54   1
   0   3  -7 128506. 3730.80   1
   0  -3   8  23567. 895.598   1
   0  -3   8  23393. 866.939   1
   0  -3   8  22047. 962.128   1
   0  -3  -8  24411. 1024.56   1
   0  -3  -8  21750. 732.855   1
   0  -3  -8  23342. 771.749   1
   0   3   8  22441. 969.805   1
   0   3  -8  22810. 1003.58   1
   0   3  -8  22354. 735.926   1
   0   3  -8  23419. 777.891   1
   0   3  -8  22840. 817.809   1
   0   3  -8  23782. 883.315   1
   0  -3   9 3849.02 313.818   1
   0  -3   9 3476.46 329.426   1
   0  -3   9 3964.68 386.898   1
   0  -3  -9 3613.10 318.014   1
   0  -3  -9 3398.15 267.707   1
   0  -3  -9 3506.14 256.397   1
   0   3   9 3269.19 312.947   1
   0   3  -9 3712.89 324.104   1
   0   3  -9 3974.41 301.996   1
   0   3  -9 3752.81 310.030   1
   0  -3  10  333.88 335.721   1
   0  -3  10  668.88 252.866   1
   0  -3  10  976.97 307.983   1
   0  -3 -10  759.98 228.454   1
   0  -3 -10  894.06 259.928   1
   0  -3 -10  772.26 201.177   1
   0   3  10  599.79 238.485   1
   0   3 -10  634.60 227.994   1
   0   3 -10  705.22 220.880   1
   0   3 -10  833.16 210.338   1
   0   3 -10  822.41 252.405   1
   0   3 -10  753.84 247.901   1
   0  -3  11  20645. 846.468   1
   0  -3  11  20317. 929.375   1
   0  -3  11  21648. 828.044   1
   0  -3 -11  20384. 906.857   1
   0  -3 -11  21499. 776.355   1
   0  -3 -11  20036. 724.667   1
   0   3  11  19335. 860.286   1
   0   3 -11  20589. 777.379   1
   0   3 -11  20404. 917.092   1
   0   3 -11  20174. 730.296   1
   0   3 -11  20461. 788.126   1
   0   3 -11  20015. 731.831   1
   0  -3  12  45491. 1601.33   1
   0  -3  12  44447. 1812.69   1
   0  -3  12  47610. 1611.05   1
   0  -3 -12  47569. 1906.34   1
   0  -3 -12  47477. 1508.70   1
   0  -3 -12  46223. 1473.39   1
   0   3  12  47590. 1898.16   1
   0   3 -12  45896. 1855.17   1
   0   3 -12  48229. 1528.66   1
   0   3 -12  46382. 1469.80   1
   0   3 -12  48147. 1625.38   1
   0   3 -12  46197. 1556.29   1
   0  -3  13 -596.21 448.618   1
   0  -3  13  409.67 249.334   1
   0  -3  13  530.19 387.205   1
   0  -3 -13   39.52 303.633   1
   0  -3 -13  246.62 351.740   1
   0  -3 -13  668.37 248.874   1
   0   3  13  676.56 252.661   1
   0   3 -13  307.32 244.114   1
   0   3 -13  414.12 238.485   1
   0   3 -13  778.40 337.257   1
   0   3 -13  474.62 232.548   1
   0   3 -13  626.41 337.768   1
   0  -3  14  256.55 247.339   1
   0  -3  14   66.53 196.724   1
   0  -3  14 -174.97 444.165   1
   0  -3 -14  131.63 385.772   1
   0  -3 -14  -39.59 241.197   1
   0  -3 -14  -45.24 386.591   1
   0   3  14  206.45 266.069   1
   0   3 -14  255.63 224.872   1
   0   3 -14  234.80 257.625   1
   0   3 -14   95.09 243.193   1
   0   3 -14  451.69 370.624   1
   0  -3  15 3229.78 333.162   1
   0  -3  15 3710.33 520.982   1
   0  -3 -15 3991.81 520.982   1
   0  -3 -15 2916.58 472.006   1
   0  -3 -15 3544.01 330.296   1
   0   3  15 4157.62 361.873   1
   0   3 -15 4102.86 329.938   1
   0   3 -15 3751.79 469.447   1
   0   3 -15 3362.33 312.487   1
   0  -3  16  -56.45 196.980   1
   0  -3  16  381.83 258.597   1
   0  -3 -16 -1153.0 503.889   1
   0  -3 -16  108.50 255.015   1
   0   3  16 -173.44 308.137   1
   0   3 -16  -33.48 243.910   1
   0   3 -16  265.86 234.749   1
   0  -3  17  21162. 815.250   1
   0  -3  17  19703. 846.980   1
   0  -3 -17  20251. 769.191   1
   0   3  17  23976. 1063.97   1
   0   3 -17  23531. 876.151   1
   0   3 -17  20527. 758.955   1
   0  -3  18 8577.27 472.262   1
   0  -3  18 7906.85 440.992   1
   0  -3 -18 7871.03 467.297   1
   0   3  18 8280.44 569.600   1
   0   3 -18 7988.73 440.122   1
   0   3 -18 9314.22 474.872   1
   0  -3  19 6601.84 396.827   1
   0  -3  19 5788.12 397.901   1
   0  -3 -19 6028.65 427.738   1
   0   3  19 5465.71 540.429   1
   0   3 -19 6013.30 397.236   1
   0   3 -19 5941.65 365.557   1
   0  -3  20 1692.94 316.325   1
   0  -3  20 1264.07 297.390   1
   0  -3 -20 1584.44 349.846   1
   0   3  20 1844.93 610.542   1
   0   3 -20 1444.73 259.109   1
   0   3 -20 1319.86 309.058   1
   0  -3  21  10368. 541.453   1
   0  -3  21 8505.62 583.930   1
   0  -3 -21 7983.62 538.382   1
   0   3  21 8265.09 807.062   1
   0   3 -21 8746.15 516.888   1
   0   3 -21 8981.57 446.110   1
   0  -3  22 9979.52 532.241   1
   0  -3  22 8828.04 706.755   1
   0   3  22 8751.27 1294.27   1
   0   3 -22 9426.81 560.900   1
   0   3 -22  10573. 514.329   1
   0  -3  23 2115.15 847.491   1
   0  -3  23  655.58 407.676   1
   0  -3 -23   13.55 533.776   1
   0   3 -23  796.83 333.111   1
   0   3 -23 1352.10 460.286   1
   0  -3  24  206.14 421.085   1
   0  -3 -24  -36.74 546.059   1
   0   3 -24  644.83 357.318   1
   0   3 -24 -460.44 500.255   1
   0  -3  25  518.93 491.197   1
   0   3 -25  671.44 423.643   1
   0   3 -25  281.37 648.925   1
   0  -4   0 3560.90 406.397   1
   0  -4   0 3347.49 289.508   1
   0  -4   0 4002.55 370.624   1
   0   4   0 3075.23 334.647   1
   0   4   0 3188.33 255.322   1
   0   4   0 3660.69 282.190   1
   0  -4   1  30297. 1293.76   1
   0  -4   1  29596. 1045.03   1
   0  -4   1  31249. 1119.75   1
   0  -4  -1  28941. 1251.28   1
   0  -4  -1  31310. 1087.51   1
   0  -4  -1  31146. 1095.70   1
   0   4   1  31029. 1061.41   1
   0   4   1  31801. 1345.96   1
   0   4   1  30850. 1041.96   1
   0   4  -1  30404. 1302.97   1
   0   4  -1  31331. 1077.79   1
   0   4  -1  29775. 1036.33   1
   0  -4   2 9503.57 581.371   1
   0  -4   2  11198. 545.547   1
   0  -4   2  10599. 487.717   1
   0  -4  -2  10880. 633.572   1
   0  -4  -2  11039. 507.471   1
   0  -4  -2  10676. 472.364   1
   0   4   2  10302. 566.530   1
   0   4   2  10696. 443.551   1
   0   4  -2 9979.52 557.830   1
   0   4  -2  10051. 441.146   1
   0   4  -2  10205. 465.557   1
   0  -4   3 1145.85 355.783   1
   0  -4   3 1242.07 280.552   1
   0  -4   3 1495.39 352.303   1
   0  -4  -3 1541.96 365.660   1
   0  -4  -3 1068.06 251.279   1
   0  -4  -3  977.99 227.021   1
   0   4   3  754.35 281.371   1
   0   4   3  780.45 194.575   1
   0   4   3 1228.25 185.926   1
   0   4  -3  579.32 267.758   1
   0   4  -3 1173.49 259.160   1
   0   4  -3  642.78 216.684   1
   0  -4   4  39079. 1627.43   1
   0  -4   4  40481. 1419.14   1
   0  -4   4  43695. 1487.72   1
   0  -4  -4  43818. 1446.77   1
   0  -4  -4  39043. 1616.17   1
   0  -4  -4  42462. 1404.30   1
   0   4   4  41612. 1362.84   1
   0   4   4  40527. 1670.93   1
   0   4   4  41151. 1344.42   1
   0   4  -4  37021. 1526.61   1
   0   4  -4  40246. 1365.40   1
   0   4  -4  41679. 1407.37   1
   0  -4   5 3024.05 420.829   1
   0  -4   5 3228.25 406.550   1
   0  -4   5 3243.60 314.432   1
   0  -4  -5 2984.64 395.752   1
   0   4   5 2551.17 312.487   1
   0   4  -5 2943.19 314.841   1
   0   4  -5 3006.14 279.682   1
   0   4  -5 3077.79 330.604   1
   0  -4   6  22871. 1052.20   1
   0  -4   6  22262. 915.045   1
   0  -4   6  23224. 868.986   1
   0  -4  -6  21198. 986.181   1
   0   4   6  23398. 1034.80   1
   0   4  -6  22242. 1001.53   1
   0   4  -6  23362. 871.033   1
   0   4  -6  22021. 823.438   1
   0  -4   7  11679. 539.406   1
   0  -4   7  10962. 648.413   1
   0  -4   7  10420. 643.295   1
   0  -4  -7  10809. 647.389   1
   0   4   7  10507. 564.483   1
   0   4  -7  11238. 596.724   1
   0   4  -7  10220. 370.829   1
   0   4  -7  11285. 411.821   1
   0   4  -7  12221. 579.324   1
   0   4  -7  11008. 518.423   1
   0  -4   8 6059.36 557.830   1
   0  -4   8 5394.06 372.569   1
   0  -4   8 5225.17 524.053   1
   0  -4  -8 5655.06 505.117   1
   0  -4  -8 4855.68 265.199   1
   0  -4  -8 5291.70 275.691   1
   0   4   8 5823.95 414.687   1
   0   4  -8 5649.94 408.546   1
   0   4  -8 5424.76 307.727   1
   0   4  -8 5772.77 303.480   1
   0   4  -8 5440.12 369.293   1
   0   4  -8 6494.36 449.795   1
   0  -4   9  36254. 1374.61   1
   0  -4   9  36581. 1283.01   1
   0  -4   9  35153. 1523.03   1
   0  -4  -9  38255. 1611.56   1
   0  -4  -9  35302. 1119.75   1
   0  -4  -9  37421. 1186.80   1
   0   4   9  35993. 1492.32   1
   0   4  -9  36617. 1509.72   1
   0   4  -9  36940. 1158.14   1
   0   4  -9  37267. 1189.35   1
   0   4  -9  37436. 1321.39   1
   0   4  -9  35993. 1266.63   1
   0  -4  10 2768.68 320.266   1
   0  -4 -10 2750.76 492.221   1
   0  -4 -10 3037.87 355.527   1
   0  -4 -10 2634.59 318.884   1
   0   4  10 2631.01 336.131   1
   0   4 -10 2277.38 323.643   1
   0   4 -10 2459.57 277.021   1
   0   4 -10 2761.51 354.247   1
   0   4 -10 2080.86 308.597   1
   0  -4  11 4762.02 346.468   1
   0  -4 -11 5057.83 381.678   1
   0  -4 -11 4143.80 439.713   1
   0   4  11 3881.27 377.175   1
   0   4 -11 4292.22 338.280   1
   0   4 -11 4686.28 367.758   1
   0   4 -11 4685.26 438.587   1
   0   4 -11 4979.52 341.044   1
   0  -4  12   80.91 272.211   1
   0  -4 -12  -73.29 451.125   1
   0  -4 -12   -7.53 325.486   1
   0   4  12   60.95 283.214   1
   0   4 -12 -326.20 248.004   1
   0   4 -12 -628.45 226.970   1
   0   4 -12   60.85 397.543   1
   0   4 -12  153.89 291.044   1
   0  -4  13  32610. 1154.04   1
   0  -4 -13  32313. 1228.25   1
   0  -4 -13  34473. 1170.93   1
   0   4  13  33270. 1379.22   1
   0   4 -13  33260. 1401.74   1
   0   4 -13  34033. 1146.88   1
   0   4 -13  34232. 1196.52   1
   0  -4  14 2303.99 292.681   1
   0  -4 -14 3147.90 352.968   1
   0   4  14 2501.02 333.725   1
   0   4 -14 2723.64 352.251   1
   0   4 -14 2607.98 369.140   1
   0   4 -14 2633.57 302.405   1
   0  -4  15 1170.42 277.789   1
   0  -4  15 1588.53 268.475   1
   0  -4 -15  733.88 372.978   1
   0   4  15 1175.54 350.716   1
   0   4 -15  853.63 314.943   1
   0   4 -15 1166.32 362.845   1
   0   4 -15 1610.03 280.706   1
   0  -4  16 3995.39 315.353   1
   0  -4  16 4023.54 351.535   1
   0  -4 -16 3133.57 446.212   1
   0   4  16 3360.79 450.051   1
   0   4 -16 3459.57 360.286   1
   0   4 -16 3364.38 414.431   1
   0   4 -16 3911.97 300.972   1
   0  -4  17  10026. 491.555   1
   0  -4  17  11203. 574.718   1
   0  -4 -17  10583. 650.972   1
   0   4  17  10507. 706.755   1
   0   4 -17 9994.87 583.418   1
   0   4 -17  10486. 473.336   1
   0  -4  18 8106.44 504.145   1
   0  -4  18 8838.27 477.072   1
   0   4  18 7569.08 706.243   1
   0   4 -18 8254.85 577.789   1
   0   4 -18 8766.62 418.986   1
   0  -4  19  80911. 3165.81   1
   0  -4  19  83521. 2733.36   1
   0   4  19  80246. 3241.04   1
   0   4 -19  82600. 2687.31   1
   0   4 -19  79580. 2505.12   1
   0  -4  20  -83.62 345.343   1
   0  -4  20  191.15 453.326   1
   0  -4 -20  121.44 608.495   1
   0   4  20  393.81 884.851   1
   0   4 -20  855.17 309.416   1
   0   4 -20  410.29 537.359   1
   0  -4  21 -213.15 411.566   1
   0  -4  21   50.69 495.649   1
   0  -4 -21  262.54 660.695   1
   0   4 -21 -347.80 335.568   1
   0   4 -21 -115.10 655.578   1
   0  -4  22  26940. 1040.94   1
   0   4 -22  26924. 998.975   1
   0  -4  23  29713. 1185.26   1
   0   4 -23  29985. 1130.50   1
   0  -5   1  616.17 363.050   1
   0  -5   1 1003.07 756.908   1
   0  -5  -1 1445.24 588.536   1
   0  -5  -1 1416.07 382.497   1
   0   5   1  923.75 290.532   1
   0   5   1  360.44 303.992   1
   0   5   1  611.57 445.138   1
   0   5  -1  630.50 282.497   1
   0   5  -1  823.95 304.401   1
   0   5  -1  940.12 480.143   1
   0  -5   2  11049. 899.180   1
   0  -5   2  10947. 575.742   1
   0  -5  -2  10589. 704.196   1
   0  -5  -2  10937. 610.030   1
   0   5   2 9472.87 552.712   1
   0   5   2  10788. 589.048   1
   0   5   2  11008. 538.382   1
   0   5  -2  10251. 580.859   1
   0   5  -2 9989.75 689.866   1
   0   5  -2  10041. 500.153   1
   0  -5   3 143449. 4595.18   1
   0  -5  -3 146673. 4736.43   1
   0  -5  -3 154503. 4970.82   1
   0   5   3 146366. 5603.88   1
   0   5   3 151228. 4853.63   1
   0   5   3 171545. 5496.41   1
   0   5  -3 147339. 5644.83   1
   0  -5   4 -387.61 317.758   1
   0   5   4   48.64 275.742   1
   0   5  -4 -132.24 289.867   1
   0   5  -4  203.22 258.035   1
   0  -5   5 1764.07 326.816   1
   0   5   5 1407.37 300.051   1
   0   5  -5 1376.15 297.850   1
   0   5  -5 1258.95 278.505   1
   0  -5   6 5138.17 385.107   1
   0   5   6 5839.30 421.494   1
   0   5  -6 5358.23 422.569   1
   0   5  -6 4531.73 358.700   1
   0  -5   7  81883. 2681.16   1
   0   5   7  82856. 3227.73   1
   0   5  -7  89099. 3467.76   1
   0   5  -7  84186. 2741.04   1
   0  -5   8  408.80 313.766   1
   0   5   8  342.22 298.106   1
   0   5  -8  561.92 286.796   1
   0   5  -8  414.02 267.502   1
   0  -5   9  961.10 325.383   1
   0   5   9  973.90 340.430   1
   0   5  -9 1423.74 308.393   1
   0   5  -9  757.42 287.973   1
   0  -5  10 3650.46 368.116   1
   0   5  10 3398.67 388.997   1
   0   5 -10 3641.76 387.001   1
   0   5 -10 3237.97 326.816   1
   0  -5  11 2262.02 350.665   1
   0   5  11 2603.38 396.161   1
   0   5 -11 2052.20 333.162   1
   0   5 -11 2546.06 321.903   1
   0  -5  12 6873.07 447.594   1
   0   5  12 7180.14 517.911   1
   0   5 -12 8106.44 542.476   1
   0   5 -12 7604.91 754.861   1
   0   5 -12 7717.50 426.253   1
   0  -5  13  39222. 1369.50   1
   0   5  13  41029. 1722.62   1
   0   5 -13  35092. 1466.73   1
   0   5 -13  36760. 1275.33   1
   0  -5  14 6965.19 489.252   1
   0   5  14 6356.19 606.959   1
   0   5 -14 6294.77 465.046   1
   0   5 -14 7988.73 1073.18   1
   0   5 -14 6361.30 387.205   1
   0  -5  15 1680.14 359.314   1
   0  -5  15 1100.82 373.285   1
   0   5  15 1334.70 501.484   1
   0   5 -15 1058.34 382.651   1
   0   5 -15  719.55 319.856   1
   0  -5  16 7635.61 552.712   1
   0  -5  16 7190.37 502.763   1
   0   5 -16 7021.49 457.881   1
   0  -5  17  22190. 1046.57   1
   0  -5  17  22994. 919.139   1
   0   5  17  23091. 1370.52   1
   0   5 -17  22948. 876.151   1
   0  -5  18    5.58 490.890   1
   0  -5  18 -531.73 469.549   1
   0   5 -18 -120.98 321.699   1
   0  -5  19 5127.94 578.812   1
   0   5 -19 5083.93 509.058   1
   0  -5  20  814.74 602.865   1
   0   5 -20  572.67 487.308   1
   0  -6   0  18040. 1288.64   1
   0   6   0  17477. 818.832   1
   0   6   0  17375. 1162.74   1
   0  -6   1  63050. 2392.53   1
   0  -6  -1  52303. 2121.29   1
   0   6   1  55425. 2214.43   1
   0   6   1  52405. 2005.12   1
   0   6  -1  52815. 2106.45   1
   0   6  -1  53275. 1926.30   1
   0  -6   2 4618.73 1083.42   1
   0   6   2 3140.22 382.702   1
   0   6  -2 3111.56 368.730   1
   0   6  -2 2719.04 621.289   1
   0  -6   3  10051. 1148.92   1
   0   6   3  52712. 2113.10   1
   0   6  -3  48306. 1943.19   1
   0   6  -3  50420. 1790.68   1
   0  -6   4 -535.31 946.263   1
   0   6   4  20998. 970.828   1
   0   6  -4  21484. 964.687   1
   0   6  -4  20937. 946.263   1
   0  -6   5   81.68 779.426   1
   0   6   5 1547.08 344.012   1
   0   6  -5 2077.79 340.378   1
   0   6  -5 2465.71 523.541   1
   0  -6   6 -534.80 632.036   1
   0   6   6 5967.24 456.141   1
   0   6  -6 6499.48 458.393   1
   0   6  -6 6842.37 617.707   1
   0  -6   7 -338.13 562.947   1
   0   6   7 -214.23 340.481   1
   0   6  -7  271.60 315.199   1
   0   6  -7 -282.09 471.801   1
   0  -6   8 -224.05 509.467   1
   0   6   8  16786. 859.774   1
   0   6  -8  15870. 787.103   1
   0   6  -8  16177. 801.432   1
   0  -6   9 -180.55 548.106   1
   0   6   9 3288.64 489.150   1
   0   6  -9 2650.97 399.334   1
   0   6  -9 3104.91 547.594   1
   0  -6  10   68.22 570.112   1
   0   6  10 2503.07 501.330   1
   0   6 -10 3336.23 460.900   1
   0   6 -10 2885.87 512.794   1
   0  -6  11   85.67 567.553   1
   0   6  11 4207.26 647.389   1
   0   6 -11 5706.24 609.518   1
   0   6 -11 4711.36 556.806   1
   0  -6  12  100.72 596.724   1
   0   6  12 1005.63 675.025   1
   0   6 -12 1359.26 504.452   1
   0   6 -12  297.18 518.935   1
   0  -6  13  157.83 640.225   1
   0   6 -13 4069.08 615.660   1
   0  -6  14  16505. 835.721   1
   0   6 -14  -11.24 617.195   1
   0   7   1 2688.33 523.029   1
   0   7  -1 3693.45 546.059   1
   0   7   2 4551.68 626.919   1
   0   7  -2 4297.33 543.500   1
   0   7   3  710.34 520.470   1
   0   7  -3  467.09 489.662   1
   0   7  -4  -78.40 492.528   1
   1   0 -29  581.37 454.196   1
   1   0 -28  508.24 406.857   1
   1   0 -27  194.11 506.294   1
   1   0 -27 -249.39 403.019   1
  -1   0  27 -947.80 1012.28   1
   1   0 -26 -224.26 437.001   1
   1   0 -26  250.31 310.747   1
  -1   0  26 1040.94 775.332   1
   1   0 -25 -218.88 353.224   1
   1   0 -25   85.11 309.160   1
  -1   0  25 1349.54 1551.18   1
  -1   0  25  156.86 578.300   1
   1   0 -24 2740.02 373.388   1
   1   0 -24 3355.68 342.988   1
  -1   0  24 1985.16 642.783   1
  -1   0  24 2950.36 479.375   1
   1   0 -23   32.84 277.840   1
   1   0 -23  -25.03 234.851   1
  -1   0  23  175.33 474.718   1
  -1   0  23   47.25 405.066   1
   1   0 -22  32242. 1138.18   1
   1   0 -22  36182. 1204.71   1
  -1   0  22  33521. 1414.53   1
  -1   0  22  33987. 1224.15   1
   1   0 -21 -251.18 265.558   1
   1   0 -21  321.44 229.222   1
  -1   0  21 -274.56 290.583   1
  -1   0  21  391.56 517.911   1
  -1   0  21   98.11 310.389   1
   1   0 -20  74667. 2443.70   1
   1   0 -20  80450. 2458.03   1
  -1   0  20  76203. 2956.50   1
  -1   0  20  77584. 3084.44   1
  -1   0  20  78454. 2581.88   1
   1   0 -19  -54.96 377.431   1
   1   0 -19  178.35 231.883   1
   1   0 -19  -65.76 235.619   1
  -1   0  19 -126.05 364.534   1
  -1   0  19  -33.52 221.955   1
  -1   0  19  823.44 545.035   1
  -1   0  19 -108.85 280.501   1
   1   0 -18 5076.25 391.760   1
   1   0 -18 4832.65 326.816   1
   1   0 -18 5122.82 373.541   1
   1   0 -18 5951.89 491.095   1
  -1   0  18 5148.41 335.926   1
  -1   0  18 5220.06 413.971   1
  -1   0  18 5194.47 355.680   1
  -1   0  18 5905.83 547.594   1
   1   0 -17 -234.44 274.002   1
   1   0 -17 -369.60 216.069   1
   1   0 -17 -169.81 224.667   1
   1   0 -17  424.51 319.652   1
  -1   0  17  156.09 242.323   1
  -1   0  17 -144.68 167.042   1
  -1   0  17   70.01 258.188   1
  -1   0  17 -348.31 410.491   1
   1   0 -16 1078.30 259.212   1
   1   0 -16 1030.71 262.743   1
   1   0 -16  310.75 233.111   1
   1   0 -16 1141.76 298.208   1
  -1   0  16 1091.09 183.111   1
  -1   0  16  469.09 237.564   1
  -1   0  16  192.17 261.822   1
  -1   0  16 1302.97 356.397   1
   1   0 -15 -268.37 198.362   1
   1   0 -15  -56.29 207.216   1
   1   0 -15 -212.18 271.904   1
   1   0 -15 -151.54 231.474   1
  -1   0  15 -186.90 201.177   1
  -1   0  15 -112.33 162.641   1
  -1   0  15  329.07 274.923   1
  -1   0  15  156.04 291.351   1
   1   0 -14 5127.94 320.215   1
   1   0 -14 5823.95 324.462   1
   1   0 -14 5941.65 329.171   1
   1   0 -14 4709.31 341.862   1
   1   0 -14 5261.00 356.960   1
  -1   0  14 4927.84 306.397   1
  -1   0  14 5024.05 334.084   1
  -1   0  14 5281.47 366.581   1
  -1   0  14 5419.65 363.920   1
   1   0 -13  126.56 187.922   1
   1   0 -13  180.40 139.048   1
   1   0 -13 -188.84 187.410   1
   1   0 -13   44.18 209.570   1
   1   0 -13  210.39 210.031   1
  -1   0  13   67.20 182.088   1
  -1   0  13   34.47 145.240   1
  -1   0  13   44.56 252.252   1
  -1   0  13  387.31 273.490   1
   1   0 -12 172467. 5475.94   1
   1   0 -12 194012. 7323.43   1
   1   0 -12 170317. 5388.94   1
   1   0 -12 179631. 5250.76   1
   1   0 -12 179887. 5204.70   1
  -1   0  12 170112. 6438.07   1
  -1   0  12 177277. 6704.19   1
  -1   0  12 161310. 5133.06   1
  -1   0  12 174514. 5537.35   1
   1   0 -11  -95.50 191.146   1
   1   0 -11  -48.51 133.981   1
   1   0 -11  219.19 189.662   1
   1   0 -11 -216.79 195.496   1
   1   0 -11  -60.80 206.858   1
  -1   0  11  240.22 155.527   1
  -1   0  11 -167.25 231.115   1
  -1   0  11  240.74 251.228   1
   1   0 -10 2318.83 233.060   1
   1   0 -10 2571.13 193.091   1
   1   0 -10 2433.98 224.667   1
   1   0 -10 2394.57 267.195   1
   1   0 -10 2097.23 246.776   1
  -1   0  10 2156.60 208.137   1
  -1   0  10 2357.73 267.912   1
  -1   0  10 2401.74 263.869   1
   1   0  -9 -270.11 191.709   1
   1   0  -9   55.58 127.840   1
   1   0  -9  331.27 176.970   1
   1   0  -9    0.92 218.168   1
   1   0  -9  189.25 179.529   1
  -1   0   9  131.12 149.693   1
  -1   0   9    1.40 221.852   1
  -1   0   9   12.06 197.799   1
   1   0  -8 1165.81 190.839   1
   1   0  -8 1159.16 156.960   1
   1   0  -8 1214.43 224.462   1
   1   0  -8 1573.18 211.105   1
  -1   0   8 1051.69 171.955   1
  -1   0   8 1171.44 207.625   1
  -1   0   8 1130.50 236.182   1
   1   0  -7   67.60 180.041   1
   1   0  -7 -208.60 129.836   1
   1   0  -7   26.80 215.302   1
   1   0  -7   29.81 189.764   1
  -1   0   7  -91.35 137.206   1
  -1   0   7 -164.64 212.999   1
  -1   0   7  -29.23 194.217   1
   1   0  -6 144166. 4565.50   1
   1   0  -6 161412. 6095.18   1
   1   0  -6 167502. 4838.28   1
   1   0  -6 161719. 5103.88   1
  -1   0   6 159416. 6023.54   1
  -1   0   6 151842. 4804.50   1
  -1   0   6 158956. 5024.05   1
   1   0  -5  164.74 181.269   1
   1   0  -5  257.37 186.745   1
   1   0  -5   48.41 180.808   1
   1   0  -5   58.39 130.092   1
  -1   0   5   13.25 141.658   1
  -1   0   5   87.41 188.485   1
  -1   0   5  -66.02 168.782   1
  -1   0   5   25.99 211.822   1
  -1   0   4 472210.  14780.   1
   1   0  -3 -210.75 152.508   1
   1   0  -3   14.37 127.482   1
   1   0  -3  137.82 151.382   1
  -1   0   3  -33.50 122.160   1
  -1   0   3   32.65 139.355   1
  -1   0   3   44.29 123.183   1
  -1   0   3  103.28 188.229   1
   1   0  -2 151842. 4765.09   1
   1   0  -2 151279. 4752.30   1
   1   0  -2 159826. 4560.90   1
   1   0  -2 146469. 5511.77   1
  -1   0   2 144114. 5424.76   1
  -1   0   2 151279. 4748.20   1
  -1   0   2 152098. 4337.25   1
  -1   0   2 145445. 4574.71   1
   1   0  -1   84.95  92.528   1
   1   0  -1  -91.30  80.041   1
   1   0  -1   87.62 126.663   1
   1   0  -1  224.62 108.700   1
  -1   0   1  315.61  96.315   1
  -1   0   1  -35.40  85.466   1
  -1   0   1  228.56 149.693   1
  -1   0   1  187.10  97.646   1
   1   0   0 166121. 4726.20   1
  -1   0   0 160952. 5054.24   1
  -1   0   0 155629. 4427.32   1
   1   0   1 -141.71 151.893   1
   1   0   1   -1.89 113.613   1
   1   0   1  -68.37 138.536   1
   1   0   1   41.49  43.987   1
  -1   0  -1    5.32  45.128   1
  -1   0  -1  193.81 176.407   1
  -1   0  -1  -61.82 123.337   1
  -1   0  -1   29.28 103.429   1
   1   0   2 3068.06 224.514   1
   1   0   2 2824.97 169.857   1
   1   0   2 2738.99 208.649   1
  -1   0  -2 2833.16 166.786   1
  -1   0  -2 2945.75 231.269   1
  -1   0  -2 3127.94 215.097   1
   1   0   3  246.32 191.146   1
   1   0   3  208.96 148.157   1
   1   0   3  751.79 194.319   1
  -1   0  -3  544.52 200.204   1
  -1   0  -3   88.59 193.193   1
   1   0   4  56806. 1839.81   1
   1   0   4  57881. 2199.08   1
   1   0   4  56039. 2129.48   1
   1   0   4  58291. 1749.23   1
   1   0   4  55936. 1801.94   1
  -1   0  -4  55732. 1668.88   1
  -1   0  -4  55936. 1817.30   1
  -1   0  -4  53787. 1727.74   1
   1   0   5  -73.29 173.285   1
   1   0   5   54.09  74.718   1
   1   0   5  -30.20  80.297   1
   1   0   5   38.99 199.130   1
   1   0   5 -117.30 202.354   1
  -1   0  -5  389.87 241.709   1
  -1   0  -5  -68.32 163.920   1
  -1   0  -5 -454.55 219.498   1
   1   0   6 1534.80 234.084   1
   1   0   6 1371.54 109.007   1
   1   0   6 1235.93 115.967   1
   1   0   6 1413.00 232.651   1
   1   0   6 1251.79 198.925   1
  -1   0  -6 1518.42 242.374   1
  -1   0  -6 1636.64 184.391   1
  -1   0  -6 1283.52 242.221   1
   1   0   7 -114.69 187.206   1
   1   0   7   12.69  85.466   1
   1   0   7   29.65  96.776   1
   1   0   7  271.80 205.732   1
   1   0   7  -81.37 215.916   1
  -1   0  -7  -80.60 217.707   1
  -1   0  -7   -5.98 199.488   1
  -1   0  -7  254.71 161.924   1
   1   0   8  48562. 1606.45   1
   1   0   8  48935. 1874.10   1
   1   0   8  47707. 1824.97   1
   1   0   8  50159. 1566.02   1
   1   0   8  50440. 1651.99   1
  -1   0  -8  49161. 1506.65   1
  -1   0  -8  50261. 1665.30   1
  -1   0  -8  51331. 1668.37   1
   1   0   9   61.26  93.296   1
   1   0   9  -64.94 112.641   1
   1   0   9  116.94 228.403   1
   1   0   9 -223.08 180.245   1
  -1   0  -9   77.74 170.215   1
  -1   0  -9   15.35 154.196   1
  -1   0  -9  -94.47 207.267   1
   1   0  10  25317. 997.440   1
   1   0  10  26499. 1045.03   1
   1   0  10  27891. 986.181   1
  -1   0 -10  25599. 868.986   1
  -1   0 -10  25445. 906.857   1
  -1   0 -10  25686. 884.339   1
   1   0  11  -35.10 104.299   1
   1   0  11  176.97 126.612   1
   1   0  11  272.82 258.649   1
   1   0  11  -50.53 187.257   1
  -1   0 -11    4.05 184.340   1
  -1   0 -11   89.20 162.794   1
  -1   0 -11  114.53 199.693   1
   1   0  12  98567. 3747.18   1
   1   0  12  97492. 3706.75   1
   1   0  12  94370. 3038.89   1
   1   0  12  93040. 3001.02   1
  -1   0 -12  95496. 2828.04   1
  -1   0 -12  94882. 3035.31   1
  -1   0 -12  85619. 2770.21   1
   1   0  13   35.73 122.108   1
   1   0  13  122.72 155.169   1
   1   0  13  349.69 270.419   1
   1   0  13  254.20 231.985   1
  -1   0 -13  106.45 211.054   1
  -1   0 -13  301.18 176.817   1
  -1   0 -13  -82.70 214.329   1
   1   0  14  19872. 758.443   1
   1   0  14  19616. 800.409   1
   1   0  14  19601. 796.826   1
   1   0  14  20174. 776.867   1
  -1   0 -14  20834. 779.426   1
  -1   0 -14  20097. 739.508   1
  -1   0 -14  20763. 747.185   1
   1   0  15  -48.95 244.217   1
   1   0  15   -8.35 321.341   1
   1   0  15  -47.59 139.457   1
   1   0  15  -46.11 166.991   1
  -1   0 -15   40.04 233.418   1
  -1   0 -15   25.93 188.434   1
  -1   0 -15 -109.83 249.283   1
  -1   0 -15    2.05 227.380   1
   1   0  16  13762. 574.206   1
   1   0  16  14023. 655.066   1
   1   0  16  13362. 579.324   1
   1   0  16  14227. 631.013   1
  -1   0 -16  14396. 592.630   1
  -1   0 -16  13362. 605.936   1
  -1   0 -16  13296. 574.718   1
  -1   0 -16  14422. 598.771   1
   1   0  17   46.60 259.570   1
   1   0  17 -363.10 383.828   1
   1   0  17  282.86 183.163   1
   1   0  17  124.82 216.479   1
  -1   0 -17 -174.77 240.378   1
  -1   0 -17   97.08 328.608   1
  -1   0 -17  139.30 214.585   1
  -1   0 -17  -39.51 263.971   1
   1   0  18  87410. 3345.44   1
   1   0  18  88127. 3397.13   1
   1   0  18  81679. 2668.88   1
   1   0  18  87308. 2906.85   1
  -1   0 -18  91249. 2753.84   1
  -1   0 -18  92323. 3009.72   1
  -1   0 -18  86745. 2823.44   1
   1   0  19  143.71 338.945   1
   1   0  19   22.38 237.717   1
   1   0  19 -467.86 674.513   1
   1   0  19   91.56 276.765   1
  -1   0 -19  201.13 237.564   1
  -1   0 -19  131.93 484.698   1
  -1   0 -19   79.02 251.228   1
   1   0  20  36085. 1490.79   1
   1   0  20  35583. 1454.96   1
   1   0  20  34908. 1224.15   1
  -1   0 -20  37917. 1253.84   1
  -1   0 -20  37487. 1302.97   1
   1   0  21  316.22 559.877   1
   1   0  21 -292.12 439.201   1
   1   0  21  130.76 300.307   1
  -1   0 -21  -87.97 236.131   1
  -1   0 -21  139.92 245.496   1
   1   0  22 5992.83 433.981   1
  -1   0 -22 6954.96 427.686   1
  -1   0 -22 6929.37 389.048   1
   1   0  23  280.04 392.988   1
  -1   0 -23   -7.56 289.406   1
  -1   0 -23   32.60 219.191   1
   1   0  24  -15.43 470.777   1
  -1   0 -24  281.42 356.039   1
  -1   0 -24 1055.27 289.508   1
   1   0  25  492.53 626.407   1
  -1   0 -25  186.59 384.698   1
  -1   0 -25 -313.97 270.419   1
   1   0  26  787.61 891.504   1
  -1   0 -26 -232.19 450.204   1
  -1   0 -27  377.74 425.895   1
  -1   0 -28  27175. 1025.59   1
   1  -1 -28  10241. 692.425   1
   1   1 -28 9626.40 629.477   1
   1  -1 -27  202.10 385.824   1
  -1  -1  27 -486.69 676.560   1
   1   1 -27  217.35 442.528   1
   1   1 -27   25.52 435.107   1
   1  -1 -26 9590.57 543.500   1
   1   1 -26 9278.39 533.776   1
   1  -1 -25  766.12 901.739   1
   1  -1 -25  270.01 322.262   1
  -1  -1  25  939.61 1115.66   1
  -1  -1  25 1248.21 477.430   1
   1   1 -25  333.57 288.945   1
   1   1 -25  701.64 317.809   1
  -1   1  25 -106.86 1776.35   1
  -1   1  25   38.73 982.599   1
   1  -1 -24  10322. 680.143   1
   1  -1 -24 9094.16 471.443   1
  -1  -1  24 8792.21 769.702   1
  -1  -1  24 9687.81 560.900   1
   1   1 -24 9421.69 470.163   1
   1   1 -24 9350.04 460.491   1
  -1   1  24 6315.24 954.451   1
  -1   1  24  11448. 986.693   1
   1  -1 -23  10143. 618.218   1
   1  -1 -23 9611.04 473.234   1
  -1  -1  23  10850. 699.078   1
  -1  -1  23 9984.64 549.641   1
   1   1 -23 9201.63 461.463   1
  -1   1  23 7753.32 752.302   1
   1  -1 -22  189.87 331.627   1
   1  -1 -22  -11.85 232.753   1
  -1  -1  22 -151.02 316.172   1
  -1  -1  22 -322.42 314.176   1
   1   1 -22  -99.59 226.202   1
   1   1 -22  191.40 238.383   1
  -1   1  22 -362.64 403.428   1
  -1   1  22  477.43 571.647   1
   1  -1 -21  134.44 301.791   1
   1  -1 -21  -96.78 253.531   1
  -1  -1  21   12.40 277.328   1
  -1  -1  21  166.73 284.237   1
   1   1 -21  251.54 239.253   1
   1   1 -21   36.67 225.025   1
  -1   1  21  246.16 329.375   1
  -1   1  21  505.88 489.252   1
   1  -1 -20 1219.04 451.074   1
   1  -1 -20 1098.77 419.037   1
   1  -1 -20 1506.65 305.680   1
   1  -1 -20 1306.55 289.457   1
  -1  -1  20  506.55 250.307   1
  -1  -1  20  161.16 468.884   1
  -1  -1  20  900.20 308.188   1
   1   1 -20  948.82 254.862   1
   1   1 -20 1143.81 243.654   1
  -1   1  20 1635.11 524.564   1
  -1   1  20  877.69 291.760   1
  -1   1  20 1073.18 664.278   1
  -1   1  20  824.46 444.626   1
   1  -1 -19  63920. 2128.96   1
   1  -1 -19  59979. 1982.09   1
   1  -1 -19  64125. 1995.90   1
   1  -1 -19  69089. 2706.24   1
  -1  -1  19  62282. 2490.79   1
  -1  -1  19  63101. 2463.15   1
  -1  -1  19  64534. 2162.74   1
   1   1 -19  63511. 1970.83   1
   1   1 -19  62743. 2078.81   1
  -1   1  19  59007. 2389.97   1
  -1   1  19  59877. 2348.51   1
  -1   1  19  64841. 2162.74   1
  -1   1  19  70164. 2386.38   1
   1  -1 -18  62589. 2064.48   1
   1  -1 -18  65200. 2545.03   1
   1  -1 -18  61617. 2031.73   1
  -1  -1  18  61310. 2431.93   1
  -1  -1  18  63664. 2473.90   1
  -1  -1  18  58137. 1941.14   1
  -1  -1  18  61208. 2105.42   1
   1   1 -18  62129. 1939.61   1
   1   1 -18  63204. 2109.52   1
   1   1 -18  59058. 1879.22   1
   1   1 -18  62692. 2079.83   1
  -1   1  18  60952. 2376.15   1
  -1   1  18  62743. 2084.95   1
  -1   1  18  61259. 2079.32   1
   1  -1 -17  26602. 946.775   1
   1  -1 -17  25696. 921.186   1
   1  -1 -17  25727. 1072.67   1
   1  -1 -17  24964. 897.645   1
   1  -1 -17  25931. 974.922   1
  -1  -1  17  25972. 1022.52   1
  -1  -1  17  23884. 1005.63   1
  -1  -1  17  24360. 1061.41   1
  -1  -1  17  25210. 933.469   1
   1   1 -17  25809. 937.051   1
   1   1 -17  24217. 877.174   1
   1   1 -17  26996. 980.040   1
   1   1 -17  25041. 934.492   1
  -1   1  17  24406. 1024.05   1
  -1   1  17  25404. 944.216   1
  -1   1  17  27451. 1026.61   1
   1  -1 -16 172108. 5450.35   1
   1  -1 -16 164585. 5225.17   1
   1  -1 -16 165302. 6264.07   1
   1  -1 -16 168117. 4902.76   1
   1  -1 -16 166735. 4878.19   1
  -1  -1  16 170829. 5450.35   1
  -1  -1  16 169652. 6448.30   1
  -1  -1  16 171494. 6494.36   1
  -1  -1  16 177277. 5639.71   1
   1   1 -16 168424. 5368.47   1
   1   1 -16 168782. 4910.44   1
   1   1 -16 168884. 4933.46   1
   1   1 -16 173592. 5511.77   1
  -1   1  16 173183. 6566.01   1
  -1   1  16 173081. 5501.53   1
  -1   1  16 169549. 5394.06   1
   1  -1 -15  18715. 694.984   1
   1  -1 -15  19324. 701.125   1
   1  -1 -15  18117. 771.749   1
   1  -1 -15  18848. 726.714   1
   1  -1 -15  17027. 663.766   1
  -1  -1  15  19074. 766.120   1
  -1  -1  15  17492. 748.208   1
  -1  -1  15  19012. 828.044   1
  -1  -1  15  18357. 737.973   1
   1   1 -15  18644. 699.078   1
   1   1 -15  18188. 704.708   1
   1   1 -15  18695. 709.825   1
   1   1 -15  18884. 725.178   1
  -1   1  15  17313. 745.137   1
  -1   1  15  19381. 732.343   1
  -1   1  15  20246. 770.214   1
   1  -1 -14  88997. 2858.24   1
   1  -1 -14  94166. 3010.23   1
   1  -1 -14  87615. 3350.05   1
   1  -1 -14  95138. 2862.33   1
   1  -1 -14  90072. 2685.26   1
  -1  -1  14  91556. 2968.27   1
  -1  -1  14  83828. 3223.13   1
  -1  -1  14  92937. 3569.60   1
  -1  -1  14  91044. 2961.10   1
   1   1 -14  92579. 2976.46   1
   1   1 -14  86540. 2583.42   1
   1   1 -14  86847. 2628.96   1
   1   1 -14  86131. 2804.50   1
  -1   1  14  92528. 3550.66   1
  -1   1  14  85466. 2755.37   1
  -1   1  14  90686. 2926.30   1
   1  -1 -13 9431.92 391.914   1
   1  -1 -13 9488.22 410.235   1
   1  -1 -13 8597.74 427.226   1
   1  -1 -13 9176.04 435.516   1
   1  -1 -13 8684.74 440.839   1
  -1  -1  13 9626.40 478.710   1
  -1  -1  13 9268.16 481.678   1
  -1  -1  13 8480.03 419.754   1
  -1  -1  13 9421.69 462.640   1
   1   1 -13  10215. 472.108   1
   1   1 -13 9032.74 424.718   1
   1   1 -13 9324.45 454.503   1
   1   1 -13 9708.28 433.418   1
  -1   1  13 8377.68 427.686   1
  -1   1  13 9887.40 456.090   1
  -1   1  13 9355.16 437.256   1
   1  -1 -12  28321. 952.404   1
   1  -1 -12  30317. 1033.26   1
   1  -1 -12  30072. 1204.71   1
   1  -1 -12  29048. 962.640   1
   1  -1 -12  31796. 1081.37   1
  -1  -1  12  30957. 1093.14   1
  -1  -1  12  30133. 1221.60   1
  -1  -1  12  27815. 1122.82   1
  -1  -1  12  29642. 1061.41   1
   1   1 -12  29995. 1063.46   1
   1   1 -12  28777. 954.451   1
   1   1 -12  29985. 1036.33   1
   1   1 -12  30890. 1064.48   1
  -1   1  12  28337. 1145.85   1
  -1   1  12  29718. 1022.52   1
  -1   1  12  30020. 1034.80   1
   1  -1 -11  63562. 2055.27   1
   1  -1 -11  61105. 1965.20   1
   1  -1 -11  64022. 2469.29   1
   1  -1 -11  63152. 1915.04   1
   1  -1 -11  64483. 1980.55   1
  -1  -1  11  64125. 2111.56   1
  -1  -1  11  61054. 2370.01   1
  -1  -1  11  60798. 2356.70   1
  -1  -1  11  61412. 2032.75   1
   1   1 -11  60645. 2010.23   1
   1   1 -11  63101. 1943.70   1
   1   1 -11  59570. 1808.08   1
   1   1 -11  62334. 2030.70   1
  -1   1  11  61975. 2406.86   1
  -1   1  11  62845. 2038.38   1
  -1   1  11  66837. 2160.18   1
   1  -1 -10 3745.65 258.597   1
   1  -1 -10 4488.74 240.276   1
   1  -1 -10 4066.01 244.831   1
   1  -1 -10 3738.99 287.973   1
   1  -1 -10 4072.16 310.849   1
  -1  -1  10 4059.87 327.072   1
  -1  -1  10 3821.39 290.020   1
  -1  -1  10 3613.10 256.243   1
  -1  -1  10 4390.99 338.331   1
   1   1 -10 3568.06 295.343   1
   1   1 -10 4215.96 282.958   1
   1   1 -10 3681.68 301.330   1
   1   1 -10 4250.25 271.904   1
  -1   1  10 3854.65 278.454   1
  -1   1  10 3538.38 258.649   1
  -1   1  10 3921.70 269.396   1
   1  -1  -9 2951.89 197.697   1
   1  -1  -9 2410.44 184.033   1
   1  -1  -9 3011.26 235.568   1
   1  -1  -9 2444.73 259.621   1
   1  -1  -9 2994.88 258.444   1
  -1  -1   9 2966.73 268.884   1
  -1  -1   9 2452.40 208.086   1
  -1  -1   9 2348.51 285.721   1
  -1  -1   9 2533.77 302.149   1
   1   1  -9 2858.24 243.142   1
   1   1  -9 2602.35 266.683   1
   1   1  -9 3119.75 297.185   1
   1   1  -9 3313.20 248.874   1
  -1   1   9 2512.79 233.725   1
  -1   1   9 2687.31 239.662   1
  -1   1   9 2666.32 209.519   1
   1  -1  -8  89048. 3399.69   1
   1  -1  -8  87206. 2772.26   1
   1  -1  -8  81883. 2602.35   1
   1  -1  -8  88894. 2615.66   1
   1  -1  -8  87103. 2596.72   1
  -1  -1   8  86336. 2791.71   1
  -1  -1   8  90225. 3459.57   1
  -1  -1   8  93705. 3574.20   1
  -1  -1   8  87052. 2808.08   1
   1   1  -8  86899. 2785.57   1
   1   1  -8  87922. 2610.54   1
   1   1  -8  91863. 2712.38   1
   1   1  -8  89202. 2879.22   1
  -1   1   8  88587. 3393.55   1
  -1   1   8  83009. 2644.83   1
  -1   1   8  85005. 2713.41   1
   1  -1  -7  285.67 132.344   1
   1  -1  -7   47.13 145.138   1
   1  -1  -7  110.24 130.092   1
   1  -1  -7  174.97 162.180   1
  -1  -1   7  143.09 187.103   1
  -1  -1   7  309.77 160.849   1
  -1  -1   7  192.73 238.741   1
  -1  -1   7 -243.40 218.270   1
   1   1  -7  -15.18 194.933   1
   1   1  -7  300.46 202.712   1
   1   1  -7   93.40 210.747   1
   1   1  -7  250.92 195.496   1
  -1   1   7 -197.19 172.825   1
  -1   1   7 -190.53 165.814   1
  -1   1   7   26.44 129.836   1
   1  -1  -6 238536. 7492.32   1
   1  -1  -6 245752. 9257.92   1
   1  -1  -6 227482. 7154.55   1
   1  -1  -6 250563. 7180.14   1
  -1  -1   6 246059. 9278.39   1
  -1  -1   6 237206. 7471.85   1
  -1  -1   6 239304. 7553.73   1
   1   1  -6 237154. 8950.86   1
   1   1  -6 242784. 7661.20   1
   1   1  -6 241351. 6924.25   1
   1   1  -6 242323. 7625.38   1
  -1   1   6 231013. 8715.45   1
  -1   1   6 234493. 7379.73   1
  -1   1   6 231269. 7267.14   1
   1  -1  -5  19529. 648.413   1
   1  -1  -5  20476. 846.468   1
   1  -1  -5  19140. 643.295   1
   1  -1  -5  19202. 658.648   1
  -1  -1   5  19719. 837.256   1
  -1  -1   5  18802. 694.472   1
  -1  -1   5  19657. 732.343   1
   1   1  -5  19703. 843.909   1
   1   1  -5  20399. 731.831   1
   1   1  -5  19811. 734.390   1
   1   1  -5  19248. 663.254   1
  -1   1   5  19877. 833.162   1
  -1   1   5  19227. 655.578   1
  -1   1   5  18756. 624.360   1
   1  -1  -4  18367. 766.632   1
   1  -1  -4  18209. 615.660   1
   1  -1  -4  17851. 599.283   1
   1  -1  -4  18122. 600.306   1
  -1  -1   4  18731. 795.803   1
  -1  -1   4  18265. 684.749   1
  -1  -1   4  17743. 654.042   1
  -1  -1   4  17375. 586.489   1
   1   1  -4  17375. 600.818   1
   1   1  -4  18204. 793.244   1
   1   1  -4  17922. 668.884   1
   1   1  -4  17692. 637.154   1
  -1   1   4  18045. 596.724   1
  -1   1   4  17630. 749.743   1
  -1   1   4  18030. 618.730   1
  -1   1   4  17743. 590.583   1
   1  -1  -3 312999. 9825.99   1
   1  -1  -3 317195.  11919.   1
   1  -1  -3 319293. 9083.92   1
  -1  -1   3 308495. 9682.69   1
  -1  -1   3 302149.  11361.   1
  -1  -1   3 300000. 9426.81   1
  -1  -1   3 315967. 8986.69   1
   1   1  -3 312794.  11776.   1
   1   1  -3 314790. 8955.98   1
   1   1  -3 297953. 9360.28   1
   1   1  -3 306755. 9626.40   1
  -1   1   3 305220.  11479.   1
  -1   1   3 318423. 9053.21   1
  -1   1   3 318219. 9979.52   1
  -1   1   3 329068.  10328.   1
   1  -1  -2  105.48 111.771   1
   1  -1  -2   17.06 171.289   1
   1  -1  -2   44.08 180.860   1
   1  -1  -2   61.57 116.530   1
  -1  -1   2  424.82 206.039   1
  -1  -1   2  129.48 192.579   1
  -1  -1   2  -55.12 167.809   1
  -1  -1   2   22.50 119.805   1
   1   1  -2   44.17 199.642   1
   1   1  -2  -66.84 127.738   1
   1   1  -2   -3.16 178.250   1
   1   1  -2   75.13 179.427   1
  -1   1   2   71.70 211.003   1
  -1   1   2  -51.28 103.480   1
  -1   1   2  -53.74 103.992   1
  -1   1   2  123.34 164.636   1
   1  -1  -1 271750. 8526.09   1
   1  -1  -1 276305.  10389.   1
  -1  -1   1 276151. 8664.27   1
  -1  -1   1 267963.  10087.   1
  -1  -1   1 269805. 8464.68   1
   1   1  -1 270522. 7697.02   1
   1   1  -1 270880.  10200.   1
   1   1  -1 277482. 8705.21   1
   1   1  -1 266632. 8367.44   1
  -1   1   1 271852.  10235.   1
  -1   1   1 269396. 7666.32   1
  -1   1   1 278915. 8751.27   1
  -1   1   1 263613. 8265.09   1
   1  -1   0  73797. 2823.44   1
   1  -1   0  75537. 2416.07   1
   1  -1   0  69908. 2014.33   1
   1  -1   0  72108. 2295.29   1
  -1  -1   0  71494. 2738.48   1
  -1  -1   0  73490. 2341.35   1
  -1  -1   0  74002. 2348.00   1
  -1  -1   0  69754. 2014.33   1
   1   1   0  69601. 2010.23   1
   1   1   0  66581. 2560.90   1
   1   1   0  72569. 2301.94   1
   1   1   0  75640. 2400.20   1
  -1   1   0  72876. 2796.82   1
  -1   1   0  70317. 2027.12   1
  -1   1   0  72978. 2339.30   1
  -1   1   0  74872. 2378.20   1
   1  -1   1  11755. 469.396   1
   1  -1   1  11361. 432.906   1
   1  -1   1  11080. 503.275   1
   1  -1   1  11264. 386.131   1
  -1  -1  -1  11218. 502.354   1
  -1  -1  -1  11162. 410.491   1
  -1  -1  -1  11346. 396.929   1
  -1  -1  -1  10686. 368.167   1
   1   1   1  11612. 533.265   1
   1   1   1  11305. 390.532   1
   1   1   1  11218. 398.157   1
   1   1   1  11259. 394.268   1
  -1   1  -1  10568. 492.067   1
  -1   1  -1  11535. 385.926   1
  -1   1  -1  11126. 460.900   1
  -1   1  -1  11285. 422.773   1
   1  -1   2  47042. 1547.08   1
   1  -1   2  46740. 1528.66   1
   1  -1   2  46003. 1785.05   1
   1  -1   2  47093. 1400.72   1
  -1  -1  -2  49156. 1572.67   1
  -1  -1  -2  48930. 1556.80   1
  -1  -1  -2  46095. 1368.47   1
  -1  -1  -2  45619. 1765.61   1
   1   1   2  45056. 1753.32   1
   1   1   2  48506. 1542.48   1
   1   1   2  47503. 1518.93   1
   1   1   2  47277. 1404.30   1
  -1   1  -2  47088. 1835.21   1
  -1   1  -2  46658. 1385.36   1
  -1   1  -2  45568. 1482.09   1
  -1   1  -2  47032. 1557.32   1
   1  -1   3 156346. 5905.83   1
   1  -1   3 156448. 4945.75   1
   1  -1   3 156909. 4503.07   1
   1  -1   3 151791. 4811.66   1
  -1  -1  -3 160082. 6038.89   1
  -1  -1  -3 153019. 4838.28   1
  -1  -1  -3 156704. 4944.72   1
  -1  -1  -3 152815. 4386.89   1
   1   1   3 157421. 4525.07   1
   1   1   3 152763. 5772.77   1
   1   1   3 153736. 4853.63   1
   1   1   3 151228. 4779.93   1
  -1   1  -3 152661. 5777.89   1
  -1   1  -3 155527. 4463.15   1
  -1   1  -3 154094. 4863.35   1
  -1   1  -3 154708. 4911.46   1
   1  -1   4 294575. 9263.04   1
   1  -1   4 312947. 9836.22   1
   1  -1   4 324309.  12190.   1
   1  -1   4 308393. 8797.33   1
  -1  -1  -4 311054. 8863.86   1
  -1  -1  -4 308853.  11602.   1
   1   1   4 298311.  11223.   1
   1   1   4 310747. 8863.86   1
  -1   1  -4 309160. 8807.57   1
  -1   1  -4 313101.  11771.   1
  -1   1  -4 308137. 9703.16   1
  -1   1  -4 300460. 9431.92   1
   1  -1   5  59161. 1939.61   1
   1  -1   5  61208. 2000.51   1
   1  -1   5  62129. 2385.87   1
   1  -1   5  61054. 1836.23   1
  -1  -1  -5  59519. 2277.89   1
  -1  -1  -5  61822. 1965.71   1
  -1  -1  -5  57421. 1836.74   1
  -1  -1  -5  60645. 1813.71   1
   1   1   5  63306. 1896.11   1
   1   1   5  61771. 2366.94   1
   1   1   5  63408. 2015.86   1
   1   1   5  59775. 1908.90   1
  -1   1  -5  62078. 2392.53   1
  -1   1  -5  59826. 1788.12   1
  -1   1  -5  61975. 2004.09   1
  -1   1  -5  60235. 1989.25   1
   1  -1   6 1389.97 248.720   1
   1  -1   6 1444.22 238.536   1
   1  -1   6 1816.78 196.162   1
   1  -1   6 1879.22 231.576   1
  -1  -1  -6 1741.04 160.542   1
  -1  -1  -6 1755.88 159.263   1
  -1  -1  -6 1875.64 246.110   1
   1   1   6 1568.06 206.192   1
   1   1   6 1521.49 164.022   1
   1   1   6 1579.32 172.006   1
   1   1   6 1768.17 140.123   1
  -1   1  -6 1836.74 192.374   1
  -1   1  -6 1814.23 274.974   1
  -1   1  -6 1984.64 204.350   1
  -1   1  -6 2304.50 237.052   1
   1  -1   7  734.39 158.802   1
   1  -1   7  482.75 218.679   1
   1  -1   7  891.50 217.809   1
   1  -1   7  555.78 214.585   1
  -1  -1  -7  933.98 131.064   1
  -1  -1  -7  905.32 147.595   1
  -1  -1  -7  788.64 127.789   1
  -1  -1  -7  886.39 215.916   1
   1   1   7  836.23 142.937   1
   1   1   7 1077.28 192.937   1
   1   1   7  807.06 131.781   1
   1   1   7 1107.98 181.013   1
  -1   1  -7  845.44 165.097   1
  -1   1  -7 1051.18 225.793   1
  -1   1  -7  741.55 179.222   1
  -1   1  -7  372.57 231.576   1
   1  -1   8  10696. 470.573   1
   1  -1   8  11586. 508.239   1
   1  -1   8  10931. 492.425   1
  -1  -1  -8  11791. 431.218   1
  -1  -1  -8  11310. 427.789   1
  -1  -1  -8  11121. 452.610   1
  -1  -1  -8  10844. 466.786   1
   1   1   8  10819. 480.399   1
   1   1   8  10235. 391.402   1
   1   1   8  11745. 457.574   1
   1   1   8  10287. 447.952   1
  -1   1  -8  11198. 509.058   1
  -1   1  -8  10297. 432.241   1
  -1   1  -8  11894. 473.643   1
  -1   1  -8  10681. 499.692   1
   1  -1   9 237717. 7502.55   1
   1  -1   9 238690. 7538.38   1
   1  -1   9 274872.  10343.   1
   1  -1   9 243500. 9176.04   1
  -1  -1  -9 238946. 8996.92   1
  -1  -1  -9 249897. 7855.67   1
  -1  -1  -9 235721. 6770.72   1
  -1  -1  -9 226663. 7144.31   1
   1   1   9 243091. 9165.80   1
   1   1   9 255834. 8055.26   1
   1   1   9 229068. 7215.96   1
  -1   1  -9 234698. 8853.62   1
  -1   1  -9 241811. 6934.49   1
  -1   1  -9 245036. 7753.32   1
  -1   1  -9 237206. 7471.85   1
   1  -1  10  18557. 711.361   1
   1  -1  10  19273. 783.520   1
   1  -1  10  18971. 788.638   1
   1  -1  10  17646. 667.348   1
  -1  -1 -10  18434. 662.742   1
  -1  -1 -10  18731. 762.026   1
  -1  -1 -10  19263. 664.278   1
  -1  -1 -10  19248. 686.796   1
   1   1  10  18403. 756.396   1
   1   1  10  18644. 675.025   1
   1   1  10  19345. 679.119   1
  -1   1 -10  19227. 684.749   1
  -1   1 -10  18756. 721.084   1
  -1   1 -10  18229. 667.860   1
   1  -1  11 1375.64 262.282   1
   1  -1  11 1091.09 175.588   1
   1  -1  11 1061.41 138.331   1
   1  -1  11 1205.22 238.076   1
  -1  -1 -11 1246.16 231.883   1
  -1  -1 -11 1102.86 144.626   1
  -1  -1 -11 1356.70 198.106   1
  -1  -1 -11 1018.93 160.798   1
   1   1  11 1054.76 158.444   1
   1   1  11 1149.95 227.891   1
   1   1  11  798.36 185.005   1
  -1   1 -11 1368.47 208.342   1
  -1   1 -11 1063.97 199.488   1
  -1   1 -11 1349.03 244.524   1
   1  -1  12  59979. 1980.04   1
   1  -1  12  58649. 2268.68   1
   1  -1  12  57625. 2225.18   1
   1  -1  12  56806. 1886.39   1
  -1  -1 -12  55476. 2130.50   1
  -1  -1 -12  58649. 1794.27   1
  -1  -1 -12  60235. 1947.29   1
  -1  -1 -12  59724. 1949.33   1
   1   1  12  62027. 2391.50   1
   1   1  12  62180. 2033.77   1
   1   1  12  60184. 1961.62   1
  -1   1 -12  58598. 1911.46   1
  -1   1 -12  57830. 1763.05   1
  -1   1 -12  55732. 1848.00   1
   1  -1  13 4959.57 333.623   1
   1  -1  13 5327.53 367.963   1
   1  -1  13 4528.65 262.282   1
   1  -1  13 4685.26 289.815   1
  -1  -1 -13 5024.56 277.175   1
  -1  -1 -13 5020.98 294.984   1
  -1  -1 -13 4777.89 345.189   1
  -1  -1 -13 4859.77 264.022   1
   1   1  13 4967.24 287.461   1
   1   1  13 4966.22 330.808   1
   1   1  13 5209.82 315.609   1
  -1   1 -13 5189.35 332.702   1
  -1   1 -13 4859.26 348.157   1
  -1   1 -13 5184.23 334.032   1
  -1   1 -13 4916.58 291.146   1
   1  -1  14  97288. 3153.02   1
   1  -1  14  95752. 3102.86   1
   1  -1  14  94882. 3626.40   1
   1  -1  14  95292. 3632.03   1
  -1  -1 -14 100870. 3238.48   1
  -1  -1 -14  97339. 3109.00   1
  -1  -1 -14  97032. 2904.30   1
  -1  -1 -14  93552. 2789.15   1
  -1  -1 -14  98055. 3725.18   1
   1   1  14  98465. 3156.60   1
   1   1  14  99181. 3779.42   1
   1   1  14  92119. 2972.87   1
  -1   1 -14  95548. 2864.89   1
  -1   1 -14  93603. 2787.10   1
  -1   1 -14  92835. 3013.30   1
  -1   1 -14  92016. 2957.01   1
   1  -1  15 3652.50 388.127   1
   1  -1  15 3234.90 296.673   1
   1  -1  15 3429.37 293.142   1
   1  -1  15 3200.10 236.591   1
  -1  -1 -15 3916.58 293.961   1
  -1  -1 -15 4090.58 286.131   1
  -1  -1 -15 3116.68 285.926   1
  -1  -1 -15 4143.80 355.271   1
  -1  -1 -15 3991.30 256.550   1
   1   1  15 3773.28 382.395   1
   1   1  15 3534.28 261.259   1
   1   1  15 2866.42 283.674   1
  -1   1 -15 3355.17 323.081   1
  -1   1 -15 3316.27 300.819   1
  -1   1 -15 3738.48 307.983   1
  -1   1 -15 3440.63 302.098   1
   1  -1  16  10962. 549.129   1
   1  -1  16  10194. 483.725   1
   1  -1  16  11459. 612.077   1
   1  -1  16 9554.75 453.735   1
  -1  -1 -16  10271. 457.983   1
  -1  -1 -16  10947. 496.366   1
  -1  -1 -16  11346. 510.081   1
  -1  -1 -16  10512. 568.577   1
  -1  -1 -16 9912.99 489.508   1
   1   1  16  10829. 524.053   1
   1   1  16  11198. 530.706   1
   1   1  16  11658. 609.007   1
   1   1  16  10824. 489.866   1
  -1   1 -16  10998. 569.600   1
  -1   1 -16  10343. 495.701   1
  -1   1 -16  11341. 509.416   1
  -1   1 -16  11157. 527.123   1
   1  -1  17 4373.59 499.027   1
   1  -1  17 4513.81 325.179   1
   1  -1  17 4494.37 303.121   1
   1  -1  17 4409.92 365.967   1
  -1  -1 -17 4575.74 317.246   1
  -1  -1 -17 5225.17 380.296   1
  -1  -1 -17 5045.54 478.096   1
  -1  -1 -17 5007.67 350.358   1
   1   1  17 5209.82 372.006   1
   1   1  17 4976.97 339.099   1
   1   1  17 4613.61 344.780   1
   1   1  17 5122.82 504.298   1
  -1   1 -17 4977.99 364.278   1
  -1   1 -17 5240.53 461.770   1
  -1   1 -17 5220.06 414.534   1
  -1   1 -17 5491.29 376.816   1
   1  -1  18  218.42 257.676   1
   1  -1  18  687.82 340.532   1
   1  -1  18  554.25 217.195   1
  -1  -1 -18  628.45 385.772   1
  -1  -1 -18  535.31 263.306   1
  -1  -1 -18  949.33 254.196   1
   1   1  18  408.75 230.860   1
   1   1  18  642.27 310.491   1
   1   1  18   32.41 540.941   1
   1   1  18  828.56 296.980   1
  -1   1 -18  737.46 226.356   1
  -1   1 -18  909.93 265.455   1
   1  -1  19  19181. 761.514   1
   1  -1  19  16617. 736.949   1
   1  -1  19  18071. 892.016   1
  -1  -1 -19  20450. 895.598   1
  -1  -1 -19  18946. 733.878   1
   1   1  19  18173. 811.156   1
   1   1  19  18265. 867.451   1
   1   1  19  19826. 1059.36   1
   1   1  19  18127. 731.831   1
  -1   1 -19  19350. 747.696   1
  -1   1 -19  18362. 721.596   1
   1  -1  20  244.37 276.816   1
   1  -1  20  448.62 308.700   1
   1  -1  20  725.18 474.667   1
  -1  -1 -20  601.33 290.378   1
  -1  -1 -20  432.96 217.298   1
   1   1  20  511.77 454.759   1
   1   1  20   12.90 382.088   1
   1   1  20  -15.99 370.215   1
  -1   1 -20   86.44 232.446   1
  -1   1 -20  277.43 239.150   1
   1  -1  21 5214.94 396.008   1
   1  -1  21 2682.70 462.691   1
  -1  -1 -21 4529.17 343.654   1
  -1  -1 -21 4730.29 386.745   1
   1   1  21 4613.61 664.789   1
   1   1  21 4493.34 488.792   1
   1   1  21 4115.66 484.544   1
  -1   1 -21 4455.98 324.104   1
  -1   1 -21 5011.25 348.669   1
   1  -1  22 -534.80 310.082   1
   1  -1  22 -412.03 500.767   1
  -1  -1 -22  701.64 430.501   1
  -1  -1 -22   48.55 218.526   1
   1   1  22 -265.71 228.915   1
   1   1  22  595.19 576.765   1
  -1   1 -22 -107.57 216.325   1
  -1   1 -22 -282.70 245.650   1
   1  -1  23 5731.83 440.941   1
  -1  -1 -23 5895.59 547.594   1
  -1  -1 -23 5388.94 381.320   1
   1   1  23 6100.30 768.167   1
  -1   1 -23 5209.82 346.571   1
  -1   1 -23 5194.47 344.984   1
  -1  -1 -24  27103. 974.922   1
   1   1  24  26668. 1316.27   1
  -1   1 -24  26714. 998.464   1
  -1   1 -24  25983. 924.769   1
  -1  -1 -25  12001. 582.395   1
  -1   1 -25  11402. 561.412   1
   1  -1  26  811.67 558.341   1
  -1  -1 -26 1154.04 425.537   1
  -1   1 -26   53.58 402.456   1
  -1   1 -26 1972.87 393.654   1
  -1  -1 -27  714.43 431.064   1
  -1   1 -27  750.26 463.613   1
   1  -2 -26  24417. 1029.68   1
  -1  -2  26  22630. 969.805   1
   1   2 -26  22329. 909.927   1
   1   2 -26  23413. 938.587   1
   1  -2 -25 1825.48 434.186   1
  -1  -2  25 1513.82 1012.79   1
  -1  -2  25 1362.33 449.078   1
   1   2 -25 1028.15 362.487   1
   1   2 -25  786.59 328.045   1
   1  -2 -24  658.14 331.627   1
  -1  -2  24  596.21 390.378   1
  -1  -2  24  479.84 579.324   1
   1   2 -24  389.71 258.853   1
   1   2 -24  420.93 350.000   1
  -1   2  24 -926.82 1291.71   1
   1  -2 -23 -482.39 823.438   1
   1  -2 -23  322.98 286.950   1
  -1  -2  23 1313.71 499.488   1
  -1  -2  23  198.62 362.436   1
   1   2 -23  541.96 306.294   1
   1   2 -23  102.61 245.752   1
  -1   2  23 -224.21 640.225   1
  -1   2  23  111.46 1285.06   1
   1  -2 -22 5736.94 639.201   1
   1  -2 -22 6125.89 406.909   1
  -1  -2  22 5634.59 479.068   1
  -1  -2  22 5414.53 413.510   1
   1   2 -22 5880.24 409.723   1
  -1   2  22 6407.36 703.684   1
   1  -2 -21 7906.85 575.230   1
   1  -2 -21 7502.55 438.843   1
  -1  -2  21 8147.38 512.282   1
  -1  -2  21 7891.50 457.727   1
   1   2 -21 7512.79 440.429   1
  -1   2  21 7405.31 566.018   1
   1  -2 -20 8045.03 549.641   1
   1  -2 -20 8715.45 509.109   1
   1  -2 -20 8306.03 454.196   1
  -1  -2  20 8490.27 456.499   1
  -1  -2  20 9529.16 522.517   1
   1   2 -20 8444.21 435.209   1
   1   2 -20 8270.21 454.708   1
  -1   2  20 8439.09 560.388   1
  -1   2  20 6816.78 757.932   1
   1  -2 -19 4367.45 443.602   1
   1  -2 -19 3801.94 500.921   1
   1  -2 -19 4130.50 356.601   1
   1  -2 -19 4458.54 349.590   1
  -1  -2  19 3515.86 312.129   1
  -1  -2  19 3522.00 323.695   1
   1   2 -19 4140.73 361.617   1
   1   2 -19 4471.34 299.488   1
  -1   2  19 3337.25 379.938   1
  -1   2  19 4208.29 617.707   1
   1  -2 -18 4179.63 316.786   1
   1  -2 -18 4368.47 484.595   1
   1  -2 -18 4235.92 349.795   1
   1  -2 -18 4545.03 348.976   1
  -1  -2  18 4510.23 551.688   1
  -1  -2  18 3954.96 290.123   1
  -1  -2  18 4544.01 356.653   1
   1   2 -18 4096.21 345.394   1
   1   2 -18 4748.20 347.543   1
  -1   2  18 3977.99 351.484   1
  -1   2  18 3986.69 488.485   1
   1  -2 -17 157369. 5005.62   1
   1  -2 -17 140532. 5373.59   1
   1  -2 -17 133777. 4259.46   1
   1  -2 -17 146622. 4314.73   1
   1  -2 -17 143244. 4258.44   1
  -1  -2  17 148055. 5680.65   1
  -1  -2  17 136950. 5214.94   1
  -1  -2  17 143296. 4596.72   1
  -1  -2  17 153582. 4990.27   1
   1   2 -17 161361. 5184.23   1
   1   2 -17 144626. 4621.80   1
  -1   2  17 141453. 5394.06   1
  -1   2  17 154913. 4955.47   1
   1  -2 -16 6791.19 324.053   1
   1  -2 -16 6760.48 328.403   1
   1  -2 -16 7185.25 460.133   1
   1  -2 -16 6847.49 501.637   1
   1  -2 -16 6699.07 416.581   1
  -1  -2  16 6412.48 400.409   1
  -1  -2  16 6555.78 363.101   1
  -1  -2  16 7384.84 534.800   1
  -1  -2  16 7175.02 565.506   1
   1   2 -16 7292.73 472.466   1
   1   2 -16 7425.79 438.331   1
   1   2 -16 7195.49 480.143   1
   1   2 -16 7430.90 424.309   1
  -1   2  16 6693.95 421.238   1
  -1   2  16 6530.19 380.603   1
  -1   2  16 6105.42 368.833   1
   1  -2 -15  28644. 962.640   1
   1  -2 -15  28787. 961.104   1
   1  -2 -15  27692. 1156.60   1
   1  -2 -15  28680. 1001.02   1
   1  -2 -15  27605.  999.49   1
  -1  -2  15  28930. 1092.63   1
  -1  -2  15  26714. 1086.49   1
  -1  -2  15  27661. 1181.17   1
  -1  -2  15  29519. 1064.99   1
   1   2 -15  27917. 1007.68   1
   1   2 -15  29289. 1011.26   1
   1   2 -15  26827. 958.034   1
   1   2 -15  29724. 1071.14   1
  -1   2  15  28500. 1188.33   1
  -1   2  15  28147. 966.222   1
  -1   2  15  28910. 990.787   1
   1  -2 -14  23659. 799.897   1
   1  -2 -14  23122. 776.355   1
   1  -2 -14  22554. 962.128   1
   1  -2 -14  23188. 840.327   1
   1  -2 -14  24084. 871.033   1
  -1  -2  14  25107. 959.569   1
  -1  -2  14  23383. 880.756   1
  -1  -2  14  23188. 1009.21   1
  -1  -2  14  23490. 976.969   1
   1   2 -14  24345. 906.345   1
   1   2 -14  23956. 852.609   1
   1   2 -14  23055. 841.862   1
   1   2 -14  24877. 902.763   1
  -1   2  14  23516. 987.205   1
  -1   2  14  23239. 809.620   1
  -1   2  14  23792. 818.321   1
   1  -2 -13  32385. 1066.53   1
   1  -2 -13  29667. 973.387   1
   1  -2 -13  30333. 1240.02   1
   1  -2 -13  30706. 1029.68   1
   1  -2 -13  32579. 1110.03   1
  -1  -2  13  30993. 1280.45   1
  -1  -2  13  31586. 1275.84   1
  -1  -2  13  32206. 1150.46   1
  -1  -2  13  30619. 1106.45   1
   1   2 -13  30901. 1047.08   1
   1   2 -13  30722. 1025.59   1
   1   2 -13  31377. 1093.14   1
   1   2 -13  30967. 1096.72   1
  -1   2  13  29770. 1229.78   1
  -1   2  13  30937. 1036.85   1
  -1   2  13  30988. 1029.68   1
   1  -2 -12  10092. 358.086   1
   1  -2 -12  10159. 366.939   1
   1  -2 -12  10670. 529.170   1
   1  -2 -12  10312. 473.848   1
   1  -2 -12  10496. 492.425   1
  -1  -2  12  11203. 526.612   1
  -1  -2  12  10348. 532.753   1
  -1  -2  12  10425. 509.825   1
  -1  -2  12  11141. 539.406   1
   1   2 -12  11387. 484.288   1
   1   2 -12 9467.75 490.736   1
   1   2 -12  10947. 493.602   1
   1   2 -12  11418. 492.476   1
   1   2 -12  10722. 497.543   1
  -1   2  12  10686. 534.800   1
  -1   2  12  10322. 400.716   1
  -1   2  12  10399. 386.131   1
   1  -2 -11  876.15 105.015   1
   1  -2 -11  890.48  90.737   1
   1  -2 -11 1374.10 214.073   1
   1  -2 -11 1225.69 245.036   1
   1  -2 -11 1070.11 227.021   1
  -1  -2  11  589.56 287.871   1
  -1  -2  11  824.97 237.206   1
  -1  -2  11 1359.26 195.343   1
  -1  -2  11 1221.08 271.341   1
   1   2 -11 1008.70 221.955   1
   1   2 -11 1247.70 218.321   1
   1   2 -11 1395.60 248.413   1
   1   2 -11 1124.87 248.260   1
   1   2 -11 1051.18 227.994   1
  -1   2  11 1342.37 229.529   1
  -1   2  11 1016.89 138.741   1
  -1   2  11  968.27 120.010   1
   1  -2 -10  55118. 2150.97   1
   1  -2 -10  54759. 1807.06   1
   1  -2 -10  54452. 1797.34   1
   1  -2 -10  55783. 1697.03   1
   1  -2 -10  55629. 1716.48   1
  -1  -2  10  55988. 1858.75   1
  -1  -2  10  53736. 2112.08   1
  -1  -2  10  58188. 1947.80   1
   1   2 -10  55988. 1723.13   1
   1   2 -10  55681. 2209.31   1
   1   2 -10  54043. 1643.81   1
   1   2 -10  54248. 1784.54   1
   1   2 -10  56141. 1867.96   1
  -1   2  10  55220. 2173.49   1
   1  -2  -9  11725. 547.082   1
   1  -2  -9  10855. 458.700   1
   1  -2  -9  10942. 447.697   1
  -1  -2   9  12472. 561.924   1
  -1  -2   9  12554. 556.806   1
  -1  -2   9  11817. 577.789   1
   1   2  -9  10834. 547.082   1
   1   2  -9  12380. 506.499   1
   1   2  -9  10865. 458.853   1
   1   2  -9  11679. 462.384   1
   1   2  -9  11914. 537.359   1
  -1   2   9  11832. 578.300   1
   1  -2  -8 106858. 4080.34   1
   1  -2  -8 108700. 3189.86   1
   1  -2  -8 106346. 3106.45   1
  -1  -2   8 105066. 3379.22   1
  -1  -2   8 104299. 3364.89   1
  -1  -2   8 105527. 4046.06   1
   1   2  -8 105066. 4049.64   1
   1   2  -8 105732. 3380.24   1
   1   2  -8 101689. 2994.88   1
   1   2  -8 106704. 3114.63   1
   1   2  -8 103992. 3351.07   1
  -1   2   8 105681. 4061.41   1
   1  -2  -7 418321.  15732.   1
   1  -2  -7 431985.  12303.   1
   1  -2  -7 439815.  12513.   1
  -1  -2   7 410133.  12902.   1
  -1  -2   7 409007.  12851.   1
  -1  -2   7 423080.  15916.   1
   1   2  -7 443039.  16679.   1
   1   2  -7 409263.  12845.   1
   1   2  -7 416120.  11863.   1
   1   2  -7 419191.  11929.   1
   1   2  -7 410644.  12902.   1
  -1   2   7 427840.  16105.   1
   1  -2  -6 294524.  11090.   1
   1  -2  -6 304452. 8684.74   1
   1  -2  -6 307062. 8766.62   1
  -1  -2   6 293347. 9252.81   1
  -1  -2   6 288843. 9099.27   1
  -1  -2   6 300767.  11341.   1
   1   2  -6 301177.  11382.   1
   1   2  -6 294933. 9293.75   1
   1   2  -6 305271. 8700.09   1
   1   2  -6 296161. 8464.68   1
   1   2  -6 300563. 9452.40   1
  -1   2   6 300870.  11351.   1
   1  -2  -5 4814.73 319.856   1
   1  -2  -5 5322.41 218.731   1
   1  -2  -5 5209.82 203.326   1
   1  -2  -5 4866.93 243.603   1
   1  -2  -5 4692.42 242.067   1
  -1  -2   5 5122.82 335.875   1
  -1  -2   5 5101.84 336.233   1
  -1  -2   5 5133.06 328.352   1
   1   2  -5 4744.11 251.279   1
   1   2  -5 4894.57 252.661   1
   1   2  -5 4643.80 356.601   1
   1   2  -5 5143.29 301.637   1
   1   2  -5 4990.27 327.175   1
  -1   2   5 4788.12 347.594   1
  -1   2   5 4944.21 199.386   1
  -1   2   5 4672.97 183.009   1
   1  -2  -4  62078. 1986.69   1
   1  -2  -4  60696. 1935.51   1
   1  -2  -4  62180. 2413.51   1
   1  -2  -4  60849. 1782.50   1
   1  -2  -4  62078. 1824.97   1
  -1  -2   4  58956. 2304.50   1
  -1  -2   4  64483. 2115.15   1
  -1  -2   4  60798. 1983.62   1
   1   2  -4  61310. 1806.04   1
   1   2  -4  59161. 2331.11   1
   1   2  -4  62641. 2045.55   1
   1   2  -4  63306. 2050.15   1
  -1   2   4  60338. 2370.52   1
  -1   2   4  62487. 1990.27   1
  -1   2   4  61924. 1981.06   1
   1  -2  -3 214329. 6745.13   1
   1  -2  -3 215353. 6786.07   1
   1  -2  -3 214688. 8111.56   1
   1  -2  -3 224002. 6422.72   1
   1  -2  -3 215251. 6166.83   1
  -1  -2   3 210235. 7952.91   1
  -1  -2   3 209365. 6606.95   1
  -1  -2   3 223337. 7052.19   1
   1   2  -3 207932. 7886.38   1
   1   2  -3 222262. 6361.30   1
   1   2  -3 216684. 6837.25   1
   1   2  -3 207779. 6545.54   1
  -1   2   3 208751. 7906.85   1
  -1   2   3 216735. 6816.78   1
  -1   2   3 215251. 6775.84   1
   1  -2  -2   -9.80 189.764   1
   1  -2  -2  585.98 132.293   1
   1  -2  -2  443.14 175.179   1
   1  -2  -2  175.49  67.400   1
   1  -2  -2  232.65  80.143   1
  -1  -2   2  391.76 199.590   1
  -1  -2   2  217.60 185.824   1
  -1  -2   2  283.11  81.883   1
  -1  -2   2    5.86 199.693   1
   1   2  -2  140.12  97.134   1
   1   2  -2 -254.04 224.002   1
   1   2  -2  182.80 179.836   1
   1   2  -2  116.58 166.684   1
  -1   2   2  105.48 213.511   1
  -1   2   2  169.45 117.912   1
  -1   2   2  317.55 150.409   1
   1  -2  -1  96469. 3077.79   1
   1  -2  -1  96980. 3080.86   1
   1  -2  -1 101228. 3874.61   1
  -1  -2   1  92733. 2965.20   1
  -1  -2   1  94626. 3632.03   1
  -1  -2   1  99335. 2890.99   1
  -1  -2   1  95855. 3055.78   1
   1   2  -1  94933. 2764.58   1
   1   2  -1 101177. 3892.01   1
   1   2  -1  97134. 3097.23   1
   1   2  -1  97185. 3088.53   1
  -1   2   1  94268. 3634.08   1
  -1   2   1  96571. 3077.79   1
  -1   2   1  98055. 3106.96   1
   1  -2   0  61054. 1983.11   1
   1  -2   0  61822. 1995.90   1
   1  -2   0  63152. 2454.96   1
   1  -2   0  63920. 1974.41   1
  -1  -2   0  59877. 2334.70   1
  -1  -2   0  62334. 2006.14   1
  -1  -2   0  61822. 1989.76   1
  -1  -2   0  61105. 1795.29   1
   1   2   0  61924. 1819.85   1
   1   2   0  64483. 2522.00   1
   1   2   0  60747. 1946.77   1
   1   2   0  60696. 1951.89   1
  -1   2   0  63408. 2479.01   1
  -1   2   0  61719. 1949.84   1
  -1   2   0  62231. 1997.95   1
  -1   2   0  61157. 1988.74   1
   1  -2   1 7041.96 354.554   1
   1  -2   1 6371.54 319.805   1
   1  -2   1 6668.37 389.201   1
   1  -2   1 6550.66 234.135   1
  -1  -2  -1 6816.78 306.346   1
  -1  -2  -1 6780.96 386.949   1
  -1  -2  -1 6709.31 296.110   1
  -1  -2  -1 6166.83 226.202   1
   1   2   1 6519.95 407.420   1
   1   2   1 6422.72 229.887   1
   1   2   1 6591.60 278.915   1
   1   2   1 6734.90 276.458   1
  -1   2  -1 7113.61 429.580   1
  -1   2  -1 6279.42 223.285   1
  -1   2  -1 6678.60 309.212   1
  -1   2  -1 6975.43 353.121   1
   1  -2   2  11694. 491.299   1
   1  -2   2  11464. 548.618   1
   1  -2   2  11479. 475.895   1
  -1  -2  -2  11315. 540.429   1
  -1  -2  -2  12206. 450.204   1
  -1  -2  -2  11100. 404.657   1
  -1  -2  -2  11505. 391.044   1
   1   2   2  11274. 380.092   1
   1   2   2  11505. 560.900   1
   1   2   2  11525. 411.514   1
   1   2   2  11643. 408.904   1
  -1   2  -2  11402. 578.300   1
  -1   2  -2  11361. 385.158   1
  -1   2  -2  11699. 465.148   1
  -1   2  -2  12323. 514.329   1
   1  -2   3 163204. 5174.00   1
   1  -2   3 165609. 5250.76   1
   1  -2   3 167656. 6356.19   1
  -1  -2  -3 171443. 6489.25   1
  -1  -2  -3 173900. 5522.00   1
  -1  -2  -3 164278. 5214.94   1
  -1  -2  -3 165506. 4746.67   1
   1   2   3 169549. 6438.07   1
   1   2   3 169345. 4853.12   1
   1   2   3 166991. 5301.94   1
   1   2   3 169805. 5394.06   1
  -1   2  -3 164534. 6253.83   1
  -1   2  -3 165558. 4746.67   1
  -1   2  -3 163511. 5168.88   1
  -1   2  -3 172160. 5460.59   1
   1  -2   4  98618. 3777.38   1
   1  -2   4 100819. 3232.85   1
   1  -2   4 101279. 3244.62   1
  -1  -2  -4 104964. 3041.96   1
  -1  -2  -4 104606. 3993.85   1
   1   2   4 101330. 3890.48   1
   1   2   4 103736. 3007.16   1
  -1   2  -4 101996. 3920.67   1
  -1   2  -4 104555. 3032.75   1
  -1   2  -4  98413. 3170.42   1
  -1   2  -4 100563. 3213.41   1
   1  -2   5 9089.04 427.942   1
   1  -2   5 8694.98 445.394   1
   1  -2   5 8628.45 405.834   1
  -1  -2  -5 8290.68 416.581   1
  -1  -2  -5 9472.87 387.461   1
   1   2   5 8725.68 462.436   1
  -1   2  -5 8613.09 468.423   1
  -1   2  -5 9319.34 386.028   1
  -1   2  -5 8418.62 418.730   1
  -1   2  -5 9119.75 393.347   1
   1  -2   6  98311. 3161.20   1
   1  -2   6 102508. 3301.94   1
   1  -2   6 103531. 3959.57   1
  -1  -2  -6 102149. 3896.11   1
  -1  -2  -6 106295. 3096.72   1
   1   2   6 106448. 4076.76   1
  -1   2  -6 112282. 4306.55   1
  -1   2  -6 103736. 3025.07   1
  -1   2  -6 103889. 3348.51   1
  -1   2  -6 102917. 3285.05   1
   1  -2   7  26648. 944.728   1
   1  -2   7  27149. 1116.17   1
   1  -2   7  26996. 965.199   1
  -1  -2  -7  26494. 1071.14   1
  -1  -2  -7  27753. 899.692   1
   1   2   7  26888. 1111.56   1
  -1   2  -7  27671. 891.504   1
  -1   2  -7  28577. 1191.91   1
  -1   2  -7  28086. 965.710   1
  -1   2  -7  27487. 985.669   1
   1  -2   8  54862. 1831.11   1
   1  -2   8  54350. 2122.31   1
   1  -2   8  53992. 1794.27   1
  -1  -2  -8  54299. 2106.96   1
  -1  -2  -8  54657. 1657.62   1
   1   2   8  53429. 2090.07   1
  -1   2  -8  53889. 2127.43   1
  -1   2  -8  56806. 1713.41   1
  -1   2  -8  54862. 1836.74   1
  -1   2  -8  53787. 1759.98   1
   1  -2   9  610.54 252.610   1
   1  -2   9   91.45 222.620   1
   1  -2   9   84.80 210.542   1
  -1  -2  -9  -53.22 163.715   1
  -1  -2  -9  390.89 203.940   1
   1   2   9   -1.64 173.030   1
  -1   2  -9  328.76 199.283   1
  -1   2  -9  -11.56 182.651   1
  -1   2  -9  236.08 190.532   1
  -1   2  -9   89.82 223.541   1
   1  -2  10  64739. 2126.41   1
   1  -2  10  72620. 2377.17   1
   1  -2  10  67810. 2631.52   1
  -1  -2 -10  67707. 2609.52   1
  -1  -2 -10  69754. 2095.19   1
   1   2  10  70983. 2748.21   1
  -1   2 -10  69805. 2711.36   1
  -1   2 -10  71034. 2156.60   1
  -1   2 -10  68782. 2066.53   1
  -1   2 -10  68219. 2208.80   1
  -1   2 -10  68424. 2249.74   1
   1  -2  11  10072. 495.752   1
   1  -2  11 9723.63 469.396   1
   1  -2  11  10778. 533.776   1
  -1  -2 -11  10102. 355.322   1
  -1  -2 -11  10573. 373.848   1
  -1  -2 -11  10133. 481.525   1
  -1  -2 -11  10230. 466.479   1
  -1  -2 -11 9933.46 466.274   1
   1   2  11 8382.80 439.406   1
  -1   2 -11 9165.80 478.403   1
  -1   2 -11 9831.11 463.101   1
  -1   2 -11 9411.45 424.565   1
  -1   2 -11  10328. 447.645   1
  -1   2 -11 9795.28 471.289   1
   1  -2  12  62385. 2063.97   1
   1  -2  12  72262. 2778.91   1
   1  -2  12  64585. 2509.72   1
   1  -2  12  64022. 2122.82   1
  -1  -2 -12  64534. 2490.79   1
  -1  -2 -12  71034. 2186.28   1
  -1  -2 -12  63664. 1940.12   1
  -1  -2 -12  64944. 2096.72   1
  -1  -2 -12  67605. 2183.72   1
   1   2  12  64585. 2502.56   1
   1   2  12  69857. 2270.21   1
   1   2  12  63971. 2077.79   1
  -1   2 -12  65865. 2571.13   1
  -1   2 -12  61361. 2036.33   1
  -1   2 -12  62692. 2047.59   1
   1  -2  13  93296. 3024.56   1
   1  -2  13  84340. 2763.05   1
   1  -2  13  87973. 3391.50   1
   1  -2  13  97492. 3719.55   1
  -1  -2 -13  90737. 2903.27   1
  -1  -2 -13  93705. 3000.51   1
  -1  -2 -13  92579. 2782.49   1
  -1  -2 -13  90174. 2705.73   1
  -1  -2 -13  89611. 3434.49   1
   1   2  13  87871. 3376.66   1
   1   2  13  87103. 2801.43   1
   1   2  13  92784. 2984.13   1
  -1   2 -13  90430. 2723.64   1
  -1   2 -13  89048. 2650.46   1
  -1   2 -13  86592. 2800.92   1
  -1   2 -13  90737. 2963.15   1
   1  -2  14 7016.37 401.381   1
   1  -2  14 7707.26 509.467   1
   1  -2  14 8797.33 503.735   1
  -1  -2 -14 7896.61 437.103   1
  -1  -2 -14 8024.56 329.529   1
  -1  -2 -14 8183.21 343.551   1
  -1  -2 -14 7088.02 414.636   1
  -1  -2 -14 8280.44 488.229   1
   1   2  14 9431.92 482.343   1
   1   2  14 7917.08 362.384   1
   1   2  14 7804.50 358.546   1
  -1   2 -14 7784.03 443.091   1
  -1   2 -14 7476.96 417.604   1
  -1   2 -14 8341.85 448.208   1
  -1   2 -14 8546.56 434.544   1
   1  -2  15 1696.52 250.767   1
   1  -2  15 2659.16 464.687   1
   1  -2  15 1675.54 344.626   1
   1  -2  15 1892.53 211.361   1
  -1  -2 -15 1982.09 211.668   1
  -1  -2 -15 2398.16 421.494   1
  -1  -2 -15 1832.65 280.092   1
  -1  -2 -15 1742.58 256.397   1
  -1  -2 -15 2422.21 226.817   1
   1   2  15 1900.71 262.487   1
   1   2  15 2262.54 267.553   1
   1   2  15 2470.31 272.774   1
  -1   2 -15 2103.38 271.136   1
  -1   2 -15 2312.69 388.178   1
  -1   2 -15 2503.58 280.552   1
  -1   2 -15 1824.46 351.381   1
   1  -2  16 251996. 7978.50   1
   1  -2  16 226817. 8561.92   1
   1  -2  16 234493. 8894.57   1
   1  -2  16 236489. 7533.26   1
  -1  -2 -16 249897. 7221.08   1
  -1  -2 -16 237717. 6903.78   1
  -1  -2 -16 227687. 8618.21   1
  -1  -2 -16 259212. 8208.79   1
  -1  -2 -16 252814. 8009.20   1
   1   2  16 240378. 7635.61   1
   1   2  16 240174. 9083.92   1
   1   2  16 256857. 8147.38   1
  -1   2 -16 248925. 7881.26   1
   1  -2  17  20123. 773.285   1
   1  -2  17  19693. 955.987   1
   1  -2  17  18736. 805.015   1
  -1  -2 -17  20455. 931.934   1
  -1  -2 -17  20890. 752.302   1
  -1  -2 -17  21469. 806.038   1
  -1  -2 -17  20281. 760.491   1
   1   2  17  19473. 855.680   1
   1   2  17  20865. 799.897   1
   1   2  17  19616. 780.450   1
  -1   2 -17  18859. 736.949   1
  -1   2 -17  20773. 809.109   1
   1  -2  18 1484.13 233.367   1
   1  -2  18 1590.58 503.172   1
   1  -2  18 1072.16 255.629   1
  -1  -2 -18 1325.48 255.169   1
  -1  -2 -18  709.83 354.452   1
  -1  -2 -18 1289.66 294.575   1
  -1  -2 -18 1311.67 359.979   1
   1   2  18  854.66 307.727   1
   1   2  18 1533.26 482.958   1
   1   2  18  620.27 475.895   1
  -1   2 -18 1261.00 251.382   1
  -1   2 -18 1556.29 266.632   1
   1  -2  19  63767. 2111.05   1
   1  -2  19  62436. 2445.24   1
  -1  -2 -19  61464. 2466.22   1
  -1  -2 -19  62794. 1955.47   1
  -1  -2 -19  65967. 2203.68   1
  -1  -2 -19  63050. 2089.05   1
   1   2  19  69294. 2724.15   1
   1   2  19  67554. 2320.37   1
  -1   2 -19  64688. 1997.95   1
  -1   2 -19  64790. 2139.20   1
   1  -2  20  501.59 358.137   1
   1  -2  20  737.97 282.753   1
  -1  -2 -20 1756.91 454.503   1
  -1  -2 -20 1050.66 260.030   1
   1   2  20  581.88 486.233   1
  -1   2 -20  963.66 252.712   1
   1  -2  21 3497.95 356.704   1
   1  -2  21 3226.71 499.027   1
  -1  -2 -21 2708.29 593.653   1
  -1  -2 -21 4199.59 364.585   1
   1   2  21 2721.08 653.531   1
  -1   2 -21 3801.43 343.910   1
   1  -2  22 2282.50 329.529   1
   1  -2  22 1966.73 885.362   1
  -1  -2 -22 2409.41 761.514   1
  -1  -2 -22 2944.73 323.541   1
   1   2  22 1046.06 486.079   1
  -1   2 -22 2595.19 309.212   1
   1  -2  23  18956. 792.220   1
  -1  -2 -23  17390. 729.273   1
  -1   2 -23  17973. 718.014   1
  -1   2 -23  18470. 755.373   1
   1  -2  24 1973.90 405.424   1
  -1  -2 -24 2097.23 382.548   1
  -1   2 -24 1713.41 335.619   1
  -1   2 -24 1137.67 354.043   1
   1  -2  25 5179.11 533.776   1
  -1  -2 -25 5419.65 517.911   1
  -1   2 -25 5757.42 483.776   1
  -1   2 -25 5516.88 523.029   1
  -1  -3  26 -146.32 657.625   1
   1   3 -26 -399.79 468.321   1
   1  -3 -25 -500.31 675.537   1
  -1  -3  25  889.46 466.172   1
   1   3 -25  726.20 395.854   1
   1   3 -25  798.87 598.771   1
   1   3 -24  19754. 804.503   1
   1   3 -24  20993. 946.775   1
  -1  -3  23  27528. 1294.78   1
  -1  -3  23  26300. 989.252   1
   1   3 -23  28337. 1086.49   1
   1   3 -23  27042. 986.181   1
  -1   3  23  22769. 1685.26   1
  -1  -3  22 1850.56 479.887   1
  -1  -3  22 2835.21 407.676   1
   1   3 -22 2834.70 414.739   1
   1   3 -22 2709.31 321.903   1
  -1   3  22 2123.85 715.455   1
   1  -3 -21 6919.13 523.029   1
  -1  -3  21 6862.84 433.214   1
  -1  -3  21 5926.30 450.972   1
   1   3 -21 6745.13 380.655   1
   1   3 -21 5762.53 437.564   1
  -1   3  21 5982.59 698.055   1
   1  -3 -20  44227. 1451.89   1
  -1  -3  20  39826. 1613.10   1
  -1  -3  20  42528. 1462.13   1
   1   3 -20  40931. 1331.11   1
   1   3 -20  43342. 1474.92   1
  -1   3  20  45399. 1899.69   1
   1  -3 -19  709.83 331.627   1
  -1  -3  19 1241.04 291.095   1
  -1  -3  19  852.61 251.535   1
   1   3 -19  819.34 238.690   1
   1   3 -19  718.01 290.993   1
  -1   3  19 1163.25 387.257   1
   1  -3 -18  10302. 529.170   1
  -1  -3  18 8561.92 438.382   1
  -1  -3  18 8418.62 451.228   1
   1   3 -18 9268.16 437.052   1
   1   3 -18 8357.21 448.874   1
  -1   3  18 8981.57 556.294   1
   1  -3 -17   -5.21 272.518   1
  -1  -3  17  209.06 248.004   1
  -1  -3  17  124.00 175.077   1
   1   3 -17  -48.21 202.815   1
   1   3 -17  562.95 257.216   1
  -1   3  17 -445.09 309.416   1
   1  -3 -16 1914.53 299.130   1
  -1  -3  16 2095.70 279.478   1
  -1  -3  16 2188.33 260.952   1
   1   3 -16 1537.36 235.414   1
   1   3 -16 1794.27 287.820   1
  -1   3  16 1676.56 297.748   1
   1  -3 -15  11489. 681.678   1
   1  -3 -15  11392. 534.800   1
   1  -3 -15  10430. 626.407   1
  -1  -3  15  10998. 525.076   1
  -1  -3  15  12042. 767.144   1
  -1  -3  15  11535. 548.106   1
   1   3 -15  11105. 638.177   1
   1   3 -15  10793. 510.798   1
   1   3 -15  11075. 493.398   1
  -1   3  15  11720. 620.777   1
   1  -3 -14  20409. 957.010   1
   1  -3 -14  19923. 825.997   1
   1  -3 -14  20041. 765.608   1
  -1  -3  14  19872. 782.497   1
  -1  -3  14  19775. 969.805   1
  -1  -3  14  20026. 859.774   1
  -1  -3  14  18485. 885.874   1
   1   3 -14  19442. 884.339   1
   1   3 -14  19156. 789.150   1
   1   3 -14  19447. 738.484   1
   1   3 -14  20312. 789.150   1
   1   3 -14  19580. 810.132   1
  -1   3  14  20348. 919.651   1
   1  -3 -13  37804. 1559.36   1
   1  -3 -13  37630. 1247.70   1
   1  -3 -13  37497. 1239.00   1
  -1  -3  13  39493. 1384.85   1
  -1  -3  13  39488. 1590.58   1
  -1  -3  13  37103. 1555.78   1
  -1  -3  13  40578. 1484.13   1
   1   3 -13  38096. 1574.21   1
   1   3 -13  38951. 1293.76   1
   1   3 -13  38214. 1252.81   1
   1   3 -13  38541. 1345.44   1
   1   3 -13  39509. 1363.87   1
  -1   3  13  38270. 1552.20   1
   1  -3 -12 3878.71 389.508   1
   1  -3 -12 3699.59 342.221   1
   1  -3 -12 4911.46 358.239   1
  -1  -3  12 3932.95 330.245   1
  -1  -3  12 4577.78 432.958   1
  -1  -3  12 4294.78 466.223   1
   1   3 -12 4348.00 351.586   1
   1   3 -12 4292.22 355.987   1
   1   3 -12 4390.48 337.410   1
   1   3 -12 4488.74 333.725   1
   1   3 -12 4069.08 332.702   1
  -1   3  12 3919.14 343.603   1
   1  -3 -11  25578. 1094.68   1
   1  -3 -11  27119. 918.628   1
   1  -3 -11  26858. 912.998   1
  -1  -3  11  26607. 1149.44   1
  -1  -3  11  28321. 1066.53   1
  -1  -3  11  27953. 1027.12   1
   1   3 -11  26474. 1142.27   1
   1   3 -11  27405. 976.969   1
   1   3 -11  27313. 989.764   1
  -1   3  11  26822. 1145.34   1
   1  -3 -10 162487. 6177.07   1
   1  -3 -10 160952. 4658.64   1
   1  -3 -10 158700. 4607.98   1
  -1  -3  10 154913. 4947.28   1
  -1  -3  10 164176. 6253.83   1
  -1  -3  10 164739. 5255.88   1
   1   3 -10 162334. 4706.24   1
   1   3 -10 163050. 6228.24   1
   1   3 -10 159621. 4619.75   1
   1   3 -10 159621. 5090.07   1
   1   3 -10 155476. 4935.51   1
  -1   3  10 161873. 6171.95   1
   1  -3  -9  291.20 224.411   1
   1  -3  -9  534.80 191.965   1
   1  -3  -9  387.10 183.623   1
  -1  -3   9  288.02 257.369   1
  -1  -3   9  498.41 311.310   1
  -1  -3   9  461.97 265.762   1
   1   3  -9  384.13 230.552   1
   1   3  -9  342.07 232.907   1
   1   3  -9  195.14 183.623   1
   1   3  -9  516.38 200.307   1
   1   3  -9  244.57 227.891   1
  -1   3   9  155.37 215.916   1
   1  -3  -8  380.25 234.288   1
   1  -3  -8  163.87 167.758   1
   1  -3  -8  173.08 186.233   1
  -1  -3   8  363.61 262.538   1
  -1  -3   8   76.30 288.075   1
  -1  -3   8   96.93 248.413   1
   1   3  -8  388.02 233.828   1
   1   3  -8  -46.23 196.110   1
   1   3  -8   87.26 158.853   1
   1   3  -8 -110.80 179.887   1
   1   3  -8 -175.64 219.447   1
  -1   3   8  101.33 218.424   1
   1  -3  -7  41433. 1659.16   1
   1  -3  -7  42006. 1280.96   1
   1  -3  -7  42390. 1284.03   1
  -1  -3   7  41279. 1412.49   1
  -1  -3   7  44437. 1512.28   1
  -1  -3   7  41182. 1660.18   1
   1   3  -7  42835. 1752.81   1
   1   3  -7  42405. 1411.97   1
   1   3  -7  42554. 1292.73   1
   1   3  -7  41612. 1280.45   1
   1   3  -7  42984. 1460.59   1
  -1   3   7  42329. 1710.34   1
   1  -3  -6  46238. 1837.26   1
   1  -3  -6  43808. 1316.27   1
   1  -3  -6  45159. 1348.00   1
  -1  -3   6  43511. 1472.87   1
  -1  -3   6  47078. 1592.63   1
  -1  -3   6  46361. 1850.56   1
   1   3  -6  46704. 1888.43   1
   1   3  -6  45240. 1529.17   1
   1   3  -6  44657. 1354.14   1
   1   3  -6  44007. 1317.30   1
   1   3  -6  45333. 1502.56   1
  -1   3   6  45650. 1835.72   1
   1  -3  -5 8398.15 327.994   1
   1  -3  -5 8679.62 324.513   1
   1  -3  -5 8229.27 456.397   1
   1  -3  -5 7881.26 293.500   1
   1  -3  -5 7758.44 280.501   1
  -1  -3   5 7963.15 419.907   1
  -1  -3   5 8679.62 433.674   1
  -1  -3   5 8167.85 458.853   1
   1   3  -5 7871.03 471.033   1
   1   3  -5 7251.78 383.214   1
   1   3  -5 7942.67 317.349   1
   1   3  -5 7727.73 295.036   1
   1   3  -5 8715.45 394.677   1
  -1   3   5 7661.20 456.192   1
  -1   3   5 7814.73 286.898   1
  -1   3   5 7737.97 286.438   1
   1  -3  -4  75486. 2411.46   1
   1  -3  -4  76919. 2980.55   1
   1  -3  -4  78352. 2512.28   1
  -1  -3   4  74002. 2410.44   1
  -1  -3   4  74718. 2900.20   1
  -1  -3   4  75947. 2477.48   1
   1   3  -4  74156. 2170.93   1
   1   3  -4  75128. 2953.43   1
   1   3  -4  73490. 2395.60   1
   1   3  -4  72876. 2128.45   1
   1   3  -4  75588. 2434.49   1
  -1   3   4  76970. 3003.58   1
  -1   3   4  77687. 2475.43   1
  -1   3   4  73132. 2337.25   1
   1  -3  -3  26085. 1100.31   1
   1  -3  -3  26474. 905.833   1
   1  -3  -3  25056. 845.956   1
  -1  -3   3  25814. 1093.14   1
  -1  -3   3  26213. 928.351   1
  -1  -3   3  25496. 921.186   1
   1   3  -3  26566. 914.533   1
   1   3  -3  25256. 1095.19   1
   1   3  -3  25271. 891.504   1
  -1   3   3  25164. 1095.19   1
  -1   3   3  25681. 867.962   1
  -1   3   3  26986. 895.598   1
   1  -3  -2  25773. 1087.00   1
   1  -3  -2  25752. 876.151   1
   1  -3  -2  26576. 924.257   1
  -1  -3   2  26996. 1136.64   1
  -1  -3   2  25589. 915.045   1
  -1  -3   2  25281. 893.551   1
   1   3  -2  23792. 1037.36   1
   1   3  -2  24882. 868.986   1
   1   3  -2  26387. 904.810   1
  -1   3   2  24621. 1074.21   1
  -1   3   2  26008. 885.874   1
   1  -3  -1  53787. 2124.36   1
   1  -3  -1  53889. 1769.19   1
   1  -3  -1  51894. 1698.57   1
  -1  -3   1  50583. 2005.63   1
  -1  -3   1  54606. 1799.38   1
  -1  -3   1  50788. 1672.47   1
   1   3  -1  48951. 1979.53   1
   1   3  -1  53224. 1741.55   1
   1   3  -1  52303. 1700.10   1
  -1   3   1  51034. 2042.47   1
  -1   3   1  52047. 1685.26   1
  -1   3   1  52610. 1719.55   1
   1  -3   0  76305. 2957.52   1
   1  -3   0  71955. 2328.55   1
   1  -3   0  70983. 2309.62   1
  -1  -3   0  70061. 2736.44   1
  -1  -3   0  73234. 2371.03   1
  -1  -3   0  76714. 2475.94   1
   1   3   0  73490. 2353.63   1
   1   3   0  69191. 2722.11   1
   1   3   0  72160. 2318.83   1
  -1   3   0  69959. 2757.42   1
  -1   3   0  68475. 2221.08   1
  -1   3   0  70880. 2274.31   1
   1  -3   1  10404. 535.312   1
   1  -3   1 9692.93 421.340   1
   1  -3   1 9580.34 447.236   1
  -1  -3  -1 9902.75 526.100   1
  -1  -3  -1 8961.10 385.568   1
  -1  -3  -1 9907.87 420.982   1
   1   3   1  10553. 570.624   1
   1   3   1  10102. 390.583   1
   1   3   1 9708.28 387.461   1
  -1   3  -1  10415. 564.483   1
  -1   3  -1 9283.51 413.306   1
  -1   3  -1  10589. 432.599   1
   1  -3   2 4657.11 345.394   1
   1  -3   2 4604.91 330.348   1
   1  -3   2 4111.56 276.561   1
  -1  -3  -2 4435.00 265.251   1
  -1  -3  -2 4837.76 361.003   1
  -1  -3  -2 4321.39 243.142   1
   1   3   2 4591.60 221.341   1
   1   3   2 3585.97 334.032   1
   1   3   2 4305.01 225.435   1
  -1   3  -2 4301.94 349.693   1
  -1   3  -2 4166.83 285.056   1
  -1   3  -2 3860.79 247.134   1
   1  -3   3  76919. 2507.16   1
   1  -3   3  71904. 2339.30   1
   1  -3   3  73848. 2866.94   1
  -1  -3  -3  77124. 2473.39   1
  -1  -3  -3  75281. 2919.14   1
  -1  -3  -3  71034. 2120.26   1
  -1  -3  -3  75384. 2413.00   1
  -1  -3  -3  75128. 2242.58   1
   1   3   3  75077. 2944.21   1
   1   3   3  77175. 2457.52   1
   1   3   3  75486. 2408.90   1
  -1   3  -3  76970. 3013.81   1
  -1   3  -3  74923. 2212.38   1
  -1   3  -3  70727. 2088.02   1
  -1   3  -3  72057. 2320.37   1
  -1   3  -3  71290. 2331.11   1
   1  -3   4  33419. 1171.44   1
   1  -3   4  33301. 1362.33   1
   1  -3   4  30287. 1060.39   1
  -1  -3  -4  34022. 1386.90   1
  -1  -3  -4  33347. 1009.21   1
  -1  -3  -4  32421. 979.528   1
   1   3   4  32723. 1367.45   1
  -1   3  -4  30537. 1275.84   1
  -1   3  -4  33286. 1008.70   1
  -1   3  -4  32359. 973.387   1
  -1   3  -4  34309. 1159.67   1
  -1   3  -4  32226. 1132.04   1
   1  -3   5 159263. 5068.57   1
   1  -3   5 151893. 4837.25   1
   1  -3   5 160747. 6110.54   1
  -1  -3  -5 160491. 6095.18   1
  -1  -3  -5 168628. 4856.70   1
  -1  -3  -5 162641. 4681.67   1
   1   3   5 162487. 6197.54   1
  -1   3  -5 156243. 5962.12   1
  -1   3  -5 165762. 4773.79   1
  -1   3  -5 159058. 4574.71   1
  -1   3  -5 155629. 4928.35   1
  -1   3  -5 158393. 5050.15   1
   1  -3   6  31546. 1103.89   1
   1  -3   6  29463. 1050.66   1
   1  -3   6  29821. 1233.88   1
  -1  -3  -6  31233. 1274.82   1
  -1  -3  -6  30225. 947.287   1
  -1  -3  -6  30901. 967.757   1
   1   3   6  32758. 1352.61   1
  -1   3  -6  30138. 1267.14   1
  -1   3  -6  29887. 944.216   1
  -1   3  -6  31090. 971.340   1
  -1   3  -6  30189. 1068.58   1
  -1   3  -6  30261. 1033.26   1
   1  -3   7  23930. 892.527   1
   1  -3   7  23772. 882.804   1
   1  -3   7  22354. 963.152   1
  -1  -3  -7  22380. 950.869   1
  -1  -3  -7  24939. 815.250   1
  -1  -3  -7  22912. 758.443   1
   1   3   7  24207. 1031.22   1
  -1   3  -7  24678. 1067.04   1
  -1   3  -7  23833. 782.497   1
  -1   3  -7  23183. 756.396   1
  -1   3  -7  24550. 903.274   1
  -1   3  -7  24611. 866.939   1
   1  -3   8  666.32 232.600   1
   1  -3   8  874.10 300.972   1
  -1  -3  -8 1143.81 218.526   1
  -1  -3  -8 1031.73 195.036   1
   1   3   8  733.37 251.637   1
  -1   3  -8  778.91 175.179   1
  -1   3  -8 1219.04 255.783   1
  -1   3  -8 1307.57 256.243   1
  -1   3  -8  998.98 194.473   1
  -1   3  -8 1050.66 229.580   1
   1  -3   9  29611. 1080.86   1
   1  -3   9  28234. 1014.84   1
   1  -3   9  27395. 1163.77   1
  -1  -3  -9  27124. 1131.01   1
  -1  -3  -9  28705. 943.193   1
  -1  -3  -9  28838. 951.381   1
   1   3   9  28808. 1204.20   1
  -1   3  -9  27917. 1176.05   1
  -1   3  -9  28746. 941.145   1
  -1   3  -9  29258. 956.499   1
  -1   3  -9  29381. 1020.47   1
  -1   3  -9  28854. 1036.85   1
   1  -3  10  76663. 2533.26   1
   1  -3  10  80553. 2636.13   1
   1  -3  10  78557. 3054.76   1
  -1  -3 -10  74718. 2248.72   1
  -1  -3 -10  76407. 2959.57   1
  -1  -3 -10  74667. 2240.53   1
   1   3  10  78557. 3045.03   1
  -1   3 -10  77021. 2500.00   1
  -1   3 -10  77175. 3012.79   1
  -1   3 -10  77994. 2336.23   1
  -1   3 -10  77636. 2549.64   1
  -1   3 -10  74667. 2236.95   1
   1  -3  11  11540. 606.959   1
   1  -3  11  11704. 644.319   1
   1  -3  11  11300. 514.329   1
  -1  -3 -11  11612. 591.606   1
  -1  -3 -11  11725. 517.400   1
  -1  -3 -11  11556. 529.682   1
  -1   3 -11  12395. 542.476   1
  -1   3 -11  11520. 519.447   1
  -1   3 -11  12037. 536.335   1
  -1   3 -11  11397. 518.423   1
   1  -3  12  420.98 232.037   1
   1  -3  12   84.54 415.455   1
   1  -3  12   19.35 360.798   1
  -1  -3 -12  297.29 324.872   1
  -1  -3 -12 1002.05 317.758   1
  -1  -3 -12  377.38 265.302   1
   1   3  12  264.74 252.866   1
  -1   3 -12  805.01 306.653   1
  -1   3 -12  332.70 225.025   1
  -1   3 -12  395.60 240.071   1
  -1   3 -12   92.58 225.281   1
  -1   3 -12  467.55 334.339   1
   1  -3  13 8398.15 619.242   1
   1  -3  13 8874.09 465.148   1
   1  -3  13 9616.16 641.760   1
  -1  -3 -13 9268.16 467.144   1
  -1  -3 -13 8080.85 519.447   1
  -1  -3 -13 8863.86 547.082   1
   1   3  13 8684.74 506.601   1
  -1   3 -13 8715.45 448.362   1
  -1   3 -13 8172.97 475.639   1
  -1   3 -13 9529.16 558.341   1
  -1   3 -13 8009.20 489.099   1
  -1   3 -13 8587.50 438.126   1
   1  -3  14 2496.42 306.039   1
   1  -3  14 2535.31 505.015   1
   1  -3  14 2299.90 253.122   1
  -1  -3 -14 2272.77 288.997   1
  -1  -3 -14 2630.50 462.077   1
  -1  -3 -14 2634.08 435.414   1
   1   3  14 2251.28 333.521   1
  -1   3 -14 2127.43 303.633   1
  -1   3 -14 3044.01 467.451   1
  -1   3 -14 2981.57 299.795   1
  -1   3 -14 3147.39 309.979   1
   1  -3  15 1431.42 294.780   1
   1  -3  15  345.80 205.629   1
   1  -3  15  849.03 516.888   1
  -1  -3 -15  502.25 216.479   1
  -1  -3 -15  -41.90 465.250   1
   1   3  15 1053.22 304.350   1
  -1   3 -15  393.24 238.587   1
  -1   3 -15  722.62 252.866   1
  -1   3 -15  446.11 257.062   1
   1  -3  16  27764. 1003.58   1
  -1  -3 -16  24744. 883.315   1
   1   3  16  27344. 1184.75   1
  -1   3 -16  25491. 935.004   1
  -1   3 -16  25143. 877.686   1
   1  -3  17  10450. 500.358   1
   1  -3  17  10261. 525.588   1
  -1  -3 -17 9994.87 508.239   1
   1   3  17 9616.16 581.883   1
  -1   3 -17  10210. 488.382   1
  -1   3 -17  10778. 502.200   1
   1  -3  18 4409.92 345.650   1
   1  -3  18 4007.16 330.962   1
  -1  -3 -18 4381.26 383.674   1
   1   3  18 4847.49 547.594   1
  -1   3 -18 4421.69 356.141   1
  -1   3 -18 3789.15 329.938   1
   1  -3  19  46766. 1588.53   1
  -1  -3 -19  42600. 1399.69   1
   1   3  19  46991. 2012.79   1
  -1   3 -19  45675. 1554.25   1
  -1   3 -19  41182. 1330.60   1
   1  -3  20  12825. 557.830   1
   1  -3  20  11515. 661.719   1
  -1  -3 -20  13490. 624.871   1
   1   3  20  13260. 1064.99   1
  -1   3 -20  13076. 549.641   1
  -1   3 -20  11412. 535.823   1
   1  -3  21 1408.39 359.672   1
   1  -3  21  809.62 485.363   1
  -1  -3 -21 -409.06 374.616   1
   1   3  21 1018.42 1666.32   1
  -1   3 -21  679.12 290.481   1
  -1   3 -21 1253.33 351.740   1
   1  -3  22  -95.65 336.182   1
   1  -3  22 -281.32 837.256   1
  -1  -3 -22 -700.10 452.507   1
  -1   3 -22  375.18 265.711   1
  -1   3 -22  209.98 391.504   1
   1  -3  23 -276.97 405.373   1
  -1  -3 -23  415.25 494.779   1
  -1   3 -23  124.72 335.312   1
  -1   3 -23 -152.05 421.903   1
   1  -3  24 2196.01 502.917   1
  -1  -3 -24 -751.28 647.389   1
  -1   3 -24 2376.15 419.191   1
  -1   3 -24 3359.77 612.589   1
   1  -3  25 2397.64 598.259   1
  -1   3 -25 2361.31 479.273   1
  -1  -4  24   -5.11 602.354   1
   1   4 -24  374.05 471.340   1
  -1  -4  23  16858. 823.950   1
   1   4 -23  17416. 763.561   1
  -1  -4  22 6709.31 702.660   1
  -1  -4  22 7134.08 518.423   1
   1   4 -22 7338.78 851.586   1
   1   4 -22 6852.60 434.237   1
  -1  -4  21 9974.40 646.878   1
  -1  -4  21  10363. 566.018   1
   1   4 -21  10113. 772.773   1
   1   4 -21 9529.16 476.151   1
  -1   4  21 8259.97 1001.02   1
  -1  -4  20  11346. 658.648   1
  -1  -4  20  12390. 616.171   1
   1   4 -20  13045. 830.091   1
   1   4 -20  12595. 579.324   1
  -1   4  20  12293. 951.381   1
  -1  -4  19 3422.72 430.092   1
  -1  -4  19 3682.70 397.441   1
   1   4 -19 4383.82 348.055   1
   1   4 -19 3808.08 585.977   1
  -1   4  19 3763.05 581.371   1
   1  -4 -18  19345. 927.328   1
  -1  -4  18  17016. 777.891   1
  -1  -4  18  16709. 693.449   1
   1   4 -18  17630. 831.115   1
   1   4 -18  15665. 609.007   1
  -1   4  18  17349. 915.557   1
   1  -4 -17 2148.92 522.006   1
  -1  -4  17 2607.47 331.218   1
  -1  -4  17 2138.18 268.679   1
   1   4 -17 1479.02 236.796   1
   1   4 -17 2540.94 463.971   1
  -1   4  17 1527.12 432.702   1
   1  -4 -16  10107. 625.895   1
  -1  -4  16 9452.40 503.582   1
  -1  -4  16  10435. 523.541   1
   1   4 -16 9907.87 486.949   1
   1   4 -16 9472.87 569.600   1
  -1   4  16 9094.16 564.483   1
   1  -4 -15  25855. 985.669   1
  -1  -4  15  25619. 1077.79   1
  -1  -4  15  23439. 885.362   1
   1   4 -15  24283. 1074.21   1
   1   4 -15  23142. 872.056   1
   1   4 -15  24171. 889.457   1
  -1   4  15  22656. 1005.63   1
   1  -4 -14 4636.13 431.166   1
  -1  -4  14 4209.31 353.070   1
  -1  -4  14 4873.08 340.788   1
   1   4 -14 4403.27 371.955   1
   1   4 -14 4248.72 386.540   1
   1   4 -14 4265.09 305.117   1
  -1   4  14 3611.56 373.439   1
   1  -4 -13  43342. 1496.93   1
   1  -4 -13  46090. 1488.74   1
  -1  -4  13  45133. 1541.45   1
   1   4 -13  44396. 1504.60   1
   1   4 -13  45189. 1830.60   1
   1   4 -13  40711. 1401.74   1
   1   4 -13  47062. 1509.72   1
  -1   4  13  47211. 1906.34   1
   1  -4 -12  523.03 416.223   1
   1  -4 -12  319.75 297.185   1
  -1  -4  12 -288.33 231.167   1
   1   4 -12  152.20 209.263   1
   1   4 -12  425.54 273.490   1
   1   4 -12   94.98 264.790   1
   1   4 -12  214.53 410.440   1
  -1   4  12  -92.58 274.514   1
   1  -4 -11  23639. 876.151   1
   1  -4 -11  23096. 819.344   1
  -1  -4  11  22723. 862.845   1
   1   4 -11  23541. 873.592   1
   1   4 -11  23961. 1052.71   1
   1   4 -11  25215. 923.745   1
   1   4 -11  22943. 799.897   1
  -1   4  11  23787. 1049.64   1
   1  -4 -10 5916.06 552.712   1
   1  -4 -10 7093.14 386.387   1
   1  -4 -10 6688.84 412.180   1
  -1  -4  10 6509.72 419.907   1
   1   4 -10 7041.96 372.825   1
   1   4 -10 6315.24 444.472   1
   1   4 -10 6995.90 435.619   1
   1   4 -10 6704.19 401.893   1
  -1   4  10 5736.94 413.306   1
   1  -4  -9  41315. 1276.35   1
   1  -4  -9  41842. 1291.20   1
  -1  -4   9  41110. 1419.65   1
  -1  -4   9  43982. 1600.82   1
   1   4  -9  40609. 1658.14   1
   1   4  -9  42021. 1444.73   1
   1   4  -9  42656. 1477.48   1
   1   4  -9  42554. 1326.51   1
   1   4  -9  41377. 1281.98   1
  -1   4   9  39186. 1601.84   1
   1  -4  -8  10901. 665.301   1
   1  -4  -8  10537. 387.819   1
   1  -4  -8  10404. 380.962   1
  -1  -4   8  10343. 514.329   1
  -1  -4   8  11054. 668.372   1
  -1  -4   8  11136. 701.125   1
   1   4  -8  10773. 585.465   1
   1   4  -8  10629. 560.900   1
   1   4  -8  11397. 438.689   1
   1   4  -8  11290. 445.752   1
   1   4  -8  10911. 510.798   1
  -1   4   8  10783. 563.459   1
   1  -4  -7  38424. 1609.52   1
  -1  -4   7  37912. 1321.90   1
  -1  -4   7  36576. 1554.76   1
  -1  -4   7  37948. 1385.87   1
   1   4  -7  36034. 1095.19   1
   1   4  -7  36310. 1504.60   1
   1   4  -7  36909. 1128.45   1
   1   4  -7  38009. 1326.00   1
   1   4  -7  36085. 1257.42   1
  -1   4   7  36945. 1525.59   1
   1  -4  -6  10563. 637.666   1
  -1  -4   6  11899. 691.913   1
  -1  -4   6  11484. 537.870   1
  -1  -4   6  11300. 612.589   1
   1   4  -6  11878. 617.195   1
   1   4  -6  11412. 497.082   1
   1   4  -6  11464. 528.659   1
  -1   4   6  11238. 602.865   1
   1  -4  -5 5025.58 458.802   1
   1  -4  -5 4560.90 248.925   1
   1  -4  -5 4754.35 273.490   1
  -1  -4   5 5104.40 465.813   1
  -1  -4   5 4455.47 351.535   1
  -1  -4   5 4210.33 428.301   1
   1   4  -5 4598.26 373.080   1
   1   4  -5 4611.56 306.653   1
   1   4  -5 4803.99 362.231   1
  -1   4   5 4471.34 369.856   1
  -1   4   5 4639.71 215.353   1
  -1   4   5 4412.48 202.866   1
   1  -4  -4  58700. 2336.74   1
   1  -4  -4  61668. 1998.97   1
   1  -4  -4  59979. 1963.66   1
  -1  -4   4  56806. 2280.45   1
  -1  -4   4  58035. 1932.96   1
  -1  -4   4  57421. 1931.42   1
   1   4  -4  60082. 2384.85   1
   1   4  -4  56499. 1861.31   1
   1   4  -4  60901. 2004.09   1
  -1   4   4  59212. 2361.82   1
  -1   4   4  61822. 1990.79   1
   1  -4  -3 6596.72 490.122   1
   1  -4  -3 6719.54 398.208   1
   1  -4  -3 6074.71 333.214   1
  -1  -4   3 6136.12 486.438   1
  -1  -4   3 6171.95 400.716   1
  -1  -4   3 5772.77 419.191   1
   1   4  -3 5910.95 425.998   1
   1   4  -3 5880.24 337.564   1
   1   4  -3 6223.13 361.924   1
  -1   4   3 5491.29 400.358   1
  -1   4   3 6340.83 325.537   1
  -1   4   3 6586.48 331.371   1
   1  -4  -2  32508. 1373.08   1
   1  -4  -2  35194. 1200.10   1
   1  -4  -2  33787. 1179.63   1
  -1  -4   2  33173. 1181.68   1
  -1  -4   2  32446. 1382.29   1
  -1  -4   2  32717. 1144.32   1
   1   4  -2  33168. 1132.04   1
   1   4  -2  32103. 1367.45   1
   1   4  -2  32646. 1126.92   1
  -1   4   2  31295. 1327.53   1
  -1   4   2  32922. 1110.54   1
  -1   4   2  34734. 1176.56   1
   1  -4  -1 2005.63 390.071   1
   1  -4  -1 2338.28 267.656   1
   1  -4  -1 3020.47 353.582   1
  -1  -4   1 1732.85 361.105   1
  -1  -4   1 1970.32 326.356   1
  -1  -4   1 1737.97 299.334   1
   1   4  -1 2063.46 301.023   1
   1   4  -1 2041.96 239.457   1
   1   4  -1 2187.31 260.030   1
  -1   4   1 1927.84 296.008   1
  -1   4   1 1827.53 224.821   1
   1  -4   0  25911. 1140.74   1
   1  -4   0  27175. 964.687   1
   1  -4   0  28096. 1030.19   1
  -1  -4   0  26945. 1173.49   1
  -1  -4   0  27262. 979.528   1
  -1  -4   0  26735. 959.569   1
   1   4   0  26714. 919.139   1
   1   4   0  26162. 1134.59   1
   1   4   0  27774. 966.734   1
  -1   4   0  26714. 1157.62   1
  -1   4   0  27835. 962.128   1
  -1   4   0  26725. 944.728   1
   1  -4   1  50425. 2027.63   1
   1  -4   1  49790. 1689.87   1
   1  -4   1  50727. 1693.96   1
  -1  -4  -1  49140. 1989.25   1
  -1  -4  -1  52764. 1752.81   1
  -1  -4  -1  52252. 1734.90   1
   1   4   1  51586. 2077.79   1
   1   4   1  54964. 1784.03   1
   1   4   1  52917. 1733.88   1
  -1   4  -1  52559. 2115.66   1
  -1   4  -1  51064. 1702.15   1
  -1   4  -1  50814. 1674.51   1
   1  -4   2  77738. 3046.06   1
   1  -4   2  76663. 2525.07   1
   1  -4   2  77891. 2542.99   1
  -1  -4  -2  79887. 3125.38   1
  -1  -4  -2  82702. 2671.95   1
  -1  -4  -2  82958. 2679.63   1
   1   4   2  83163. 2656.09   1
   1   4   2  80553. 3159.16   1
   1   4   2  82907. 2657.62   1
  -1   4  -2  75640. 2973.90   1
  -1   4  -2  76356. 2470.31   1
  -1   4  -2  80143. 2603.89   1
   1  -4   3  536.85 366.069   1
   1  -4   3  972.36 378.454   1
   1  -4   3  675.54 242.374   1
  -1  -4  -3  813.20 349.027   1
  -1  -4  -3  993.86 239.918   1
  -1  -4  -3  858.75 223.644   1
   1   4   3  687.31 251.944   1
   1   4   3  595.19 171.955   1
   1   4   3  643.81 165.660   1
  -1   4  -3  621.80 255.476   1
  -1   4  -3  472.98 229.785   1
  -1   4  -3  707.78 273.899   1
   1  -4   4  12298. 688.843   1
   1  -4   4  14243. 685.260   1
   1  -4   4  12421. 546.571   1
  -1  -4  -4  12851. 687.307   1
   1   4   4  11499. 607.983   1
  -1   4  -4  12088. 631.524   1
  -1   4  -4  12682. 557.318   1
  -1   4  -4  11520. 509.058   1
   1  -4   5  38884. 1622.82   1
   1  -4   5  37277. 1342.89   1
   1  -4   5  38480. 1328.04   1
  -1  -4  -5  35287. 1481.06   1
   1   4   5  37968. 1566.53   1
  -1   4  -5  35762. 1488.74   1
  -1   4  -5  37027. 1275.84   1
  -1   4  -5  37774. 1299.38   1
   1  -4   6 1275.33 264.636   1
   1  -4   6 1727.22 454.913   1
   1  -4   6 1767.65 422.876   1
  -1  -4  -6 1571.65 378.761   1
   1   4   6 1474.41 279.478   1
  -1   4  -6 1370.52 296.059   1
  -1   4  -6 1474.41 142.374   1
  -1   4  -6 1201.64 146.008   1
  -1   4  -6 1293.76 329.887   1
  -1   4  -6 1372.06 278.454   1
   1  -4   7  58035. 1937.56   1
   1  -4   7  59058. 2031.22   1
   1  -4   7  60849. 2443.70   1
  -1  -4  -7  55220. 2213.41   1
  -1  -4  -7  59928. 1797.85   1
  -1  -4  -7  57114. 1715.97   1
   1   4   7  55527. 2226.71   1
  -1   4  -7  56448. 2252.30   1
  -1   4  -7  56039. 1676.56   1
  -1   4  -7  59212. 1768.17   1
  -1   4  -7  59826. 2004.09   1
  -1   4  -7  56499. 1883.31   1
   1  -4   8  10102. 485.056   1
   1  -4   8  10348. 680.143   1
   1  -4   8  10379. 682.701   1
  -1  -4  -8 8730.80 593.653   1
  -1  -4  -8 9918.11 439.559   1
  -1  -4  -8  10502. 436.540   1
   1   4   8 9938.58 554.247   1
  -1   4  -8  10020. 550.153   1
  -1   4  -8  10061. 444.217   1
  -1   4  -8  10333. 426.919   1
  -1   4  -8  10901. 520.470   1
  -1   4  -8  11044. 578.300   1
   1  -4   9  21612. 830.091   1
   1  -4   9  18618. 985.669   1
  -1  -4  -9  20757. 1005.12   1
  -1  -4  -9  20676. 740.531   1
  -1  -4  -9  21909. 799.385   1
   1   4   9  20686. 931.422   1
  -1   4  -9  20747. 715.966   1
  -1   4  -9  20220. 919.651   1
  -1   4  -9  22953. 879.733   1
  -1   4  -9  20486. 761.002   1
   1  -4  10 2441.14 303.889   1
  -1  -4 -10 1883.31 569.088   1
  -1  -4 -10 1675.54 297.594   1
  -1  -4 -10 2038.89 402.456   1
   1   4  10 1843.91 343.295   1
  -1   4 -10 1663.25 291.300   1
  -1   4 -10 2198.56 390.430   1
  -1   4 -10 1758.95 255.987   1
  -1   4 -10 2637.15 306.448   1
   1  -4  11  15241. 631.013   1
  -1  -4 -11  15850. 750.767   1
  -1  -4 -11  14923. 629.477   1
   1   4  11  15926. 777.891   1
  -1   4 -11  15568. 747.696   1
  -1   4 -11  15737. 644.319   1
  -1   4 -11  15747. 740.020   1
  -1   4 -11  15542. 620.266   1
   1  -4  12  17600. 704.708   1
  -1  -4 -12  17728. 713.919   1
  -1  -4 -12  16832. 861.821   1
   1   4  12  17236. 806.038   1
  -1   4 -12  18859. 873.080   1
  -1   4 -12  18193. 721.596   1
  -1   4 -12  17876. 834.697   1
  -1   4 -12  17845. 696.519   1
   1  -4  13  25491. 921.186   1
  -1  -4 -13  24539. 897.645   1
   1   4  13  24759. 1080.86   1
  -1   4 -13  25235. 1104.40   1
  -1   4 -13  25942. 912.998   1
  -1   4 -13  25471. 934.492   1
   1  -4  14  16464. 664.278   1
  -1  -4 -14  14672. 650.972   1
   1   4  14  14959. 750.255   1
  -1   4 -14  14504. 721.596   1
  -1   4 -14  14734. 627.430   1
  -1   4 -14  15394. 633.572   1
   1  -4  15  15885. 727.225   1
   1  -4  15  15722. 664.278   1
  -1  -4 -15  15476. 709.825   1
   1   4  15  15230. 799.385   1
  -1   4 -15  15322. 768.167   1
  -1   4 -15  14442. 644.319   1
  -1   4 -15  15931. 660.695   1
   1  -4  16 1027.63 298.157   1
   1  -4  16  564.99 274.616   1
  -1  -4 -16  983.62 402.047   1
   1   4  16 -122.26 451.177   1
  -1   4 -16  438.64 324.309   1
  -1   4 -16  409.36 373.080   1
  -1   4 -16  720.06 260.133   1
   1  -4  17  364.43 295.240   1
   1  -4  17  940.12 309.826   1
  -1  -4 -17  441.76 441.248   1
   1   4  17  794.78 585.465   1
  -1   4 -17  315.66 392.374   1
  -1   4 -17 -290.94 245.343   1
   1  -4  18 6182.18 488.587   1
   1  -4  18 6601.84 462.947   1
   1   4  18 4708.80 710.849   1
  -1   4 -18 6320.36 395.394   1
  -1   4 -18 5972.36 533.776   1
   1  -4  19  -69.45 293.193   1
   1  -4  19   21.78 446.571   1
  -1  -4 -19 -516.89 542.476   1
   1   4  19 -524.05 950.357   1
  -1   4 -19  769.19 512.794   1
  -1   4 -19  263.15 260.593   1
   1  -4  20  667.86 366.786   1
   1  -4  20  470.78 494.268   1
  -1  -4 -20 -642.27 591.606   1
  -1   4 -20  698.05 573.694   1
  -1   4 -20  722.11 308.597   1
   1  -4  21  28935. 1094.68   1
  -1   4 -21  28444. 1051.18   1
  -1   4 -21  26059. 1202.15   1
   1  -4  22  19130. 827.532   1
  -1   4 -22  19263. 795.291   1
   1  -4  23  759.98 548.106   1
  -1   4 -23 1469.29 476.509   1
  -1  -5  20  108.14 524.053   1
   1   5 -20  507.32 421.289   1
  -1  -5  19 7845.44 634.595   1
  -1  -5  19 8055.26 593.653   1
   1   5 -19 7656.08 526.100   1
  -1  -5  18 1486.69 436.898   1
  -1  -5  18 1543.50 479.785   1
   1   5 -18 1084.44 384.544   1
  -1   5  18 2134.08 843.909   1
  -1  -5  17  12446. 687.819   1
  -1  -5  17  10880. 627.430   1
   1   5 -17  11858. 600.818   1
  -1   5  17  11336. 863.868   1
  -1  -5  16 4650.46 436.386   1
  -1  -5  16 4674.51 426.202   1
   1   5 -16 4468.78 499.641   1
   1   5 -16 4603.37 398.976   1
  -1   5  16 4655.06 613.101   1
  -1  -5  15  68577. 2686.79   1
  -1  -5  15  58905. 1983.62   1
   1   5 -15  54759. 2195.49   1
   1   5 -15  57114. 2217.50   1
   1   5 -15  58649. 1959.57   1
  -1   5  15  59468. 2405.83   1
  -1  -5  14  278.20 211.719   1
  -1  -5  14 -122.21 318.833   1
   1   5 -14 -174.00 276.151   1
   1   5 -14 1297.34 1032.75   1
   1   5 -14   72.52 275.230   1
  -1   5  14  112.74 397.082   1
  -1  -5  13  611.57 345.547   1
   1   5 -13 1220.06 301.023   1
   1   5 -13 1018.42 274.616   1
   1   5 -13  460.13 809.620   1
  -1   5  13  930.40 368.986   1
  -1  -5  12   -2.49 325.076   1
   1   5 -12  211.82 297.953   1
   1   5 -12   39.93 260.798   1
   1   5 -12  213.41 655.066   1
  -1   5  12  -81.01 333.009   1
  -1  -5  11  522.01 333.930   1
   1   5 -11  932.96 298.464   1
   1   5 -11  879.22 282.088   1
  -1   5  11  310.80 343.244   1
  -1  -5  10  10420. 538.382   1
   1   5 -10  11474. 645.342   1
   1   5 -10  10353. 487.154   1
  -1   5  10  11888. 645.854   1
  -1  -5   9  12559. 600.818   1
   1   5  -9  12369. 658.136   1
   1   5  -9  12835. 559.365   1
  -1   5   9  13321. 698.566   1
  -1  -5   8 1163.25 325.230   1
   1   5  -8 1438.59 318.833   1
   1   5  -8  710.85 285.107   1
  -1   5   8 1535.31 323.132   1
  -1  -5   7  17554. 743.090   1
   1   5  -7  17308. 824.462   1
   1   5  -7  16546. 666.837   1
  -1   5   7  17871. 825.485   1
  -1  -5   6  456.96 320.163   1
   1   5  -6  195.70 278.147   1
   1   5  -6  184.08 283.418   1
  -1   5   6   20.68 290.378   1
  -1  -5   5  21981. 868.986   1
   1   5  -5  22661. 1013.30   1
   1   5  -5  20409. 776.355   1
  -1   5   5  22707. 1014.84   1
   1  -5  -4  18992. 742.067   1
   1  -5  -4  20281. 837.256   1
  -1  -5   4  19017. 784.032   1
   1   5  -4  19319. 903.274   1
   1   5  -4  18219. 723.643   1
  -1   5   4  19632. 893.039   1
  -1   5   4  18644. 701.125   1
  -1   5   4  17743. 661.207   1
   1  -5  -3  223.95 387.922   1
   1  -5  -3  579.84 573.694   1
  -1  -5   3  726.20 391.044   1
   1   5  -3  313.66 289.662   1
   1   5  -3   87.56 297.441   1
  -1   5   3   35.68 260.440   1
  -1   5   3  384.34 402.763   1
  -1   5   3  296.42 337.973   1
   1  -5  -2 5240.53 635.619   1
   1  -5  -2 4816.78 449.590   1
  -1  -5   2 4767.14 452.251   1
  -1  -5   2 4906.85 781.985   1
   1   5  -2 4396.11 393.961   1
   1   5  -2 4206.24 580.859   1
   1   5  -2 3800.41 358.802   1
  -1   5   2 4255.37 385.824   1
  -1   5   2 4049.13 367.809   1
  -1   5   2 5542.47 526.100   1
   1  -5  -1  22559. 1066.02   1
   1  -5  -1  22231. 865.915   1
  -1  -5   1  23843. 1127.43   1
  -1  -5   1  21238. 881.780   1
   1   5  -1  21264. 958.034   1
   1   5  -1  21310. 822.415   1
   1   5  -1  22369. 952.916   1
  -1   5   1  20496. 932.957   1
  -1   5   1  20026. 768.679   1
  -1   5   1  23158. 977.993   1
   1  -5   0  56653. 2063.46   1
   1  -5   0  55629. 1870.01   1
  -1  -5   0  57369. 1951.38   1
  -1  -5   0  59058. 2087.51   1
   1   5   0  53992. 2165.81   1
   1   5   0  56244. 1919.65   1
   1   5   0  51070. 1701.12   1
  -1   5   0  53736. 2158.13   1
  -1   5   0  54401. 1821.39   1
  -1   5   0  56858. 1974.41   1
   1  -5   1  20962. 1152.51   1
   1  -5   1  18521. 765.608   1
  -1  -5  -1  20537. 864.892   1
  -1  -5  -1  21203. 1006.65   1
   1   5   1  17574. 828.044   1
   1   5   1  19887. 785.055   1
  -1   5  -1  19452. 908.904   1
  -1   5  -1  21238. 961.616   1
  -1   5  -1  19002. 757.420   1
   1  -5   2 1365.91 354.708   1
  -1  -5  -2 1060.39 478.352   1
  -1  -5  -2 1169.91 434.339   1
   1   5   2 1888.43 330.501   1
   1   5   2 1559.88 376.612   1
   1   5   2 1528.66 377.277   1
  -1   5  -2 1974.92 339.918   1
  -1   5  -2 1973.39 306.090   1
   1  -5   3  31750. 1146.37   1
   1   5   3  33209. 1395.60   1
  -1   5  -3  32451. 1364.89   1
  -1   5  -3  31745. 1128.45   1
   1  -5   4  11847. 561.924   1
   1   5   4  13326. 669.395   1
  -1   5  -4  11566. 608.495   1
  -1   5  -4  11725. 542.476   1
   1  -5   5  58086. 1938.07   1
   1   5   5  62436. 2464.17   1
  -1   5  -5  64790. 2570.62   1
  -1   5  -5  62282. 2067.55   1
   1  -5   6 -230.25 268.321   1
   1   5   6  220.32 280.399   1
  -1   5  -6  119.14 277.072   1
  -1   5  -6  -99.95 280.297   1
   1  -5   7 2336.74 316.530   1
   1   5   7 2133.06 335.517   1
  -1   5  -7 1956.50 330.604   1
  -1   5  -7 2392.53 316.683   1
   1  -5   8 1839.81 315.916   1
   1   5   8 2044.52 365.302   1
  -1   5  -8 2062.43 322.722   1
  -1   5  -8 3035.31 334.902   1
   1  -5   9 5059.36 383.265   1
   1   5   9 6315.24 464.227   1
  -1   5  -9 5455.47 430.143   1
  -1   5  -9 5255.88 384.288   1
   1  -5  10 1971.34 334.339   1
   1   5  10 2488.23 383.162   1
  -1   5 -10 1983.11 342.528   1
  -1   5 -10 2145.34 319.089   1
   1  -5  11  11392. 544.523   1
   1   5  11  11075. 646.366   1
  -1   5 -11  12262. 668.884   1
  -1   5 -11  12523. 655.578   1
  -1   5 -11  10778. 521.494   1
   1  -5  12 7415.55 458.495   1
   1   5  12 6847.49 548.618   1
  -1   5 -12 7328.55 485.619   1
  -1   5 -12 7379.73 827.532   1
  -1   5 -12 7108.49 423.541   1
   1  -5  13 4713.40 409.519   1
   1   5  13 4936.02 564.994   1
  -1   5 -13 4852.09 418.577   1
  -1   5 -13 4521.49 943.193   1
  -1   5 -13 3724.66 357.471   1
   1  -5  14  535.82 309.877   1
   1   5  14  418.73 485.465   1
  -1   5 -14  -64.64 347.901   1
  -1   5 -14 -810.64 1062.43   1
  -1   5 -14  508.85 337.308   1
   1  -5  15  20271. 948.822   1
   1  -5  15  16561. 727.737   1
  -1   5 -15  16755. 693.449   1
   1  -5  16 -150.97 377.328   1
   1  -5  16  489.30 397.901   1
   1   5  16 -1425.8 792.220   1
  -1   5 -16 -149.95 440.378   1
  -1   5 -16 -128.30 339.815   1
   1  -5  17 1917.60 474.053   1
   1  -5  17 1918.11 448.464   1
  -1   5 -17 1750.25 385.005   1
   1  -5  18 1338.28 490.788   1
  -1   5 -18 2131.01 416.479   1
   1  -5  19 -207.01 554.247   1
  -1   5 -19 -215.76 469.856   1
  -1  -6  14 -171.19 390.071   1
  -1  -6  14 -581.37 706.243   1
   1   6 -14  295.60 587.512   1
   1   6 -14  -21.69 642.272   1
  -1   6  14  521.49 737.461   1
  -1  -6  13  856.70 666.325   1
   1   6 -13 3247.18 605.424   1
   1   6 -13 2879.73 592.118   1
  -1   6  13 3264.07 714.943   1
  -1  -6  12  146.57 616.683   1
   1   6 -12 2946.26 521.494   1
   1   6 -12 2031.73 527.123   1
  -1   6  12 1960.59 569.600   1
  -1  -6  11 -182.14 595.701   1
   1   6 -11 8004.09 614.124   1
   1   6 -11 7466.73 614.124   1
  -1   6  11 7661.20 649.436   1
  -1  -6  10  442.63 563.459   1
   1   6 -10   11.46 361.412   1
   1   6 -10 -103.53 524.053   1
  -1   6  10  -82.65 428.454   1
  -1  -6   9 -317.66 570.624   1
   1   6  -9 6453.42 489.508   1
   1   6  -9 7180.14 648.413   1
  -1   6   9 6980.55 573.694   1
  -1  -6   8 -264.07 563.971   1
   1   6  -8  16402. 802.967   1
   1   6  -8  15205. 818.321   1
  -1   6   8  15154. 783.520   1
  -1  -6   7  324.31 585.977   1
   1   6  -7 1436.03 359.109   1
   1   6  -7 1750.25 550.153   1
  -1   6   7 2428.86 382.446   1
  -1  -6   6 -312.33 719.549   1
   1   6  -6 1641.76 331.422   1
   1   6  -6 1183.72 578.300   1
  -1   6   6 1237.46 334.954   1
  -1  -6   5  -30.75 865.915   1
   1   6  -5  198.93 305.424   1
   1   6  -5 -556.81 567.041   1
  -1   6   5 -186.44 313.613   1
  -1  -6   4 1263.05 1053.22   1
   1   6  -4   48.17 270.471   1
   1   6  -4 -440.33 569.088   1
  -1   6   4   73.90 318.423   1
  -1  -6   3 3512.28 1046.57   1
   1   6  -3 2490.27 338.945   1
   1   6  -3 3192.93 638.177   1
  -1   6   3 2203.17 355.834   1
   1  -6  -2 1348.00 1012.79   1
  -1  -6   2 2397.64 1024.56   1
   1   6  -2 1064.99 305.987   1
   1   6  -2  635.11 713.919   1
  -1   6   2 1523.03 330.604   1
   1  -6  -1 1776.35 1115.66   1
  -1  -6   1 1465.20 1003.58   1
   1   6  -1 1707.27 348.567   1
   1   6  -1 2011.77 894.574   1
  -1   6   1 1804.50 335.721   1
  -1   6   1 1907.37 869.498   1
   1  -6   0 3234.39 956.499   1
  -1  -6   0 1837.26 1154.55   1
   1   6   0 2896.11 354.913   1
   1   6   0 1904.81 968.269   1
  -1   6   0 2395.60 359.212   1
  -1   6   0 2027.12 714.431   1
   1  -6   1 6166.83 1104.40   1
   1   6   1 4605.42 411.514   1
  -1   6  -1 4808.59 417.860   1
  -1   6  -1 3154.55 612.077   1
   1  -6   2 7978.50 1133.57   1
   1   6   2 6187.30 464.073   1
  -1   6  -2 6028.65 439.662   1
  -1   6  -2 6243.60 607.983   1
   1  -6   3 -669.40 990.787   1
   1   6   3 7871.03 512.794   1
  -1   6  -3 8715.45 532.241   1
  -1   6  -3 8009.20 633.060   1
   1  -6   4  138.69 860.797   1
   1   6   4 1833.16 368.679   1
  -1   6  -4 1250.77 327.738   1
  -1   6  -4 1428.35 548.618   1
   1  -6   5 -257.42 644.831   1
   1   6   5 2243.09 381.320   1
  -1   6  -5 2542.47 388.485   1
  -1   6  -5 1312.18 492.323   1
   1  -6   6 -427.43 506.243   1
   1   6   6 4351.58 441.248   1
  -1   6  -6 4237.46 399.590   1
  -1   6  -6 4092.11 524.053   1
   1  -6   7 -226.97 507.062   1
   1   6   7 1299.38 405.476   1
  -1   6  -7  992.83 345.291   1
  -1   6  -7 1194.98 517.911   1
   1  -6   8  210.03 500.972   1
   1   6   8 1197.54 416.172   1
  -1   6  -8  822.41 359.007   1
  -1   6  -8  352.20 484.288   1
   1  -6   9 1096.21 564.994   1
   1   6   9  361.11 461.207   1
  -1   6  -9  156.04 422.262   1
  -1   6  -9  168.73 479.017   1
   1  -6  10 -444.52 499.744   1
   1   6  10  165.56 567.553   1
  -1   6 -10 -239.92 467.656   1
  -1   6 -10 -386.85 474.053   1
   1  -6  11  287.10 523.541   1
   1   6  11 -555.78 620.777   1
  -1   6 -11  334.29 485.772   1
  -1   6 -11 -540.94 489.252   1
   1  -6  12 -252.61 569.600   1
  -1   6 -12  16602. 856.192   1
   1  -6  13  -82.50 630.501   1
  -1   6 -13 -491.30 573.694   1
  -1   6 -13 1750.77 610.542   1
   1   7  -4 7318.31 626.919   1
  -1   7   4 5552.71 685.260   1
   1   7  -3  12810. 765.608   1
  -1   7   3  13219. 835.721   1
   1   7  -2 2566.02 506.397   1
  -1   7   2 1629.99 528.147   1
   1   7   0  13823. 831.115   1
  -1   7   0  12978. 784.032   1
   1   7   1   58.65 499.129   1
  -1   7  -1  948.82 487.666   1
   1   7   2 1570.62 545.547   1
  -1   7  -2 2127.94 563.459   1
  -1   7  -3 1800.92 532.241   1
   2   0 -29 -287.77 446.827   1
   2   0 -28  472.06 424.923   1
   2   0 -27 -100.05 505.527   1
   2   0 -27  362.03 355.169   1
  -2   0  27 -1321.9 917.092   1
   2   0 -26 2844.42 392.067   1
  -2   0  26 1380.76 1113.61   1
   2   0 -25  122.21 370.880   1
   2   0 -25  -71.29 321.852   1
  -2   0  25 -243.04 651.483   1
  -2   0  25  156.04 525.076   1
   2   0 -24  34759. 1242.58   1
   2   0 -24  32206. 1095.19   1
  -2   0  24  35583. 1570.62   1
  -2   0  24  36837. 1384.85   1
   2   0 -23  182.29 274.206   1
   2   0 -23 -131.52 239.304   1
  -2   0  23  199.85 367.451   1
  -2   0  23  231.01 391.044   1
   2   0 -22  40645. 1396.62   1
   2   0 -22  42641. 1379.73   1
  -2   0  22  43260. 1774.31   1
  -2   0  22  42677. 1511.77   1
   2   0 -21   23.41 239.150   1
   2   0 -21 -272.21 264.739   1
  -2   0  21  220.37 281.013   1
  -2   0  21 -383.67 369.856   1
   2   0 -20  25287. 1025.08   1
   2   0 -20  23685. 879.733   1
   2   0 -20  25420. 921.698   1
  -2   0  20  25609. 1201.64   1
  -2   0  20  24928. 1057.32   1
  -2   0  20  24816. 954.451   1
  -2   0  20  22994. 1081.37   1
   2   0 -19   13.67 218.116   1
   2   0 -19 -694.98 386.131   1
   2   0 -19  103.94 235.824   1
  -2   0  19   64.18 216.581   1
  -2   0  19  -96.26 350.102   1
  -2   0  19  423.54 303.992   1
  -2   0  19  379.78 543.500   1
   2   0 -18 1404.81 250.921   1
   2   0 -18 1399.18 326.049   1
   2   0 -18 1353.12 415.609   1
   2   0 -18 1681.68 275.230   1
  -2   0  18 1597.75 223.081   1
  -2   0  18 1531.22 362.794   1
  -2   0  18 1302.46 282.190   1
  -2   0  18 1080.86 435.414   1
   2   0 -17 -112.23 268.270   1
   2   0 -17 -134.19 240.327   1
   2   0 -17  252.61 236.745   1
   2   0 -17   32.56 358.393   1
  -2   0  17  187.00 292.170   1
  -2   0  17  -65.61 175.025   1
  -2   0  17 -366.99 381.422   1
  -2   0  17 -162.95 279.171   1
   2   0 -16  46888. 1584.95   1
   2   0 -16  47369. 1584.44   1
   2   0 -16  46505. 1489.25   1
   2   0 -16  45414. 1457.52   1
  -2   0  16  44831. 1769.19   1
  -2   0  16  42518. 1700.61   1
  -2   0  16  46991. 1617.71   1
  -2   0  16  49340. 1682.70   1
   2   0 -15  334.49 216.172   1
   2   0 -15  -89.51 162.692   1
   2   0 -15   28.85 253.224   1
   2   0 -15   98.26 248.516   1
   2   0 -15 -325.23 218.731   1
  -2   0  15   69.96 179.836   1
  -2   0  15 -206.65 224.616   1
  -2   0  15 -122.47 299.437   1
  -2   0  15  295.14 277.482   1
   2   0 -14 117195. 3738.48   1
   2   0 -14 130297. 4947.28   1
   2   0 -14 112385. 3608.49   1
   2   0 -14 121648. 3576.76   1
   2   0 -14 122415. 3632.55   1
  -2   0  14 115404. 4406.85   1
  -2   0  14 117656. 4492.32   1
  -2   0  14 118475. 3795.29   1
  -2   0  14 115353. 3714.43   1
   2   0 -13  -29.30 193.193   1
   2   0 -13 -298.26 163.766   1
   2   0 -13 -168.32 188.383   1
   2   0 -13 -157.47 228.403   1
   2   0 -13 -100.82 208.700   1
  -2   0  13  190.12 165.814   1
  -2   0  13 -325.90 241.914   1
  -2   0  13  670.93 275.025   1
   2   0 -12  18439. 692.937   1
   2   0 -12  18915. 792.220   1
   2   0 -12  18373. 720.061   1
   2   0 -12  19785. 724.667   1
  -2   0  12  18229. 790.685   1
  -2   0  12  18209. 709.313   1
  -2   0  12  20241. 763.049   1
   2   0 -11   41.54 194.319   1
   2   0 -11  -79.99 148.618   1
   2   0 -11 -289.00 233.879   1
   2   0 -11   -2.04 194.166   1
  -2   0  11  -19.65 157.932   1
  -2   0  11 -200.31 235.312   1
  -2   0  11 -189.25 261.105   1
   2   0 -10 122978. 4668.37   1
   2   0 -10 128454. 4091.09   1
   2   0 -10 129427. 3821.39   1
  -2   0  10 122211. 4659.16   1
  -2   0  10 128096. 4082.39   1
  -2   0  10 118321. 3790.68   1
   2   0  -9 -125.03 196.264   1
   2   0  -9  -70.47 141.709   1
   2   0  -9 -257.22 193.551   1
   2   0  -9  200.82 212.692   1
  -2   0   9 -212.59 161.668   1
  -2   0   9 -213.82 201.279   1
  -2   0   9   91.35 172.415   1
  -2   0   9   95.75 233.981   1
   2   0  -8 3388.94 231.422   1
   2   0  -8 3165.30 264.483   1
   2   0  -8 3889.45 263.613   1
  -2   0   8 3738.48 276.458   1
  -2   0   8 3499.48 316.325   1
  -2   0   8 2841.35 247.287   1
   2   0  -7   29.98 207.830   1
   2   0  -7  -15.53 148.772   1
   2   0  -7   -7.07 194.012   1
   2   0  -7   32.76 203.019   1
  -2   0   7  106.65 197.902   1
  -2   0   7   27.22 168.833   1
  -2   0   7  135.47 251.126   1
  -2   0   7  185.16 204.299   1
   2   0  -6  92835. 2967.24   1
   2   0  -6  91556. 3490.27   1
   2   0  -6  92067. 2948.31   1
   2   0  -6  92937. 2745.65   1
  -2   0   6  89918. 2650.97   1
  -2   0   6  91249. 3492.83   1
  -2   0   6  89560. 2864.38   1
  -2   0   6  89867. 2892.53   1
   2   0  -5  -46.20 212.231   1
   2   0  -5   -7.76 158.137   1
   2   0  -5 -156.50 231.474   1
   2   0  -5  135.62 222.057   1
  -2   0   5   34.49 190.071   1
  -2   0   5 -198.77 173.797   1
  -2   0   5  127.69 273.848   1
  -2   0   5 -119.14 194.933   1
   2   0  -4 123081. 3896.62   1
   2   0  -4 125384. 4746.67   1
   2   0  -4 124974. 3961.10   1
   2   0  -4 124360. 3614.12   1
  -2   0   4 123848. 3585.46   1
  -2   0   4 119652. 4541.96   1
  -2   0   4 126817. 4012.28   1
  -2   0   4 117298. 3734.90   1
   2   0  -3  -25.27 158.751   1
   2   0  -3  453.27 208.137   1
  -2   0   3  132.34 163.050   1
  -2   0   3  234.85 188.127   1
   2   0  -2 199693. 6279.42   1
   2   0  -2 191811. 7215.96   1
   2   0  -2 209365. 5982.59   1
  -2   0   2 193910. 7302.96   1
  -2   0   2 199642. 6289.66   1
  -2   0   2 203173. 5803.47   1
  -2   0   2 195701. 6146.36   1
   2   0  -1  313.72 226.612   1
   2   0  -1 -116.12 138.485   1
   2   0  -1   50.50 171.085   1
   2   0  -1   56.76 113.152   1
  -2   0   1   24.27 126.254   1
  -2   0   1  116.73 156.039   1
  -2   0   1  250.51 160.593   1
  -2   0   1  305.58 219.345   1
   2   0   0  21627. 733.878   1
   2   0   0  19872. 781.985   1
   2   0   0  21382. 755.373   1
   2   0   0  21899. 714.943   1
  -2   0   0  21121. 688.843   1
  -2   0   0  21198. 833.674   1
  -2   0   0  21228. 718.525   1
  -2   0   0  21228. 766.632   1
   2   0   1 -180.91 227.124   1
   2   0   1    2.57  80.655   1
   2   0   1  173.44 164.381   1
   2   0   1  172.06 202.200   1
  -2   0  -1  -11.01 179.171   1
  -2   0  -1  112.44  88.536   1
  -2   0  -1   79.02 133.111   1
  -2   0  -1   12.67 242.886   1
   2   0   2  24473. 858.750   1
   2   0   2  24033. 921.698   1
   2   0   2  25067. 851.074   1
   2   0   2  25205. 836.233   1
  -2   0  -2  25307. 824.974   1
  -2   0  -2  23245. 892.527   1
  -2   0  -2  25159. 895.086   1
  -2   0  -2  23690. 802.456   1
   2   0   3  247.85 185.517   1
   2   0   3   63.31  32.927   1
   2   0   3  287.87 248.311   1
   2   0   3  165.35 253.582   1
  -2   0  -3   86.39 234.749   1
  -2   0  -3  221.49 257.472   1
  -2   0  -3  -61.62 173.337   1
   2   0   4  88587. 2849.54   1
   2   0   4  86029. 2747.18   1
   2   0   4  84340. 2498.46   1
  -2   0  -4  90430. 2879.73   1
  -2   0  -4  83777. 2707.26   1
  -2   0  -4  87973. 2596.21   1
   2   0   5  236.49 231.985   1
   2   0   5 -276.20 174.821   1
   2   0   5  209.42 229.631   1
  -2   0  -5  -40.40 216.786   1
  -2   0  -5 -244.37 166.786   1
  -2   0  -5 -264.18 230.808   1
   2   0   6 206653. 6519.95   1
   2   0   6 189918. 6008.18   1
   2   0   6 188178. 5440.12   1
  -2   0  -6 201689. 6381.77   1
  -2   0  -6 201586. 6345.95   1
  -2   0  -6 201228. 5793.24   1
   2   0   7  104.45 238.792   1
   2   0   7   11.44  36.807   1
   2   0   7  -14.37  42.579   1
   2   0   7  242.68 228.864   1
   2   0   7   56.45 170.727   1
  -2   0  -7  -50.75 159.877   1
  -2   0  -7  109.77 167.554   1
  -2   0  -7   58.80 232.190   1
   2   0   8 301126. 9483.10   1
   2   0   8 311770.  11950.   1
   2   0   8 322466.  12359.   1
   2   0   8 329119. 9442.16   1
   2   0   8 327021.  10276.   1
  -2   0  -8 313920. 8976.45   1
  -2   0  -8 313613. 9877.17   1
  -2   0  -8 314892. 9892.52   1
   2   0   9 -127.94 196.469   1
   2   0   9   70.62  64.892   1
   2   0   9  166.27  75.230   1
   2   0   9  278.51 241.658   1
   2   0   9  157.88 231.781   1
  -2   0  -9  194.98 180.399   1
  -2   0  -9   50.50 164.483   1
  -2   0  -9  190.79 227.891   1
   2   0  10 424769.  13352.   1
   2   0  10 432804.  16412.   1
   2   0  10 442784.  16791.   1
   2   0  10 450051.  12861.   1
   2   0  10 420624.  13209.   1
  -2   0 -10 422722.  12047.   1
  -2   0 -10 433725.  13603.   1
  -2   0 -10 420368.  13219.   1
   2   0  11  207.78 190.890   1
   2   0  11   58.60  80.604   1
   2   0  11  -35.35 248.771   1
   2   0  11  196.21 213.357   1
   2   0  11   -4.81  86.336   1
  -2   0 -11   49.76 178.096   1
  -2   0 -11 -105.68 190.634   1
  -2   0 -11   22.85 208.956   1
   2   0  12  43086. 1448.82   1
   2   0  12  43239. 1661.72   1
   2   0  12  43731. 1682.70   1
   2   0  12  46766. 1577.28   1
  -2   0 -12  47231. 1558.34   1
  -2   0 -12  44688. 1410.44   1
  -2   0 -12  45107. 1529.17   1
   2   0  13  141.50 226.202   1
   2   0  13  -31.79  93.756   1
   2   0  13 -101.59  99.590   1
   2   0  13  -51.48 296.008   1
  -2   0 -13 -226.10 217.093   1
  -2   0 -13  -35.62 223.644   1
  -2   0 -13 -244.42 197.594   1
   2   0  14  17431. 718.014   1
   2   0  14  15952. 639.713   1
   2   0  14  16525. 667.860   1
   2   0  14  16945. 671.954   1
  -2   0 -14  16909. 650.460   1
  -2   0 -14  16894. 660.695   1
  -2   0 -14  17027. 679.631   1
   2   0  15  102.81 121.545   1
   2   0  15  114.74 117.502   1
   2   0  15  -20.45 235.312   1
   2   0  15   24.44 375.946   1
  -2   0 -15   79.38 303.940   1
  -2   0 -15 -198.31 211.668   1
  -2   0 -15 -506.24 254.964   1
   2   0  16  65404. 2202.15   1
   2   0  16  72723. 2806.55   1
   2   0  16  69498. 2681.68   1
   2   0  16  73490. 2396.11   1
  -2   0 -16  68884. 2271.24   1
  -2   0 -16  69498. 2159.16   1
  -2   0 -16  67861. 2222.62   1
   2   0  17  272.36 258.700   1
   2   0  17  303.99 529.170   1
  -2   0 -17  -79.99 366.069   1
  -2   0 -17  -29.50 226.202   1
  -2   0 -17  -64.28 219.447   1
  -2   0 -17  107.52 366.018   1
   2   0  18  48767. 1805.53   1
   2   0  18  50824. 1718.01   1
  -2   0 -18  49217. 1667.35   1
  -2   0 -18  47134. 1648.92   1
  -2   0 -18  48582. 1564.99   1
   2   0  19 -373.44 277.072   1
  -2   0 -19  -20.45 240.481   1
  -2   0 -19 -147.65 233.367   1
   2   0  20  13915. 615.148   1
  -2   0 -20  12871. 569.088   1
  -2   0 -20  14197. 587.000   1
   2   0  21   51.59 318.577   1
  -2   0 -21 -124.56 285.977   1
  -2   0 -21  155.73 208.700   1
   2   0  22 6545.54 486.540   1
  -2   0 -22 7154.55 433.469   1
  -2   0 -22 7047.08 392.630   1
   2   0  23  520.98 402.712   1
  -2   0 -23 -167.86 316.683   1
  -2   0 -23 -119.65 233.060   1
  -2   0 -24 5967.24 412.896   1
   2   0  25 -773.28 663.254   1
  -2   0 -25   23.39 449.181   1
  -2   0 -25   -5.23 322.262   1
  -2   0 -26  24422. 938.075   1
  -2   0 -27  -92.94 372.210   1
   2  -1 -29 1094.16 575.230   1
   2   1 -29  337.92 500.716   1
   2  -1 -28  16622. 811.668   1
  -2  -1  28  17958. 1196.01   1
   2  -1 -27 6489.25 548.618   1
  -2  -1  27 6079.83 742.579   1
   2  -1 -26 -172.82 890.480   1
   2  -1 -26 1040.43 391.299   1
  -2  -1  26 -324.10 1046.06   1
  -2  -1  26  626.92 523.029   1
   2   1 -26 1141.76 384.749   1
   2   1 -26   23.36 368.475   1
  -2   1  26 2397.13 1366.43   1
  -2   1  26 1813.71 1422.21   1
   2  -1 -25 4642.27 401.740   1
  -2  -1  25 6074.71 697.543   1
   2   1 -25 4718.01 415.302   1
   2   1 -25 4255.37 385.568   1
  -2   1  25 1253.33 759.467   1
  -2   1  25 6745.13 1075.74   1
   2  -1 -24  12733. 724.667   1
   2  -1 -24  11586. 542.476   1
  -2  -1  24  13204. 792.220   1
  -2  -1  24  11382. 604.912   1
   2   1 -24  11464. 545.547   1
   2   1 -24  11643. 523.029   1
  -2   1  24  11499. 822.927   1
  -2   1  24  13710. 1060.39   1
   2  -1 -23  55066. 1884.85   1
   2  -1 -23  50435. 1597.23   1
  -2  -1  23  53736. 2159.16   1
  -2  -1  23  52303. 1778.40   1
   2   1 -23  51433. 1623.34   1
  -2   1  23  53992. 2192.94   1
   2  -1 -22 8459.56 497.236   1
   2  -1 -22 8408.38 449.488   1
  -2  -1  22 7476.96 463.613   1
  -2  -1  22 8787.09 530.706   1
   2   1 -22 7830.08 441.044   1
  -2   1  22 8607.97 559.365   1
   2  -1 -21  19391. 768.167   1
   2  -1 -21  18562. 721.596   1
  -2  -1  21  20036. 901.227   1
  -2  -1  21  17871. 742.067   1
   2   1 -21  18373. 713.919   1
  -2   1  21  20061. 914.022   1
   2  -1 -20  60491. 2062.95   1
   2  -1 -20  59826. 2399.69   1
   2  -1 -20  55629. 1758.95   1
  -2  -1  20  54350. 2233.88   1
  -2  -1  20  56653. 2235.41   1
  -2  -1  20  56909. 1923.74   1
   2   1 -20  55681. 1762.54   1
   2   1 -20  55885. 1858.24   1
  -2   1  20  59058. 2335.21   1
  -2   1  20  60184. 2039.92   1
  -2   1  20  56653. 2028.66   1
   2  -1 -19  19284. 816.273   1
   2  -1 -19  19058. 881.780   1
   2  -1 -19  17175. 677.584   1
   2  -1 -19  17400. 702.660   1
  -2  -1  19  18296. 804.503   1
  -2  -1  19  18547. 933.469   1
  -2  -1  19  18132. 758.443   1
   2   1 -19  17656. 703.172   1
   2   1 -19  18895. 742.067   1
   2   1 -19  17810. 790.685   1
  -2   1  19  17523. 789.661   1
  -2   1  19  18081. 771.238   1
  -2   1  19  18204. 890.480   1
   2  -1 -18  95906. 3096.21   1
   2  -1 -18  95906. 3697.03   1
   2  -1 -18  96162. 3112.07   1
   2  -1 -18  95752. 2883.31   1
   2  -1 -18  91914. 2798.87   1
  -2  -1  18  94166. 3665.81   1
  -2  -1  18  97441. 3754.35   1
  -2  -1  18  98413. 3189.35   1
  -2  -1  18  91351. 3011.77   1
   2   1 -18  96162. 3113.10   1
   2   1 -18  92272. 2998.97   1
  -2   1  18  95036. 3661.20   1
  -2   1  18 100307. 3259.98   1
  -2   1  18  92528. 3034.80   1
   2  -1 -17  12190. 532.753   1
   2  -1 -17  11433. 502.405   1
   2  -1 -17  10706. 549.641   1
   2  -1 -17  10839. 506.499   1
   2  -1 -17  11136. 569.600   1
  -2  -1  17  10906. 525.588   1
  -2  -1  17  10947. 594.165   1
  -2  -1  17  11320. 548.618   1
  -2  -1  17  11627. 637.154   1
   2   1 -17  12185. 577.277   1
   2   1 -17  11029. 591.095   1
   2   1 -17  10036. 495.445   1
   2   1 -17  11592. 514.329   1
  -2   1  17  10757. 538.894   1
  -2   1  17  13710. 626.407   1
  -2   1  17  12528. 639.201   1
   2  -1 -16  76817. 2482.60   1
   2  -1 -16  77636. 2518.93   1
   2  -1 -16  69908. 2701.64   1
   2  -1 -16  70727. 2166.83   1
   2  -1 -16  72006. 2210.85   1
  -2  -1  16  75844. 2506.65   1
  -2  -1  16  74872. 2460.08   1
  -2  -1  16  71648. 2776.35   1
  -2  -1  16  74258. 2885.87   1
   2   1 -16  78045. 2554.76   1
   2   1 -16  72825. 2221.59   1
   2   1 -16  72262. 2210.34   1
   2   1 -16  72723. 2371.03   1
  -2   1  16  73030. 2821.90   1
  -2   1  16  72569. 2378.20   1
  -2   1  16  78198. 2560.39   1
   2  -1 -15  514.33 211.105   1
   2  -1 -15  704.71 238.587   1
   2  -1 -15  548.62 187.052   1
   2  -1 -15  272.11 257.267   1
   2  -1 -15  669.91 216.530   1
  -2  -1  15  469.29 252.661   1
  -2  -1  15  560.39 179.836   1
  -2  -1  15  959.57 337.512   1
  -2  -1  15  513.82 282.599   1
   2   1 -15  314.59 218.372   1
   2   1 -15  437.72 257.113   1
   2   1 -15  824.97 234.135   1
   2   1 -15 1120.27 261.054   1
  -2   1  15  190.33 183.879   1
  -2   1  15  481.12 289.867   1
  -2   1  15  373.18 280.245   1
   2  -1 -14 1185.26 211.822   1
   2  -1 -14 1096.21 214.943   1
   2  -1 -14 1093.14 211.668   1
   2  -1 -14 1078.81 251.433   1
   2  -1 -14 1038.89 253.531   1
  -2  -1  14  794.27 180.655   1
  -2  -1  14 1523.54 285.926   1
  -2  -1  14 1656.09 316.172   1
  -2  -1  14  911.46 274.002   1
   2   1 -14 1424.26 248.618   1
   2   1 -14 1230.30 256.704   1
   2   1 -14 1155.07 249.795   1
   2   1 -14 1020.98 213.766   1
  -2   1  14  870.01 198.311   1
  -2   1  14 1213.41 280.604   1
  -2   1  14  638.18 272.722   1
   2  -1 -13  84391. 2714.43   1
   2  -1 -13  77840. 2498.97   1
   2  -1 -13  78966. 3035.31   1
   2  -1 -13  81627. 2444.21   1
   2  -1 -13  81781. 2473.39   1
  -2  -1  13  82907. 3201.63   1
  -2  -1  13  76970. 2968.27   1
  -2  -1  13  83726. 2735.92   1
  -2  -1  13  83828. 2721.08   1
   2   1 -13  83879. 2501.02   1
   2   1 -13  85312. 2578.81   1
   2   1 -13  81832. 2638.18   1
   2   1 -13  83214. 2701.64   1
  -2   1  13  83163. 3203.68   1
  -2   1  13  86438. 2805.01   1
  -2   1  13  76868. 2479.53   1
   2  -1 -12  339.46 188.024   1
   2  -1 -12  489.20 170.317   1
   2  -1 -12  189.00 161.975   1
   2  -1 -12  328.86 205.936   1
   2  -1 -12  512.28 219.038   1
  -2  -1  12  591.09 211.822   1
  -2  -1  12  471.03 168.833   1
  -2  -1  12  447.03 256.499   1
  -2  -1  12  422.52 282.037   1
   2   1 -12  280.71 186.847   1
   2   1 -12  516.38 235.056   1
   2   1 -12  324.82 206.653   1
   2   1 -12  637.15 235.926   1
  -2   1  12  637.67 183.470   1
  -2   1  12  306.29 225.435   1
  -2   1  12   99.39 245.650   1
   2  -1 -11  181.22 176.049   1
   2  -1 -11  360.13 170.982   1
   2  -1 -11  367.45 164.278   1
   2  -1 -11  535.31 219.140   1
  -2  -1  11  414.38 212.026   1
  -2  -1  11  525.59 168.526   1
  -2  -1  11  108.39 227.840   1
  -2  -1  11  631.01 269.549   1
   2   1 -11  518.93 201.945   1
   2   1 -11  -69.91 193.603   1
   2   1 -11  482.45 202.047   1
  -2   1  11  371.29 188.690   1
  -2   1  11  594.17 242.426   1
  -2   1  11  428.86 209.058   1
   2  -1 -10  22216. 770.214   1
   2  -1 -10  21791. 908.392   1
   2  -1 -10  22160. 775.332   1
   2  -1 -10  19207. 722.108   1
  -2  -1  10  20338. 861.309   1
  -2  -1  10  19565. 748.208   1
  -2  -1  10  21673. 922.722   1
  -2  -1  10  22001. 821.903   1
   2   1 -10  20246. 755.885   1
   2   1 -10  20614. 750.767   1
   2   1 -10  20850. 751.790   1
  -2   1  10  21111. 905.833   1
  -2   1  10  21607. 791.197   1
  -2   1  10  20814. 740.531   1
   2  -1  -9  10020. 407.625   1
   2  -1  -9 9831.11 474.411   1
   2  -1  -9 9744.10 395.547   1
   2  -1  -9 9007.16 430.911   1
  -2  -1   9 9053.21 461.514   1
  -2  -1   9 9892.52 455.629   1
  -2  -1   9 9483.10 461.310   1
  -2  -1   9 8955.98 453.735   1
   2   1  -9 9559.87 449.437   1
   2   1  -9 8966.21 427.072   1
   2   1  -9 9662.22 416.274   1
  -2   1   9  10184. 503.582   1
  -2   1   9  10123. 452.456   1
   2  -1  -8 518935.  16249.   1
   2  -1  -8 513306.  19263.   1
   2  -1  -8 516376.  14698.   1
  -2  -1   8 523029.  16407.   1
  -2  -1   8 480501.  15087.   1
  -2  -1   8 529682.  15067.   1
  -2  -1   8 530194.  19913.   1
  -2  -1   8 547082.  20537.   1
   2   1  -8 524053.  16423.   1
   2   1  -8 489304.  15353.   1
   2   1  -8 511770.  14570.   1
  -2   1   8 499641.  15670.   1
  -2   1   8 564483.  21198.   1
  -2   1   8 511514.  16034.   1
  -2   1   8 519447.  14780.   1
   2  -1  -7 6673.48 357.779   1
   2  -1  -7 7262.02 334.135   1
   2  -1  -7 7072.66 299.949   1
   2  -1  -7 7144.31 366.888   1
  -2  -1   7 7052.19 357.471   1
  -2  -1   7 7343.90 412.129   1
  -2  -1   7 7144.31 373.029   1
  -2  -1   7 7333.67 342.221   1
  -2  -1   7 6376.66 371.494   1
   2   1  -7 6724.66 349.641   1
   2   1  -7 7952.91 385.568   1
   2   1  -7 7318.31 351.893   1
  -2   1   7 6750.25 382.139   1
  -2   1   7 7139.19 343.193   1
  -2   1   7 6693.95 328.608   1
   2  -1  -6  76458. 2447.80   1
   2  -1  -6  72978. 2328.04   1
   2  -1  -6  75844. 2914.53   1
   2  -1  -6  73848. 2199.08   1
  -2  -1   6  71853. 2329.07   1
  -2  -1   6  72671. 2802.97   1
  -2  -1   6  72927. 2382.80   1
  -2  -1   6  80962. 3106.45   1
  -2  -1   6  75026. 2224.67   1
   2   1  -6  73388. 2855.68   1
   2   1  -6  71494. 2145.34   1
   2   1  -6  76407. 2484.13   1
   2   1  -6  74156. 2393.55   1
  -2   1   6  69498. 2691.40   1
  -2   1   6  72927. 2156.09   1
  -2   1   6  75588. 2412.48   1
  -2   1   6  72620. 2334.70   1
   2  -1  -5 181883. 5731.83   1
   2  -1  -5 187564. 5900.71   1
   2  -1  -5 201842. 7620.26   1
   2  -1  -5 185056. 5332.65   1
  -2  -1   5 184237. 5818.83   1
  -2  -1   5 189406. 7164.78   1
  -2  -1   5 180399. 5716.47   1
  -2  -1   5 215353. 8137.15   1
  -2  -1   5 185721. 5337.76   1
   2   1  -5 192579. 7297.84   1
   2   1  -5 189509. 5460.59   1
   2   1  -5 183418. 5808.59   1
   2   1  -5 185363. 5854.65   1
  -2   1   5 183572. 6949.84   1
  -2   1   5 186591. 5353.12   1
  -2   1   5 191863. 6038.89   1
  -2   1   5 189355. 5977.48   1
   2  -1  -4 1425.79 214.022   1
   2  -1  -4 1221.60 154.145   1
   2  -1  -4 1324.46 203.787   1
   2  -1  -4 1221.08 201.842   1
  -2  -1   4 1614.12 235.312   1
  -2  -1   4 1844.93 243.347   1
  -2  -1   4 1413.00 281.576   1
  -2  -1   4 1200.10 194.933   1
   2   1  -4 1349.03 232.446   1
   2   1  -4 1227.22 196.673   1
   2   1  -4 1640.22 238.331   1
   2   1  -4 1872.06 252.098   1
  -2   1   4 1488.74 222.364   1
  -2   1   4 1405.32 180.706   1
  -2   1   4 1718.52 241.863   1
  -2   1   4 1604.40 170.368   1
  -2  -1   3 803479.  30123.   1
   2  -1  -2 265353. 8341.85   1
   2  -1  -2 272211. 8546.56   1
   2  -1  -2 279836.  10522.   1
   2  -1  -2 288280. 8213.91   1
  -2  -1   2 283316. 8909.92   1
  -2  -1   2 267093.  10061.   1
  -2  -1   2 279427. 8771.74   1
  -2  -1   2 267144. 7610.02   1
   2   1  -2 265097. 9989.75   1
   2   1  -2 281320. 8024.56   1
   2   1  -2 264585. 8316.27   1
   2   1  -2 271648. 8536.33   1
  -2   1   2 265404.  10000.   1
  -2   1   2 266735. 7599.79   1
  -2   1   2 276305. 8669.39   1
  -2   1   2 277277. 8720.56   1
   2  -1   0 276254. 8689.86   1
   2  -1   0 283572. 8904.80   1
   2  -1   0 290020.  10911.   1
   2  -1   0 289611. 8244.62   1
  -2  -1   0 303070. 9508.69   1
  -2  -1   0 295087.  11095.   1
  -2  -1   0 284391. 8935.51   1
  -2  -1   0 275793. 7855.67   1
   2   1   0 285977.  10763.   1
   2   1   0 291453. 8306.03   1
   2   1   0 291760. 9160.69   1
   2   1   0 274718. 8623.33   1
  -2   1   0 290737.  10942.   1
  -2   1   0 290327. 8270.21   1
  -2   1   0 297953. 9375.63   1
  -2   1   0 287666. 9032.74   1
   2  -1   1  94063. 3019.44   1
   2  -1   1  92886. 2963.66   1
   2  -1   1  94575. 3594.67   1
   2  -1   1  93091. 2709.31   1
  -2  -1  -1  95599. 3026.61   1
  -2  -1  -1  96827. 3088.53   1
  -2  -1  -1  93807. 2730.81   1
  -2  -1  -1  99130. 3768.16   1
   2   1   1  94780. 3610.54   1
   2   1   1  92937. 2957.01   1
   2   1   1  94729. 3001.53   1
   2   1   1  98567. 2873.08   1
  -2   1  -1  94882. 3618.22   1
  -2   1  -1  93142. 2704.19   1
  -2   1  -1  93859. 2987.20   1
  -2   1  -1  94166. 3030.70   1
   2  -1   2  11387. 506.141   1
   2  -1   2  11377. 503.735   1
   2  -1   2  11525. 454.350   1
   2  -1   2  11827. 478.915   1
  -2  -1  -2  10911. 484.749   1
  -2  -1  -2  10937. 446.366   1
  -2  -1  -2  10901. 401.688   1
  -2  -1  -2  11269. 438.996   1
   2   1   2  11402. 455.680   1
   2   1   2  10885. 494.728   1
   2   1   2  11704. 449.539   1
   2   1   2  11320. 418.782   1
  -2   1  -2  10885. 497.543   1
  -2   1  -2  11315. 429.068   1
  -2   1  -2  10844. 488.792   1
  -2   1  -2  11812. 464.227   1
   2  -1   3  67605. 2199.59   1
   2  -1   3  66632. 2158.13   1
   2  -1   3  70368. 2687.82   1
   2  -1   3  64432. 1928.35   1
  -2  -1  -3  67195. 2139.20   1
  -2  -1  -3  65302. 2495.90   1
  -2  -1  -3  63715. 2055.27   1
  -2  -1  -3  65455. 1947.80   1
   2   1   3  67349. 2576.76   1
   2   1   3  68526. 2041.96   1
   2   1   3  66530. 2119.24   1
   2   1   3  68782. 2202.15   1
  -2   1  -3  66070. 2535.31   1
  -2   1  -3  66479. 1973.90   1
  -2   1  -3  66018. 2175.54   1
  -2   1  -3  67451. 2169.39   1
   2  -1   4  82600. 2663.25   1
   2  -1   4  81320. 2634.08   1
   2  -1   4  85670. 3258.44   1
   2  -1   4  82139. 2430.91   1
  -2  -1  -4  80501. 2576.25   1
  -2  -1  -4  82344. 3128.96   1
  -2  -1  -4  82549. 2619.75   1
  -2  -1  -4  81781. 2414.53   1
   2   1   4  84544. 3218.01   1
   2   1   4  82037. 2433.98   1
   2   1   4  79222. 2529.17   1
   2   1   4  80194. 2546.57   1
  -2   1  -4  81167. 3098.77   1
  -2   1  -4  81064. 2387.41   1
  -2   1  -4  81320. 2654.55   1
  -2   1  -4  79990. 2562.95   1
   2  -1   5  25660. 905.322   1
   2  -1   5  26064. 928.863   1
   2  -1   5  25215. 1007.68   1
   2  -1   5  24161. 825.485   1
  -2  -1  -5  23910. 795.291   1
  -2  -1  -5  24145. 950.869   1
  -2  -1  -5  26203. 866.939   1
   2   1   5  23920. 950.869   1
   2   1   5  24237. 829.068   1
   2   1   5  23818. 792.220   1
   2   1   5  24263. 824.462   1
  -2   1  -5  26469. 957.522   1
  -2   1  -5  24795. 994.370   1
  -2   1  -5  25005. 858.239   1
  -2   1  -5  25251. 845.444   1
   2  -1   6  19601. 723.131   1
   2  -1   6  18357. 700.613   1
   2  -1   6  18572. 762.026   1
   2  -1   6  18265. 667.860   1
  -2  -1  -6  18219. 626.407   1
  -2  -1  -6  18173. 724.155   1
  -2  -1  -6  17804. 636.642   1
  -2  -1  -6  19995. 710.849   1
   2   1   6  17917. 724.155   1
   2   1   6  17912. 650.972   1
   2   1   6  18669. 669.907   1
   2   1   6  17144. 591.606   1
  -2   1  -6  18142. 747.185   1
  -2   1  -6  19724. 702.660   1
  -2   1  -6  18424. 662.231   1
  -2   1  -6  18357. 719.037   1
   2  -1   7  14698. 600.306   1
   2  -1   7  15809. 616.171   1
   2  -1   7  14949. 626.407   1
   2  -1   7  15174. 587.000   1
  -2  -1  -7  16295. 574.206   1
  -2  -1  -7  15430. 620.777   1
  -2  -1  -7  15665. 577.789   1
  -2  -1  -7  15077. 559.365   1
   2   1   7  15189. 621.289   1
   2   1   7  15635. 606.959   1
   2   1   7  16382. 608.495   1
   2   1   7  15558. 553.224   1
  -2   1  -7  15189. 639.713   1
  -2   1  -7  15302. 568.065   1
  -2   1  -7  16735. 687.819   1
  -2   1  -7  15553. 579.324   1
   2  -1   8 1215.97 227.533   1
   2  -1   8 1678.09 253.480   1
   2  -1   8 1207.27 161.924   1
   2  -1   8  986.69 229.273   1
  -2  -1  -8 1255.88 201.996   1
  -2  -1  -8 1343.40 121.801   1
  -2  -1  -8 1166.84 166.479   1
  -2  -1  -8 1184.75 194.422   1
   2   1   8 1218.52 130.041   1
   2   1   8 1247.70 252.200   1
   2   1   8 1597.23 209.672   1
   2   1   8 1109.52 167.707   1
  -2   1  -8 1311.67 155.680   1
  -2   1  -8 1278.91 192.323   1
  -2   1  -8 1060.39 189.969   1
  -2   1  -8 1343.91 282.190   1
   2  -1   9  25542. 926.816   1
   2  -1   9  24719. 886.386   1
   2  -1   9  24140. 968.781   1
   2  -1   9  24626. 858.750   1
   2  -1   9  27559. 1082.91   1
  -2  -1  -9  24365. 828.044   1
  -2  -1  -9  26387. 917.604   1
  -2  -1  -9  24504. 831.115   1
  -2  -1  -9  24616. 964.175   1
   2   1   9  23731. 936.539   1
   2   1   9  24964. 849.539   1
   2   1   9  24227. 850.050   1
   2   1   9  25041. 869.498   1
  -2   1  -9  25287. 935.004   1
  -2   1  -9  24191. 973.899   1
  -2   1  -9  24115. 840.839   1
  -2   1  -9  24084. 818.832   1
   2  -1  10 4372.56 323.285   1
   2  -1  10 3809.62 281.729   1
   2  -1  10 4107.47 220.982   1
   2  -1  10 3967.24 243.756   1
   2  -1  10 3928.35 320.675   1
  -2  -1 -10 4052.20 243.142   1
  -2  -1 -10 3945.24 203.633   1
  -2  -1 -10 4215.96 282.497   1
  -2  -1 -10 3757.42 259.007   1
   2   1  10 4004.60 236.898   1
   2   1  10 3576.25 207.728   1
   2   1  10 3879.73 318.475   1
   2   1  10 3910.44 277.584   1
  -2   1 -10 4376.15 286.950   1
  -2   1 -10 4082.90 255.476   1
  -2   1 -10 4018.42 316.376   1
   2  -1  11 1776.87 269.549   1
   2  -1  11 1972.87 191.709   1
   2  -1  11 1635.11 149.488   1
   2  -1  11 2150.46 252.200   1
  -2  -1 -11 2129.48 243.961   1
  -2  -1 -11 1811.67 137.871   1
  -2  -1 -11 2110.54 220.778   1
  -2  -1 -11 2098.26 195.394   1
   2   1  11 2039.40 257.779   1
   2   1  11 1615.15 152.610   1
   2   1  11 1699.08 197.799   1
   2   1  11 1824.97 268.782   1
  -2   1 -11 1920.16 240.890   1
  -2   1 -11 2485.67 279.375   1
  -2   1 -11 2063.97 227.482   1
   2  -1  12  93296. 3016.37   1
   2  -1  12  92682. 3522.00   1
   2  -1  12  91351. 3477.48   1
   2  -1  12  91249. 2952.40   1
  -2  -1 -12  94524. 2809.11   1
  -2  -1 -12  95803. 3637.66   1
  -2  -1 -12  90737. 2897.64   1
  -2  -1 -12  87513. 2814.22   1
   2   1  12  89662. 3411.46   1
   2   1  12 100000. 3215.45   1
   2   1  12  87462. 2807.06   1
  -2   1 -12  87103. 2835.21   1
  -2   1 -12  89406. 2870.01   1
  -2   1 -12  93091. 2767.65   1
   2  -1  13 -196.47 221.238   1
   2  -1  13  359.06 163.357   1
   2  -1  13  124.16 116.684   1
   2  -1  13   46.14 279.171   1
  -2  -1 -13  113.46 227.328   1
  -2  -1 -13  321.60 112.589   1
  -2  -1 -13  180.50 202.456   1
  -2  -1 -13   86.59 186.080   1
   2   1  13   30.67 132.702   1
   2   1  13   56.60 187.257   1
   2   1  13    3.15 266.069   1
  -2   1 -13   60.44 188.076   1
  -2   1 -13  505.32 233.674   1
  -2   1 -13   69.45 224.104   1
   2  -1  14  12057. 582.395   1
   2  -1  14  11356. 495.598   1
   2  -1  14  11709. 526.612   1
   2  -1  14  11561. 508.034   1
  -2  -1 -14  11981. 546.059   1
  -2  -1 -14  12932. 534.800   1
  -2  -1 -14  12021. 489.764   1
  -2  -1 -14  12354. 516.888   1
   2   1  14  11218. 482.292   1
   2   1  14  11351. 537.870   1
   2   1  14  12456. 512.794   1
   2   1  14  11684. 500.767   1
  -2   1 -14  11796. 537.359   1
  -2   1 -14  11955. 510.235   1
  -2   1 -14  12533. 551.688   1
   2  -1  15  588.02 224.360   1
   2  -1  15  539.41 208.086   1
   2  -1  15  186.54 148.413   1
   2  -1  15 -144.01 363.357   1
  -2  -1 -15  627.94 334.902   1
  -2  -1 -15  361.46 242.221   1
  -2  -1 -15   11.62 220.061   1
   2   1  15   16.82 146.110   1
   2   1  15  117.50 149.130   1
   2   1  15  443.40 232.958   1
   2   1  15   99.33 362.487   1
  -2   1 -15  410.54 280.962   1
  -2   1 -15  521.49 307.113   1
  -2   1 -15  206.81 206.243   1
   2  -1  16  15102. 668.884   1
   2  -1  16  15993. 646.878   1
   2  -1  16  16791. 771.238   1
   2  -1  16  16377. 691.402   1
  -2  -1 -16  15225. 611.565   1
  -2  -1 -16  15445. 619.754   1
  -2  -1 -16  17400. 753.838   1
   2   1  16  15747. 655.578   1
   2   1  16  15087. 631.524   1
   2   1  16  17559. 682.701   1
   2   1  16  16428. 762.026   1
  -2   1 -16  15276. 621.289   1
  -2   1 -16  15763. 691.913   1
  -2   1 -16  15676. 651.995   1
  -2   1 -16  16428. 682.701   1
   2  -1  17  21617. 831.115   1
   2  -1  17  19616. 812.179   1
   2  -1  17  20855. 891.504   1
   2  -1  17  21561. 986.693   1
  -2  -1 -17  20844. 804.503   1
  -2  -1 -17  21387. 813.203   1
   2   1  17  19785. 805.015   1
   2   1  17  18521. 753.326   1
   2   1  17  21648. 957.522   1
   2   1  17  20752. 787.614   1
  -2   1 -17  20732. 803.991   1
  -2   1 -17  22282. 896.110   1
  -2   1 -17  22738. 843.397   1
   2  -1  18 9360.28 488.843   1
   2  -1  18 8372.56 475.537   1
   2  -1  18 7113.61 390.890   1
  -2  -1 -18 9411.45 477.789   1
  -2  -1 -18 8961.10 479.682   1
  -2  -1 -18 9662.22 642.272   1
   2   1  18 8689.86 744.626   1
   2   1  18  10061. 528.659   1
  -2   1 -18 8920.16 461.514   1
  -2   1 -18 9007.16 455.578   1
   2  -1  19  959.06 357.932   1
   2  -1  19 1034.80 316.683   1
   2  -1  19 1684.24 308.393   1
  -2  -1 -19 1698.05 262.538   1
  -2  -1 -19 1684.75 293.858   1
   2   1  19 1563.97 350.358   1
  -2   1 -19 1592.63 241.146   1
  -2   1 -19 2189.35 282.548   1
   2  -1  20  48715. 1638.18   1
  -2  -1 -20  50271. 1697.03   1
  -2  -1 -20  53582. 1679.12   1
   2   1  20  48935. 1661.21   1
  -2   1 -20  53019. 1778.40   1
  -2   1 -20  54811. 1714.43   1
   2  -1  21  11054. 520.982   1
  -2  -1 -21  11397. 585.465   1
  -2  -1 -21  11607. 514.329   1
   2   1  21  10333. 621.289   1
  -2   1 -21  10317. 488.894   1
  -2   1 -21  10087. 483.520   1
   2  -1  22 1526.10 335.824   1
  -2  -1 -22 2115.66 434.953   1
  -2  -1 -22 1643.29 253.889   1
   2   1  22 1721.08 557.318   1
  -2   1 -22 2243.60 294.268   1
  -2   1 -22 2217.50 262.026   1
   2  -1  23 1689.35 417.297   1
  -2  -1 -23  161.51 711.361   1
  -2  -1 -23 2203.68 320.419   1
   2   1  23 1730.30 733.878   1
  -2   1 -23 2177.07 321.033   1
  -2   1 -23 2374.10 300.051   1
  -2  -1 -24 7364.37 457.267   1
  -2   1 -24 7594.67 446.366   1
   2  -1  25 2576.25 517.400   1
  -2  -1 -25 4051.17 415.916   1
   2  -1  26 2704.71 699.590   1
  -2  -1 -26 3180.14 450.511   1
  -2  -1 -27 8669.39 615.660   1
  -2   1 -27 8996.92 585.977   1
   2  -2 -27 -726.71 610.542   1
  -2  -2  27  147.03 582.395   1
   2   2 -27   83.47 446.161   1
   2   2 -27  326.10 484.442   1
   2  -2 -26  18608. 864.380   1
  -2  -2  26  18751. 877.686   1
   2   2 -26  18490. 796.314   1
   2   2 -26  18843. 821.903   1
   2  -2 -25 1882.29 446.929   1
  -2  -2  25 2028.66 459.979   1
  -2  -2  25 2130.50 612.589   1
   2   2 -25 1940.12 304.606   1
   2   2 -25  993.86 409.263   1
  -2   2  25 1467.25 1244.11   1
   2  -2 -24 3063.46 904.298   1
   2  -2 -24 2798.87 422.262   1
  -2  -2  24 3533.77 602.865   1
  -2  -2  24 3627.94 485.056   1
   2   2 -24 3629.99 411.463   1
  -2   2  24 2313.71 690.890   1
   2  -2 -23  271.75 690.890   1
   2  -2 -23  387.26 320.266   1
  -2  -2  23  451.69 374.820   1
  -2  -2  23  683.21 394.882   1
   2   2 -23  553.74 251.484   1
   2   2 -23  375.49 307.983   1
  -2   2  23  334.90 573.183   1
  -2   2  23  442.43 1281.98   1
   2  -2 -22  562.95 555.271   1
   2  -2 -22  197.85 294.780   1
  -2  -2  22  808.09 352.968   1
  -2  -2  22  620.78 306.755   1
   2   2 -22  846.98 245.291   1
   2   2 -22  544.01 274.002   1
  -2   2  22  271.65 418.782   1
  -2   2  22   79.94 950.869   1
   2  -2 -21 1779.94 416.990   1
   2  -2 -21 1734.39 331.422   1
  -2  -2  21 1722.11 302.917   1
  -2  -2  21 1566.53 313.613   1
   2   2 -21  919.65 274.104   1
   2   2 -21 1511.26 282.804   1
  -2   2  21 1469.80 394.421   1
  -2   2  21  848.52 733.367   1
   2  -2 -20  42661. 1474.92   1
   2  -2 -20  39565. 1417.09   1
   2  -2 -20  39227. 1305.01   1
  -2  -2  20  40061. 1614.12   1
  -2  -2  20  39580. 1376.66   1
   2   2 -20  40486. 1329.07   1
   2   2 -20  40844. 1392.02   1
  -2   2  20  42943. 1752.30   1
  -2   2  20  40916. 1573.69   1
   2  -2 -19  30276. 1073.18   1
   2  -2 -19  28582. 1053.22   1
   2  -2 -19  29468. 1039.92   1
  -2  -2  19  27876. 1150.97   1
  -2  -2  19  27948. 1034.80   1
   2   2 -19  28480. 1001.02   1
   2   2 -19  28152. 1010.75   1
  -2   2  19  31643. 1331.11   1
  -2   2  19  25977. 1077.79   1
   2  -2 -18 5685.77 348.004   1
   2  -2 -18 5875.12 503.787   1
   2  -2 -18 5067.55 362.436   1
   2  -2 -18 6248.71 401.944   1
  -2  -2  18 6386.89 606.959   1
  -2  -2  18 5450.35 350.256   1
  -2  -2  18 5890.48 396.571   1
   2   2 -18 5706.24 409.774   1
   2   2 -18 6100.30 369.754   1
  -2   2  18 5946.77 402.098   1
  -2   2  18 5122.82 499.744   1
   2  -2 -17 8986.69 423.541   1
   2  -2 -17 9877.17 437.256   1
   2  -2 -17 9032.74 561.924   1
   2  -2 -17  10389. 661.719   1
   2  -2 -17 9401.22 490.174   1
  -2  -2  17 9094.16 620.266   1
  -2  -2  17 8817.80 457.778   1
  -2  -2  17  10113. 524.053   1
  -2  -2  17 9416.57 638.689   1
   2   2 -17 9667.34 482.548   1
   2   2 -17 8925.27 563.971   1
   2   2 -17 9170.92 541.965   1
  -2   2  17  10425. 565.506   1
  -2   2  17 8157.62 465.046   1
  -2   2  17 8464.68 498.976   1
   2  -2 -16  12897. 506.806   1
   2  -2 -16  11633. 467.400   1
   2  -2 -16  11484. 601.842   1
   2  -2 -16  13460. 649.436   1
   2  -2 -16  11909. 557.318   1
  -2  -2  16  11653. 532.753   1
  -2  -2  16  13531. 718.014   1
  -2  -2  16  11940. 553.735   1
  -2  -2  16  13035. 683.213   1
   2   2 -16  13587. 623.848   1
   2   2 -16  12282. 561.924   1
   2   2 -16  12021. 593.142   1
   2   2 -16  13715. 590.071   1
  -2   2  16  12825. 626.919   1
  -2   2  16  12948. 565.506   1
   2  -2 -15  10210. 415.404   1
   2  -2 -15 9825.99 408.034   1
   2  -2 -15 8853.62 509.365   1
   2  -2 -15  10082. 495.342   1
   2  -2 -15 9437.04 524.053   1
  -2  -2  15  10604. 604.401   1
  -2  -2  15 8300.91 433.418   1
  -2  -2  15 9339.81 470.112   1
   2   2 -15 9800.40 475.076   1
   2   2 -15 9104.39 506.294   1
   2   2 -15 9600.81 492.221   1
   2   2 -15  10292. 480.296   1
  -2   2  15 9744.10 506.243   1
  -2   2  15 9053.21 424.462   1
  -2   2  15  10102. 465.967   1
   2  -2 -14  181.58 162.845   1
   2  -2 -14  482.19 174.053   1
   2  -2 -14  135.26 256.806   1
   2  -2 -14   -7.45 232.855   1
   2  -2 -14  282.04 293.807   1
  -2  -2  14  388.28 270.573   1
  -2  -2  14  271.29 308.546   1
  -2  -2  14  -44.59 167.707   1
  -2  -2  14  176.46 357.318   1
   2   2 -14 -425.74 233.316   1
   2   2 -14  199.08 212.282   1
   2   2 -14 -105.99 286.080   1
   2   2 -14  322.47 256.602   1
  -2   2  14  568.58 219.652   1
  -2   2  14  330.30 233.674   1
  -2   2  14  -35.75 233.930   1
   2  -2 -13 2761.51 192.835   1
   2  -2 -13 2519.44 191.607   1
   2  -2 -13 3176.56 300.256   1
   2  -2 -13 2249.74 306.857   1
   2  -2 -13 1998.97 290.890   1
  -2  -2  13 2640.73 315.506   1
  -2  -2  13 2439.10 233.060   1
  -2  -2  13 2610.03 285.619   1
  -2  -2  13 2854.65 349.232   1
   2   2 -13 2868.98 308.239   1
   2   2 -13 3102.86 304.299   1
   2   2 -13 3197.03 294.575   1
   2   2 -13 2794.78 255.271   1
  -2   2  13 2620.78 273.388   1
  -2   2  13 2271.24 237.359   1
  -2   2  13 2201.12 235.977   1
   2  -2 -12  59212. 1903.27   1
   2  -2 -12  60491. 1939.61   1
   2  -2 -12  64176. 2498.46   1
   2  -2 -12  64176. 1984.13   1
   2  -2 -12  62231. 1894.06   1
  -2  -2  12  63767. 2479.53   1
  -2  -2  12  60133. 2358.75   1
  -2  -2  12  62334. 2064.99   1
  -2  -2  12  62538. 2084.44   1
   2   2 -12  64534. 1981.57   1
   2   2 -12  62282. 1893.04   1
   2   2 -12  60696. 2014.33   1
   2   2 -12  60594. 1985.67   1
  -2   2  12  64688. 2525.07   1
  -2   2  12  60338. 1957.01   1
  -2   2  12  57369. 1850.05   1
   2  -2 -11   25.95 120.010   1
   2  -2 -11   33.16 122.211   1
   2  -2 -11 -203.99 193.859   1
   2  -2 -11  -96.47 210.593   1
   2  -2 -11   25.58 216.991   1
  -2  -2  11  202.66 269.447   1
  -2  -2  11   33.49 159.570   1
  -2  -2  11   68.53 216.632   1
  -2  -2  11 -309.83 295.701   1
   2   2 -11 -242.22 202.200   1
   2   2 -11   10.22 217.809   1
   2   2 -11  403.22 199.027   1
   2   2 -11  137.46 206.858   1
   2   2 -11  271.14 228.301   1
  -2   2  11   56.45 208.137   1
  -2   2  11  147.90 188.792   1
  -2   2  11  152.15 159.979   1
   2  -2 -10 158035. 5000.51   1
   2  -2 -10 157625. 4986.69   1
   2  -2 -10 167758. 6361.30   1
   2  -2 -10 167093. 4857.72   1
   2  -2 -10 157932. 4572.67   1
  -2  -2  10 159007. 5076.25   1
  -2  -2  10 159212. 6054.24   1
  -2  -2  10 157062. 4998.46   1
   2   2 -10 159314. 6090.07   1
   2   2 -10 160286. 5108.49   1
   2   2 -10 157830. 5004.09   1
   2   2 -10 165302. 4781.98   1
   2   2 -10 166991. 4848.51   1
  -2   2  10 163204. 6218.01   1
  -2   2  10 155732. 4931.42   1
  -2   2  10 152610. 4844.93   1
   2  -2  -9 1748.72 137.666   1
   2  -2  -9 1827.02 152.508   1
   2  -2  -9 2045.55 247.748   1
   2  -2  -9 2002.05 224.309   1
   2  -2  -9 1345.96 216.376   1
  -2  -2   9 1645.85 256.960   1
  -2  -2   9 2051.69 272.876   1
  -2  -2   9 1690.38 297.134   1
   2   2  -9 1547.59 223.848   1
   2   2  -9 2132.03 282.446   1
   2   2  -9 1919.14 216.069   1
   2   2  -9 2172.98 270.419   1
  -2   2   9 1724.15 244.984   1
  -2   2   9 1853.12 181.781   1
  -2   2   9 1739.00 155.885   1
   2  -2  -8  18930. 645.342   1
   2  -2  -8  18316. 618.730   1
   2  -2  -8  17891. 642.783   1
   2  -2  -8  19488. 835.209   1
  -2  -2   8  19017. 836.233   1
  -2  -2   8  19278. 757.420   1
  -2  -2   8  19176. 735.414   1
   2   2  -8  18987. 682.701   1
   2   2  -8  17932. 819.856   1
   2   2  -8  19739. 744.114   1
   2   2  -8  19406. 712.384   1
  -2   2   8  18966. 841.862   1
  -2   2   8  19074. 660.184   1
   2  -2  -7 194780. 6151.48   1
   2  -2  -7 200716. 7589.55   1
   2  -2  -7 196878. 5665.30   1
  -2  -2   7 195496. 7410.43   1
  -2  -2   7 187103. 5946.77   1
  -2  -2   7 190583. 6033.77   1
   2   2  -7 189457. 7200.61   1
   2   2  -7 186847. 5905.83   1
   2   2  -7 185261. 5870.00   1
   2   2  -7 183265. 5286.59   1
  -2   2   7 201126. 7625.38   1
  -2   2   7 203787. 6438.07   1
  -2   2   7 192579. 6074.71   1
   2  -2  -6 113204. 4321.39   1
   2  -2  -6 115148. 3644.32   1
   2  -2  -6 111566. 3250.25   1
   2  -2  -6 113204. 3592.63   1
  -2  -2   6 110901. 3552.20   1
  -2  -2   6 113715. 4350.56   1
  -2  -2   6 114125. 3317.81   1
  -2  -2   6 113050. 3635.62   1
   2   2  -6 109724. 3203.17   1
   2   2  -6 115916. 4451.89   1
   2   2  -6 109263. 3503.58   1
   2   2  -6 106499. 3402.25   1
  -2   2   6 113971. 4375.64   1
  -2   2   6 112129. 3548.61   1
  -2   2   6 115404. 3668.37   1
   2  -2  -5  14713. 541.453   1
   2  -2  -5  14437. 505.834   1
   2  -2  -5  14754. 665.813   1
   2  -2  -5  14294. 510.030   1
  -2  -2   5  13321. 622.313   1
  -2  -2   5  14207. 564.994   1
  -2  -2   5  15778. 639.201   1
  -2  -2   5  14130. 502.047   1
   2   2  -5  14104. 687.819   1
   2   2  -5  14202. 517.400   1
   2   2  -5  14831. 585.465   1
   2   2  -5  14678. 571.136   1
  -2   2   5  14437. 685.772   1
  -2   2   5  14857. 512.794   1
  -2   2   5  15092. 554.759   1
  -2   2   5  14550. 511.514   1
   2  -2  -4  29217. 989.252   1
   2  -2  -4  27231. 902.251   1
   2  -2  -4  28055. 1145.85   1
   2  -2  -4  28674. 894.062   1
  -2  -2   4  27462. 954.451   1
  -2  -2   4  28204. 1164.28   1
  -2  -2   4  27984. 990.275   1
  -2  -2   4  28168. 882.292   1
   2   2  -4  27257. 1162.23   1
   2   2  -4  28966. 916.580   1
   2   2  -4  28152. 968.781   1
   2   2  -4  28833. 997.440   1
  -2   2   4  28142. 1178.61   1
  -2   2   4  29360. 904.298   1
  -2   2   4  28393. 938.587   1
  -2   2   4  28014. 949.845   1
   2  -2  -3  17646. 615.148   1
   2  -2  -3  18035. 667.348   1
   2  -2  -3  17799. 770.726   1
   2  -2  -3  16883. 555.271   1
  -2  -2   3  16638. 621.801   1
  -2  -2   3  17149. 675.025   1
  -2  -2   3  17124. 564.994   1
  -2  -2   3  17866. 781.985   1
   2   2  -3  16546. 767.655   1
   2   2  -3  17421. 637.154   1
   2   2  -3  17492. 645.342   1
   2   2  -3  18071. 594.677   1
  -2   2   3  17456. 799.897   1
  -2   2   3  17257. 554.247   1
  -2   2   3  17293. 633.060   1
  -2   2   3  17247. 600.818   1
   2  -2  -2  69345. 2684.75   1
   2  -2  -2  70675. 2264.58   1
   2  -2  -2  71904. 2096.72   1
   2  -2  -2  69396. 2241.55   1
  -2  -2   2  68731. 2665.30   1
  -2  -2   2  70368. 2282.50   1
  -2  -2   2  68628. 2215.97   1
  -2  -2   2  70573. 2061.92   1
   2   2  -2  71136. 2078.30   1
   2   2  -2  70573. 2756.91   1
   2   2  -2  70010. 2261.51   1
   2   2  -2  72876. 2343.40   1
  -2   2   2  68884. 2688.33   1
  -2   2   2  69550. 2027.12   1
  -2   2   2  69601. 2225.69   1
  -2   2   2  71187. 2301.94   1
   2  -2  -1  14038. 634.595   1
   2  -2  -1  14150. 555.782   1
   2  -2  -1  13342. 444.319   1
   2  -2  -1  14514. 537.870   1
  -2  -2   1  13700. 629.989   1
  -2  -2   1  14043. 527.123   1
  -2  -2   1  14278. 563.459   1
  -2  -2   1  14104. 475.639   1
   2   2  -1  14038. 471.647   1
   2   2  -1  14294. 678.607   1
   2   2  -1  14273. 532.753   1
   2   2  -1  14237. 534.288   1
  -2   2   1  14550. 680.654   1
  -2   2   1  13787. 454.196   1
  -2   2   1  13475. 503.428   1
  -2   2   1  13905. 558.853   1
   2  -2   0  45440. 1792.73   1
   2  -2   0  44335. 1462.13   1
   2  -2   0  44278. 1316.27   1
   2  -2   0  42861. 1432.96   1
  -2  -2   0  43961. 1737.97   1
  -2  -2   0  43439. 1422.72   1
  -2  -2   0  43874. 1451.89   1
  -2  -2   0  43362. 1293.76   1
   2   2   0  44283. 1319.34   1
   2   2   0  43378. 1733.37   1
   2   2   0  42016. 1375.13   1
   2   2   0  45814. 1490.27   1
  -2   2   0  43239. 1735.41   1
  -2   2   0  43137. 1280.96   1
  -2   2   0  43567. 1424.26   1
  -2   2   0  44596. 1491.81   1
   2  -2   1 181985. 6893.54   1
   2  -2   1 191504. 6049.12   1
   2  -2   1 188076. 5388.94   1
   2  -2   1 179068. 5670.41   1
  -2  -2  -1 177277. 6714.42   1
  -2  -2  -1 184903. 5829.06   1
  -2  -2  -1 186080. 5875.12   1
  -2  -2  -1 187154. 5358.23   1
   2   2   1 190379. 5450.35   1
   2   2   1 178557. 6775.84   1
   2   2   1 185261. 5834.18   1
   2   2   1 189201. 5962.12   1
  -2   2  -1 184237. 6990.78   1
  -2   2  -1 190276. 5445.24   1
  -2   2  -1 193193. 6120.77   1
  -2   2  -1 186694. 5885.36   1
   2  -2   2 9841.34 428.301   1
   2  -2   2 8807.57 414.022   1
   2  -2   2 9646.87 485.312   1
   2  -2   2 9155.57 359.314   1
  -2  -2  -2 9641.75 479.170   1
  -2  -2  -2 9186.28 354.503   1
  -2  -2  -2 9053.21 381.013   1
  -2  -2  -2 8766.62 352.610   1
   2   2   2 8567.03 464.124   1
   2   2   2 8991.80 360.133   1
   2   2   2 9104.39 343.449   1
   2   2   2 9216.98 352.917   1
  -2   2  -2 9564.99 497.441   1
  -2   2  -2 8787.09 346.110   1
  -2   2  -2 9053.21 380.757   1
  -2   2  -2  10077. 476.356   1
   2  -2   3 127687. 4071.13   1
   2  -2   3 122825. 3923.74   1
   2  -2   3 127687. 4856.70   1
   2  -2   3 126612. 3663.25   1
  -2  -2  -3 124360. 3935.00   1
  -2  -2  -3 124616. 4739.50   1
  -2  -2  -3 130501. 4139.71   1
  -2  -2  -3 125077. 3615.66   1
   2   2   3 129427. 4940.12   1
   2   2   3 124974. 3620.77   1
   2   2   3 130297. 4120.26   1
   2   2   3 127380. 4030.70   1
  -2   2  -3 128096. 4894.06   1
  -2   2  -3 124463. 3596.72   1
  -2   2  -3 128301. 4110.03   1
  -2   2  -3 124565. 3959.05   1
   2  -2   4  81627. 2643.29   1
   2  -2   4  82037. 2660.18   1
   2  -2   4  84544. 3246.67   1
   2  -2   4  79631. 2345.44   1
  -2  -2  -4  81781. 2615.15   1
  -2  -2  -4  78352. 2495.39   1
  -2  -2  -4  81218. 2381.78   1
  -2  -2  -4  79683. 3057.83   1
   2   2   4  83623. 3228.25   1
   2   2   4  83163. 2648.92   1
   2   2   4  84186. 2678.09   1
   2   2   4  81525. 2397.64   1
  -2   2  -4  88485. 3410.44   1
  -2   2  -4  82190. 2406.86   1
  -2   2  -4  83214. 2671.95   1
  -2   2  -4  83111. 2708.80   1
   2  -2   5  40414. 1600.31   1
   2  -2   5  41975. 1419.14   1
   2  -2   5  40988. 1270.73   1
   2  -2   5  40036. 1362.33   1
  -2  -2  -5  40092. 1579.32   1
  -2  -2  -5  39278. 1279.43   1
  -2  -2  -5  39657. 1281.98   1
  -2  -2  -5  40010. 1235.41   1
   2   2   5  39391. 1225.69   1
   2   2   5  41704. 1662.23   1
   2   2   5  39944. 1291.71   1
   2   2   5  41136. 1331.11   1
  -2   2  -5  40578. 1626.92   1
  -2   2  -5  39892. 1229.78   1
  -2   2  -5  41064. 1406.34   1
  -2   2  -5  39985. 1327.53   1
   2  -2   6  14099. 633.572   1
   2  -2   6  13122. 539.406   1
   2  -2   6  13362. 515.864   1
   2  -2   6  13439. 565.506   1
  -2  -2  -6  14115. 615.660   1
  -2  -2  -6  12876. 438.178   1
  -2  -2  -6  13454. 461.617   1
  -2  -2  -6  13756. 514.329   1
   2   2   6  12902. 500.358   1
   2   2   6  13444. 615.660   1
   2   2   6  13219. 450.818   1
   2   2   6  13521. 457.318   1
  -2   2  -6  14217. 657.625   1
  -2   2  -6  13321. 495.035   1
  -2   2  -6  13690. 525.076   1
  -2   2  -6  14504. 607.471   1
   2  -2   7  835.72 200.512   1
   2  -2   7  604.40 238.331   1
   2  -2   7  536.85 194.524   1
   2  -2   7  749.23 216.428   1
  -2  -2  -7  912.49 169.498   1
  -2  -2  -7  547.59  87.615   1
  -2  -2  -7  957.52  93.193   1
  -2  -2  -7  722.62 190.993   1
   2   2   7  783.01 194.729   1
   2   2   7  853.63 186.028   1
   2   2   7  763.05  76.151   1
   2   2   7  948.82  96.622   1
  -2   2  -7  458.34 205.988   1
  -2   2  -7  786.59 169.447   1
  -2   2  -7  569.60 246.417   1
  -2   2  -7  579.32 191.146   1
   2  -2   8  60133. 2332.65   1
   2  -2   8  61208. 2023.54   1
   2  -2   8  61054. 1861.82   1
   2  -2   8  58547. 1938.07   1
  -2  -2  -8  62692. 2418.63   1
  -2  -2  -8  59007. 1916.58   1
  -2  -2  -8  60798. 1973.90   1
  -2  -2  -8  60082. 1819.85   1
   2   2   8  59570. 1808.60   1
   2   2   8  61515. 2389.97   1
   2   2   8  59263. 1934.49   1
   2   2   8  60849. 1991.30   1
  -2   2  -8  62436. 2439.10   1
  -2   2  -8  60133. 1817.30   1
  -2   2  -8  55732. 1820.88   1
  -2   2  -8  60338. 2004.60   1
   2  -2   9  16034. 632.036   1
   2  -2   9  16576. 668.372   1
   2  -2   9  16310. 714.943   1
  -2  -2  -9  16085. 687.307   1
  -2  -2  -9  15768. 536.335   1
  -2  -2  -9  14959. 507.727   1
  -2  -2  -9  16325. 611.565   1
   2   2   9  15834. 601.842   1
   2   2   9  15793. 701.125   1
   2   2   9  15696. 532.753   1
   2   2   9  14826. 509.621   1
  -2   2  -9  15128. 685.772   1
  -2   2  -9  15486. 585.977   1
  -2   2  -9  15763. 599.795   1
  -2   2  -9  15420. 631.013   1
   2  -2  10  10865. 516.888   1
   2  -2  10  11080. 492.835   1
   2  -2  10  10077. 501.995   1
  -2  -2 -10  11085. 395.496   1
  -2  -2 -10  10312. 476.919   1
  -2  -2 -10  10404. 470.317   1
  -2  -2 -10  10312. 370.931   1
   2   2  10  10701. 514.329   1
   2   2  10  10952. 395.035   1
   2   2  10  10563. 390.020   1
  -2   2 -10  10870. 528.147   1
  -2   2 -10  10962. 466.734   1
  -2   2 -10  10870. 507.062   1
  -2   2 -10  11361. 487.615   1
   2  -2  11  64637. 2129.48   1
   2  -2  11  64125. 2488.74   1
   2  -2  11  64483. 2137.15   1
  -2  -2 -11  66735. 2142.78   1
  -2  -2 -11  66377. 2551.69   1
  -2  -2 -11  66530. 2022.00   1
  -2  -2 -11  67349. 2164.28   1
   2   2  11  69805. 2691.91   1
   2   2  11  65660. 2119.75   1
   2   2  11  68475. 2200.61   1
  -2   2 -11  69089. 2684.75   1
  -2   2 -11  63511. 2072.16   1
  -2   2 -11  64841. 2144.83   1
  -2   2 -11  64176. 1948.31   1
   2  -2  12 4764.07 389.355   1
   2  -2  12 4597.23 300.767   1
   2  -2  12 4788.12 345.394   1
   2  -2  12 5322.41 300.870   1
  -2  -2 -12 5020.98 310.798   1
  -2  -2 -12 4926.81 241.095   1
  -2  -2 -12 4919.65 235.312   1
  -2  -2 -12 4758.95 370.880   1
   2   2  12 5230.29 284.135   1
   2   2  12 4523.54 297.390   1
   2   2  12 4781.98 247.134   1
  -2   2 -12 4883.31 313.357   1
  -2   2 -12 4446.26 312.385   1
  -2   2 -12 5127.94 354.247   1
  -2   2 -12 4745.13 335.670   1
   2  -2  13 157830. 5047.08   1
   2  -2  13 167451. 5332.65   1
   2  -2  13 170010. 6432.95   1
   2  -2  13 166991. 6345.95   1
  -2  -2 -13 165609. 6269.19   1
  -2  -2 -13 159263. 5057.31   1
  -2  -2 -13 156192. 4569.60   1
  -2  -2 -13 166786. 5291.70   1
   2   2  13 159161. 5061.92   1
   2   2  13 170931. 6479.01   1
   2   2  13 170266. 5404.29   1
  -2   2 -13 152866. 5818.83   1
  -2   2 -13 153173. 4873.08   1
  -2   2 -13 158291. 5061.41   1
  -2   2 -13 155885. 4548.10   1
   2  -2  14  19698. 753.326   1
   2  -2  14  17830. 748.720   1
   2  -2  14  18096. 828.556   1
   2  -2  14  19795. 850.050   1
  -2  -2 -14  18367. 788.126   1
  -2  -2 -14  19857. 794.779   1
  -2  -2 -14  20573. 722.108   1
  -2  -2 -14  18582. 659.672   1
   2   2  14  19335. 834.185   1
   2   2  14  19232. 709.825   1
  -2   2 -14  19652. 759.979   1
  -2   2 -14  20670. 808.085   1
  -2   2 -14  19939. 774.820   1
  -2   2 -14  19304. 771.749   1
   2  -2  15 109979. 3548.10   1
   2  -2  15 104503. 3418.11   1
   2  -2  15  97595. 3726.20   1
   2  -2  15 101535. 3905.83   1
  -2  -2 -15 101638. 3253.32   1
  -2  -2 -15 101126. 3067.55   1
  -2  -2 -15 104657. 3128.96   1
  -2  -2 -15  99949. 3821.90   1
  -2  -2 -15 102047. 3265.61   1
   2   2  15 118219. 4518.93   1
   2   2  15 101433. 3248.21   1
   2   2  15 105425. 3396.11   1
  -2   2 -15  98874. 2998.46   1
  -2   2 -15 104708. 3127.43   1
  -2   2 -15 100563. 3254.86   1
  -2   2 -15 105578. 3413.00   1
   2  -2  16  690.89 256.192   1
   2  -2  16 1089.05 356.397   1
   2  -2  16  633.06 196.571   1
  -2  -2 -16  418.12 262.692   1
  -2  -2 -16  426.97 222.006   1
  -2  -2 -16  375.74 266.172   1
  -2  -2 -16  366.43 248.004   1
   2   2  16  264.02 288.434   1
   2   2  16  132.60 274.565   1
   2   2  16  396.11 383.009   1
  -2   2 -16  374.00 263.510   1
  -2   2 -16  813.71 280.706   1
   2  -2  17 2737.46 305.169   1
   2  -2  17 2693.45 264.790   1
   2  -2  17 3639.20 483.111   1
  -2  -2 -17 2491.30 326.970   1
  -2  -2 -17 2688.84 362.436   1
  -2  -2 -17 2799.89 296.213   1
  -2  -2 -17 2379.73 281.832   1
   2   2  17 2273.28 341.095   1
   2   2  17 3049.13 490.225   1
   2   2  17 3633.06 417.502   1
  -2   2 -17 2887.41 299.897   1
  -2   2 -17 2725.18 299.386   1
   2  -2  18  14273. 666.837   1
   2  -2  18  13808. 811.156   1
   2  -2  18  15977. 648.413   1
  -2  -2 -18  15507. 639.713   1
  -2  -2 -18  15189. 633.060   1
  -2  -2 -18  15742. 711.361   1
   2   2  18  17610. 850.050   1
   2   2  18  14852. 735.926   1
   2   2  18  16402. 849.539   1
  -2   2 -18  15619. 627.430   1
  -2   2 -18  16310. 655.578   1
   2  -2  19  18173. 711.361   1
   2  -2  19  21136. 969.805   1
  -2  -2 -19  18593. 783.520   1
  -2  -2 -19  18250. 721.596   1
   2   2  19  15210. 758.955   1
   2   2  19  17139. 858.750   1
   2   2  19  18158. 1021.49   1
  -2   2 -19  19294. 747.696   1
  -2   2 -19  18188. 714.431   1
   2  -2  20  10471. 501.279   1
   2  -2  20 7615.14 566.018   1
  -2  -2 -20  10803. 528.147   1
  -2  -2 -20 9488.22 658.648   1
  -2   2 -20  11300. 522.517   1
   2  -2  21  22242. 838.280   1
  -2  -2 -21  24243. 1123.85   1
  -2  -2 -21  22615. 830.091   1
  -2   2 -21  22994. 821.391   1
   2  -2  22 1279.43 315.557   1
  -2  -2 -22 1052.20 289.457   1
  -2   2 -22 1033.78 282.958   1
  -2   2 -22 1175.54 312.947   1
   2  -2  23  20399. 850.050   1
  -2  -2 -23  19693. 802.967   1
  -2   2 -23  20502. 819.856   1
  -2   2 -23  22318. 873.080   1
   2  -2  24 1162.74 432.190   1
  -2  -2 -24  471.90 379.682   1
  -2   2 -24  259.42 345.189   1
  -2   2 -24  388.23 343.193   1
   2  -2  25 7108.49 545.547   1
  -2  -2 -25 7200.61 612.589   1
  -2   2 -26 2576.25 546.571   1
  -2  -3  26 6985.66 769.702   1
   2   3 -26 7297.84 578.812   1
   2  -3 -25  452.20 678.096   1
  -2  -3  25  313.00 468.884   1
   2   3 -25  155.02 332.753   1
   2   3 -25 -261.57 537.870   1
   2  -3 -24  395.29 600.818   1
  -2  -3  24  815.25 561.412   1
  -2  -3  24  740.53 459.263   1
   2   3 -24  332.70 466.683   1
   2   3 -24 1016.38 345.138   1
  -2   3  24 1162.23 1075.23   1
  -2  -3  23  69652. 2797.34   1
  -2  -3  23  63767. 2132.03   1
   2   3 -23  67605. 2157.62   1
   2   3 -23  64534. 2132.03   1
  -2   3  23  67042. 2814.22   1
  -2  -3  22  27083. 1187.82   1
  -2  -3  22  27318. 1041.96   1
   2   3 -22  28030. 1053.73   1
   2   3 -22  25681. 935.004   1
  -2   3  22  30174. 1447.80   1
   2  -3 -21  826.51 396.673   1
  -2  -3  21  481.58 313.357   1
  -2  -3  21  212.28 322.364   1
   2   3 -21  490.84 343.910   1
   2   3 -21  217.45 243.910   1
  -2   3  21  546.06 471.954   1
   2  -3 -20  213.20 338.024   1
  -2  -3  20 -151.74 318.679   1
  -2  -3  20  -72.98 252.917   1
   2   3 -20  415.92 261.463   1
   2   3 -20 -245.04 308.342   1
  -2   3  20 -101.84 416.683   1
   2  -3 -19 1308.60 339.969   1
  -2  -3  19 1354.14 240.686   1
  -2  -3  19  865.92 330.859   1
   2   3 -19 1269.19 329.580   1
   2   3 -19 1314.74 267.963   1
  -2   3  19 1157.11 369.805   1
   2  -3 -18 1684.24 325.742   1
  -2  -3  18 1871.03 258.342   1
  -2  -3  18 1818.83 300.153   1
   2   3 -18 2418.63 318.730   1
   2   3 -18 2206.75 271.955   1
  -2   3  18 1798.87 328.812   1
   2  -3 -17 4674.00 377.533   1
  -2  -3  17 5085.97 392.886   1
  -2  -3  17 4601.33 312.282   1
   2   3 -17 5204.70 344.677   1
   2   3 -17 4611.56 357.932   1
  -2   3  17 4137.66 357.216   1
   2  -3 -16  20809. 919.139   1
   2  -3 -16  20041. 764.585   1
  -2  -3  16  23398. 894.574   1
  -2  -3  16  23311. 977.993   1
   2   3 -16  24621. 906.857   1
   2   3 -16  21412. 803.479   1
  -2   3  16  21776. 974.922   1
   2  -3 -15  38516. 1635.62   1
   2  -3 -15  35906. 1198.57   1
   2  -3 -15  39457. 1368.47   1
  -2  -3  15  36960. 1301.43   1
  -2  -3  15  38731. 1684.75   1
  -2  -3  15  39370. 1576.25   1
   2   3 -15  37032. 1287.10   1
   2   3 -15  38434. 1268.17   1
   2   3 -15  38188. 1309.62   1
  -2   3  15  37707. 1545.55   1
   2  -3 -14  13280. 720.572   1
   2  -3 -14  14806. 691.913   1
   2  -3 -14  13270. 582.906   1
  -2  -3  14  13239. 607.471   1
  -2  -3  14  13644. 732.343   1
  -2  -3  14  14826. 819.856   1
  -2  -3  14  13715. 634.083   1
   2   3 -14  13700. 590.071   1
   2   3 -14  14591. 678.096   1
   2   3 -14  12943. 576.765   1
   2   3 -14  13843. 637.666   1
  -2   3  14  12093. 606.959   1
   2  -3 -13  13475. 622.824   1
   2  -3 -13  13685. 587.000   1
  -2  -3  13  12943. 588.536   1
  -2  -3  13  13316. 716.990   1
  -2  -3  13  13664. 729.273   1
  -2  -3  13  14294. 653.531   1
   2   3 -13  12482. 643.295   1
   2   3 -13  13782. 581.883   1
   2   3 -13  13132. 574.718   1
   2   3 -13  13465. 627.430   1
   2   3 -13  13639. 613.612   1
  -2   3  13  12528. 638.177   1
   2  -3 -12  36633. 1502.56   1
   2  -3 -12  35732. 1176.05   1
   2  -3 -12  36714. 1203.68   1
  -2  -3  12  36407. 1517.40   1
  -2  -3  12  37569. 1508.19   1
  -2  -3  12  34662. 1216.99   1
  -2  -3  12  35220. 1288.13   1
   2   3 -12  37682. 1231.32   1
   2   3 -12  38500. 1581.37   1
   2   3 -12  36464. 1197.03   1
   2   3 -12  35159. 1224.67   1
   2   3 -12  36029. 1256.91   1
  -2   3  12  37426. 1540.94   1
   2  -3 -11  12405. 630.501   1
   2  -3 -11  12093. 531.729   1
   2  -3 -11  11295. 489.918   1
  -2  -3  11  12687. 637.666   1
  -2  -3  11  11684. 552.712   1
  -2  -3  11  11300. 621.801   1
   2   3 -11  10993. 598.771   1
   2   3 -11  12057. 532.753   1
   2   3 -11  11730. 509.467   1
   2   3 -11  11745. 508.955   1
   2   3 -11  11709. 528.147   1
  -2   3  11  11934. 601.842   1
   2  -3 -10 6560.89 441.299   1
   2  -3 -10 6033.77 345.189   1
   2  -3 -10 6934.49 369.908   1
  -2  -3  10 5931.42 381.832   1
  -2  -3  10 7006.13 465.455   1
  -2  -3  10 7026.60 462.026   1
   2   3 -10 6576.25 424.462   1
   2   3 -10 7154.55 391.402   1
   2   3 -10 6560.89 358.700   1
   2   3 -10 6924.25 366.479   1
   2   3 -10 6719.54 378.966   1
  -2   3  10 6586.48 420.726   1
   2  -3  -9 6837.25 429.119   1
   2  -3  -9 5844.42 323.029   1
   2  -3  -9 7057.31 352.098   1
  -2  -3   9 6463.66 440.481   1
  -2  -3   9 5931.42 437.461   1
  -2  -3   9 6381.77 404.913   1
   2   3  -9 6427.83 340.327   1
   2   3  -9 6724.66 442.528   1
   2   3  -9 6473.89 329.222   1
   2   3  -9 6934.49 378.249   1
   2   3  -9 6079.83 350.716   1
  -2   3   9 5997.95 402.968   1
   2  -3  -8  554.25 243.449   1
   2  -3  -8  580.35 188.946   1
   2  -3  -8  610.54 179.887   1
  -2  -3   8  796.83 312.845   1
  -2  -3   8  631.52 261.515   1
  -2  -3   8  266.79 270.931   1
   2   3  -8  137.41 237.973   1
   2   3  -8  532.75 223.285   1
   2   3  -8  555.27 181.730   1
   2   3  -8  548.62 187.052   1
   2   3  -8  806.04 235.721   1
  -2   3   8  401.79 229.990   1
   2  -3  -7 1952.40 278.301   1
   2  -3  -7 1987.20 158.137   1
   2  -3  -7 1805.01 128.557   1
   2  -3  -7 1887.92 190.890   1
   2  -3  -7 1913.00 205.066   1
  -2  -3   7 2101.84 313.357   1
  -2  -3   7 1764.58 275.435   1
  -2  -3   7 1860.80 259.775   1
   2   3  -7 2025.59 216.581   1
   2   3  -7 1901.23 192.579   1
   2   3  -7 1552.71 274.053   1
   2   3  -7 1892.01 248.976   1
   2   3  -7 2093.14 254.350   1
  -2   3   7 1845.44 266.274   1
  -2   3   7 2125.89 145.701   1
  -2   3   7 1751.28 127.584   1
   2  -3  -6  40860. 1641.76   1
   2  -3  -6  40312. 1307.57   1
   2  -3  -6  40471. 1328.04   1
   2  -3  -6  40972. 1241.04   1
   2  -3  -6  42027. 1263.56   1
  -2  -3   6  42871. 1469.29   1
  -2  -3   6  40542. 1637.15   1
  -2  -3   6  41003. 1401.23   1
   2   3  -6  40931. 1679.12   1
   2   3  -6  40972. 1254.86   1
   2   3  -6  41955. 1269.70   1
   2   3  -6  39831. 1358.24   1
   2   3  -6  43091. 1439.10   1
  -2   3   6  40517. 1642.27   1
  -2   3   6  42354. 1370.52   1
  -2   3   6  40102. 1305.01   1
   2  -3  -5  10020. 529.170   1
   2  -3  -5  10983. 446.673   1
   2  -3  -5 9104.39 339.355   1
   2  -3  -5 9657.10 343.142   1
  -2  -3   5 9774.81 470.931   1
  -2  -3   5  11131. 505.578   1
  -2  -3   5 9662.22 514.329   1
   2   3  -5 9918.11 550.665   1
   2   3  -5 9825.99 450.716   1
   2   3  -5  10911. 471.545   1
   2   3  -5 9820.87 377.789   1
   2   3  -5  10148. 370.266   1
  -2   3   5 8976.45 498.259   1
  -2   3   5  10389. 397.185   1
  -2   3   5  10246. 403.940   1
   2  -3  -4  27369. 921.698   1
   2  -3  -4  28843. 996.417   1
   2  -3  -4  27405. 1143.29   1
   2  -3  -4  26095. 797.338   1
   2  -3  -4  27339. 827.532   1
  -2  -3   4  27641. 1160.69   1
  -2  -3   4  27293. 984.134   1
  -2  -3   4  27856. 988.228   1
   2   3  -4  27707. 973.387   1
   2   3  -4  26479. 820.879   1
   2   3  -4  30174. 1268.68   1
   2   3  -4  28879. 993.346   1
  -2   3   4  27016. 1156.60   1
  -2   3   4  27247. 930.398   1
  -2   3   4  29273. 975.434   1
   2  -3  -3 147595. 4689.35   1
   2  -3  -3 149898. 5701.12   1
   2  -3  -3 145292. 4601.84   1
  -2  -3   3 143142. 5460.59   1
  -2  -3   3 148055. 4721.59   1
  -2  -3   3 145292. 4617.70   1
   2   3  -3 145445. 4208.29   1
   2   3  -3 154503. 5910.95   1
   2   3  -3 150256. 4772.26   1
   2   3  -3 146827. 4653.01   1
  -2   3   3 147185. 5624.35   1
  -2   3   3 150716. 4779.93   1
  -2   3   3 156090. 4931.93   1
   2  -3  -2 126356. 4017.40   1
   2  -3  -2 121238. 3872.05   1
   2  -3  -2 120573. 4603.88   1
  -2  -3   2 120215. 4604.91   1
  -2  -3   2 124360. 3980.04   1
  -2  -3   2 119857. 3822.41   1
   2   3  -2 121852. 3563.46   1
   2   3  -2 124616. 4793.75   1
   2   3  -2 120573. 3832.14   1
   2   3  -2 124360. 3958.54   1
  -2   3   2 121750. 4677.58   1
  -2   3   2 124002. 3933.47   1
  -2   3   2 125230. 3992.32   1
   2  -3  -1  20670. 744.114   1
   2  -3  -1  20737. 772.773   1
   2  -3  -1  20256. 882.804   1
  -2  -3   1  20962. 757.932   1
  -2  -3   1  20737. 909.416   1
  -2  -3   1  20271. 625.895   1
  -2  -3   1  22636. 829.579   1
   2   3  -1  19688. 608.495   1
   2   3  -1  21372. 959.569   1
   2   3  -1  21136. 735.926   1
   2   3  -1  22134. 783.520   1
  -2   3   1  20686. 930.910   1
  -2   3   1  21960. 794.779   1
  -2   3   1  21141. 742.579   1
   2  -3   0 1191.91 205.373   1
   2  -3   0 1237.46 264.739   1
   2  -3   0 1370.01 260.389   1
  -2  -3   0 1737.46 256.039   1
  -2  -3   0  982.60 240.276   1
  -2  -3   0  774.31  90.686   1
  -2  -3   0  880.76 207.523   1
   2   3   0  965.71  92.733   1
   2   3   0  925.79 253.531   1
   2   3   0  822.41 178.966   1
   2   3   0  942.68 179.990   1
  -2   3   0  901.23 240.430   1
  -2   3   0  997.95 220.675   1
  -2   3   0 1224.67 181.371   1
   2  -3   1 4180.65 282.599   1
   2  -3   1 4202.66 337.512   1
   2  -3   1 4133.57 318.782   1
  -2  -3  -1 4181.16 291.504   1
  -2  -3  -1 4063.46 335.517   1
  -2  -3  -1 4343.39 267.144   1
  -2  -3  -1 3853.12 171.494   1
   2   3   1 3776.86 168.372   1
   2   3   1 3921.18 337.512   1
   2   3   1 4381.26 243.193   1
   2   3   1 4612.58 252.507   1
  -2   3  -1 4162.23 158.291   1
  -2   3  -1 4346.98 356.192   1
  -2   3  -1 3857.72 155.680   1
  -2   3  -1 4432.95 314.892   1
  -2   3  -1 4196.00 273.592   1
   2  -3   2  69396. 2277.89   1
   2  -3   2  67861. 2214.94   1
   2  -3   2  71341. 2769.70   1
  -2  -3  -2  72978. 2343.40   1
  -2  -3  -2  70368. 2271.24   1
  -2  -3  -2  65609. 1923.23   1
  -2  -3  -2  69243. 2697.03   1
   2   3   2  70624. 2777.89   1
   2   3   2  72108. 2302.45   1
   2   3   2  70624. 2259.47   1
   2   3   2  70010. 2049.64   1
  -2   3  -2  69447. 2727.22   1
  -2   3  -2  64995. 1903.79   1
  -2   3  -2  70266. 2264.58   1
  -2   3  -2  67758. 2225.69   1
   2  -3   3 162538. 5168.88   1
   2  -3   3 164739. 5245.64   1
   2  -3   3 169549. 6438.07   1
  -2  -3  -3 165558. 5240.53   1
  -2  -3  -3 159570. 6064.48   1
  -2  -3  -3 176817. 5603.88   1
  -2  -3  -3 165148. 4754.86   1
   2   3   3 171545. 6540.42   1
   2   3   3 180143. 5189.35   1
   2   3   3 161208. 5099.79   1
   2   3   3 167656. 5307.06   1
  -2   3  -3 172160. 6555.78   1
  -2   3  -3 163562. 4708.80   1
  -2   3  -3 165251. 5230.29   1
  -2   3  -3 160389. 5116.68   1
   2  -3   4  92784. 3007.67   1
   2  -3   4  97032. 3728.25   1
   2  -3   4  89918. 2906.34   1
  -2  -3  -4  91505. 3519.96   1
  -2  -3  -4  91760. 2676.05   1
  -2  -3  -4  91095. 2944.21   1
  -2  -3  -4  88843. 2878.71   1
   2   3   4  91146. 3528.66   1
   2   3   4  92016. 2983.11   1
   2   3   4  91709. 2974.92   1
  -2   3  -4  92579. 2692.93   1
  -2   3  -4  89918. 3483.62   1
  -2   3  -4  91709. 2979.01   1
  -2   3  -4  92682. 2967.24   1
   2  -3   5  38690. 1316.78   1
   2  -3   5  40026. 1608.49   1
   2  -3   5  38715. 1338.79   1
  -2  -3  -5  37630. 1514.84   1
  -2  -3  -5  39933. 1225.18   1
   2   3   5  40850. 1646.36   1
  -2   3  -5  38828. 1581.37   1
  -2   3  -5  39805. 1215.97   1
  -2   3  -5  39289. 1354.14   1
  -2   3  -5  38460. 1287.10   1
   2  -3   6  97288. 3149.95   1
   2  -3   6  96878. 3728.76   1
   2  -3   6  99028. 3199.08   1
  -2  -3  -6 101996. 3909.41   1
  -2  -3  -6  98874. 2894.06   1
   2   3   6 101126. 3892.52   1
  -2   3  -6  98311. 2870.01   1
  -2   3  -6  96418. 3730.29   1
  -2   3  -6  99028. 3209.31   1
  -2   3  -6  96929. 3104.40   1
   2  -3   7  18966. 721.084   1
   2  -3   7  19683. 879.733   1
   2  -3   7  19232. 765.096   1
  -2  -3  -7  18521. 812.691   1
  -2  -3  -7  19038. 667.860   1
   2   3   7  20844. 919.139   1
  -2   3  -7  19539. 876.151   1
  -2   3  -7  19944. 682.190   1
  -2   3  -7  19278. 661.207   1
  -2   3  -7  18884. 699.590   1
  -2   3  -7  18362. 728.249   1
   2  -3   8  66018. 2189.86   1
   2  -3   8  65865. 2572.16   1
   2  -3   8  67247. 2204.19   1
  -2  -3  -8  66940. 2598.77   1
  -2  -3  -8  66632. 2001.53   1
   2   3   8  70983. 2767.14   1
  -2   3  -8  67451. 2647.39   1
  -2   3  -8  69908. 2094.68   1
  -2   3  -8  65814. 1975.43   1
  -2   3  -8  64688. 2106.96   1
  -2   3  -8  66223. 2189.86   1
   2  -3   9  26392. 998.464   1
   2  -3   9  25619. 929.886   1
   2  -3   9  26336. 1121.29   1
  -2  -3  -9  25184. 1059.36   1
  -2  -3  -9  25471. 872.568   1
   2   3   9  26392. 1102.35   1
  -2   3  -9  25563. 1090.58   1
  -2   3  -9  25148. 858.750   1
  -2   3  -9  25471. 859.774   1
  -2   3  -9  25993. 954.963   1
  -2   3  -9  24990. 888.945   1
   2  -3  10  19284. 885.362   1
   2  -3  10  19995. 759.979   1
   2  -3  10  20711. 835.209   1
  -2  -3 -10  21064. 776.355   1
  -2  -3 -10  21264. 773.285   1
  -2  -3 -10  19355. 857.727   1
  -2   3 -10  19632. 738.996   1
  -2   3 -10  20640. 749.232   1
  -2   3 -10  20481. 740.020   1
  -2   3 -10  19258. 758.955   1
   2  -3  11 3265.09 283.009   1
   2  -3  11 3803.48 464.124   1
   2  -3  11 3921.18 414.329   1
  -2  -3 -11 3147.90 341.658   1
  -2  -3 -11 3425.28 311.822   1
  -2  -3 -11 3832.14 391.914   1
   2   3  11 2881.78 312.077   1
  -2   3 -11 3649.95 367.451   1
  -2   3 -11 3355.68 308.853   1
  -2   3 -11 3512.28 308.137   1
  -2   3 -11 3557.31 330.450   1
  -2   3 -11 3537.36 295.598   1
   2  -3  12  39053. 1360.29   1
   2  -3  12  38260. 1604.91   1
   2  -3  12  37912. 1406.86   1
  -2  -3 -12  36090. 1489.76   1
  -2  -3 -12  37170. 1280.96   1
  -2  -3 -12  39268. 1292.22   1
   2   3  12  37973. 1544.52   1
  -2   3 -12  36766. 1505.12   1
  -2   3 -12  39125. 1274.31   1
  -2   3 -12  38603. 1293.76   1
   2  -3  13  19964. 974.411   1
   2  -3  13  20998. 802.967   1
  -2  -3 -13  20261. 935.516   1
  -2  -3 -13  20455. 765.096   1
  -2  -3 -13  23495. 943.704   1
   2   3  13  20348. 912.998   1
  -2   3 -13  21525. 868.474   1
  -2   3 -13  20077. 897.645   1
  -2   3 -13  21228. 801.944   1
  -2   3 -13  20537. 749.743   1
   2  -3  14  33700. 1473.39   1
   2  -3  14  37431. 1301.94   1
  -2  -3 -14  37252. 1576.25   1
   2   3  14  39657. 1625.89   1
  -2   3 -14  34550. 1438.07   1
  -2   3 -14  36929. 1299.90   1
   2  -3  15  20901. 788.638   1
  -2  -3 -15  19458. 733.367   1
   2   3  15  21535. 968.269   1
  -2   3 -15  20317. 922.722   1
  -2   3 -15  19995. 742.067   1
  -2   3 -15  21325. 803.991   1
   2  -3  16  79990. 2601.84   1
   2  -3  16  85722. 3301.94   1
  -2  -3 -16  78352. 2377.68   1
   2   3  16  74821. 2932.44   1
  -2   3 -16  78352. 2370.52   1
  -2   3 -16  77124. 2518.42   1
   2  -3  17  21218. 806.550   1
   2  -3  17  17103. 770.726   1
  -2  -3 -17  18961. 751.790   1
   2   3  17  20798. 1011.77   1
  -2   3 -17  20594. 784.544   1
  -2   3 -17  19335. 734.390   1
   2  -3  18  28301. 1024.56   1
   2  -3  18  25496. 1090.58   1
  -2  -3 -18  27769. 982.599   1
   2   3  18  24222. 1171.95   1
  -2   3 -18  24370. 866.427   1
  -2   3 -18  27840. 1015.35   1
   2  -3  19  26566. 1171.44   1
   2  -3  19  27543. 995.393   1
  -2  -3 -19  26366. 961.104   1
  -2   3 -19  27508. 985.669   1
  -2   3 -19  25389. 895.598   1
   2  -3  20  21919. 840.327   1
   2  -3  20  21817. 1088.02   1
   2   3  20  20778. 1523.54   1
  -2   3 -20  21167. 808.085   1
  -2   3 -20  22436. 838.280   1
   2  -3  21  181.12 338.331   1
   2  -3  21 1592.63 975.434   1
  -2  -3 -21 -318.42 416.683   1
  -2   3 -21  326.61 301.381   1
  -2   3 -21   89.25 361.310   1
  -2   3 -22 3162.23 380.348   1
  -2   3 -22 3282.49 497.287   1
   2  -3  23   78.30 408.904   1
  -2  -3 -23 -206.81 603.889   1
  -2   3 -23  237.97 320.931   1
  -2   3 -23  843.91 525.588   1
   2  -3  24  12605. 706.243   1
  -2   3 -24  13209. 647.901   1
  -2  -4  24 1663.25 611.054   1
   2   4 -24 3044.52 474.769   1
  -2  -4  23 -286.03 544.523   1
   2   4 -23  292.53 401.740   1
   2  -4 -22   82.34 765.096   1
  -2  -4  22  487.51 455.680   1
  -2  -4  22  755.37 469.344   1
   2   4 -22   75.23 358.444   1
   2   4 -22 -1077.3 748.208   1
  -2   4  22  513.82 896.621   1
  -2  -4  21  11520. 658.648   1
  -2  -4  21  11648. 635.619   1
   2   4 -21  11325. 800.409   1
   2   4 -21  12098. 568.065   1
  -2   4  21  10379. 906.857   1
   2  -4 -20 -165.30 683.213   1
  -2  -4  20   38.85 311.668   1
  -2  -4  20 -204.91 389.355   1
   2   4 -20 -1030.7 610.030   1
   2   4 -20   90.53 294.780   1
  -2   4  20  -23.46 558.853   1
  -2  -4  19 7671.44 458.188   1
  -2  -4  19 8433.97 541.453   1
   2   4 -19 8367.44 702.149   1
   2   4 -19 7395.08 413.050   1
  -2   4  19 7267.14 631.524   1
   2  -4 -18 1047.59 581.371   1
  -2  -4  18  525.59 229.222   1
  -2  -4  18 -284.90 301.842   1
   2   4 -18  566.02 501.688   1
   2   4 -18  414.53 213.971   1
  -2   4  18  421.29 438.996   1
   2  -4 -17  970.32 504.094   1
  -2  -4  17  140.53 239.611   1
  -2  -4  17  220.98 338.382   1
   2   4 -17  285.52 424.974   1
   2   4 -17   13.82 244.933   1
  -2   4  17  -83.98 371.648   1
   2  -4 -16  11341. 649.948   1
  -2  -4  16  10097. 533.776   1
  -2  -4  16  10665. 538.894   1
   2   4 -16  11412. 526.100   1
   2   4 -16  10742. 623.336   1
  -2   4  16 9805.52 577.277   1
   2  -4 -15  20875. 842.374   1
  -2  -4  15  23828. 1009.21   1
  -2  -4  15  21320. 827.532   1
   2   4 -15  20875. 947.798   1
   2   4 -15  21546. 842.885   1
   2   4 -15  21428. 810.644   1
  -2   4  15  21162. 955.987   1
   2  -4 -14 2032.75 397.134   1
  -2  -4  14 3055.27 288.127   1
  -2  -4  14 2061.41 327.175   1
   2   4 -14 2027.63 296.622   1
   2   4 -14 2010.75 351.228   1
   2   4 -14 2310.13 279.171   1
  -2   4  14 2090.07 337.820   1
   2  -4 -13  15911. 789.150   1
   2  -4 -13  15696. 679.631   1
  -2  -4  13  16515. 736.949   1
  -2  -4  13  15722. 666.837   1
   2   4 -13  16351. 778.402   1
   2   4 -13  15916. 640.225   1
   2   4 -13  14437. 732.855   1
   2   4 -13  15624. 656.601   1
  -2   4  13  16254. 774.308   1
   2  -4 -12 2206.24 334.493   1
   2  -4 -12 2662.74 453.070   1
  -2  -4  12 1936.03 295.138   1
   2   4 -12 1892.53 270.215   1
   2   4 -12 2150.97 299.130   1
   2   4 -12 2335.21 461.054   1
   2   4 -12 2630.50 329.478   1
  -2   4  12 2178.61 324.974   1
   2  -4 -11  46914. 1474.41   1
   2  -4 -11  50097. 1585.46   1
  -2  -4  11  48229. 1643.29   1
   2   4 -11  48245. 1629.99   1
   2   4 -11  49437. 1991.81   1
   2   4 -11  48987. 1523.03   1
   2   4 -11  50200. 1603.38   1
  -2   4  11  46197. 1872.57   1
   2  -4 -10 2435.51 298.874   1
   2  -4 -10 2174.00 299.181   1
  -2  -4  10 2498.97 336.950   1
  -2  -4  10 2283.01 578.300   1
   2   4 -10 1799.90 292.067   1
   2   4 -10 1853.63 282.855   1
   2   4 -10 1514.84 439.304   1
   2   4 -10 2081.88 271.289   1
   2   4 -10 2258.95 345.291   1
  -2   4  10 1744.62 271.750   1
   2  -4  -9 1750.77 455.680   1
   2  -4  -9 1019.45 219.805   1
   2  -4  -9 1153.02 221.904   1
  -2  -4   9 1054.76 496.571   1
  -2  -4   9 1508.70 481.883   1
  -2  -4   9 1092.63 294.728   1
   2   4  -9 1517.40 277.533   1
   2   4  -9 1098.77 277.124   1
   2   4  -9 1472.36 238.024   1
  -2   4   9 1012.28 251.382   1
   2  -4  -8  10374. 661.719   1
  -2  -4   8 9959.05 511.310   1
  -2  -4   8 9938.58 604.912   1
  -2  -4   8 9887.40 663.766   1
   2   4  -8  10322. 562.947   1
   2   4  -8 9933.46 530.194   1
   2   4  -8 9467.75 396.980   1
   2   4  -8  10435. 421.545   1
   2   4  -8  10302. 491.351   1
  -2   4   8  10031. 541.453   1
   2  -4  -7  75537. 2974.41   1
  -2  -4   7  70624. 2365.91   1
  -2  -4   7  75230. 2476.97   1
  -2  -4   7  70061. 2784.54   1
   2   4  -7  71750. 2835.72   1
   2   4  -7  72723. 2376.15   1
   2   4  -7  72364. 2134.59   1
   2   4  -7  75844. 2242.07   1
   2   4  -7  72160. 2368.98   1
  -2   4   7  73848. 2891.50   1
   2  -4  -6  44877. 1848.00   1
   2  -4  -6  43884. 1440.63   1
   2  -4  -6  39335. 1307.57   1
  -2  -4   6  42533. 1769.70   1
  -2  -4   6  40041. 1418.12   1
  -2  -4   6  41699. 1442.68   1
   2   4  -6  42395. 1726.20   1
   2   4  -6  41203. 1417.60   1
   2   4  -6  41899. 1413.51   1
  -2   4   6  43777. 1773.28   1
  -2   4   6  41233. 1351.07   1
  -2   4   6  45148. 1476.97   1
   2  -4  -5  29386. 1277.38   1
   2  -4  -5  30241. 1054.25   1
  -2  -4   5  31356. 1367.45   1
  -2  -4   5  30537. 1098.77   1
  -2  -4   5  30261. 1125.38   1
   2   4  -5  31218. 1308.08   1
   2   4  -5  29524. 1038.38   1
   2   4  -5  28639. 1016.38   1
  -2   4   5  30000. 1264.58   1
  -2   4   5  31233. 1047.59   1
   2  -4  -4 1932.96 376.816   1
   2  -4  -4 1707.78 237.820   1
   2  -4  -4 1367.45 323.081   1
  -2  -4   4 1683.72 382.344   1
  -2  -4   4 1527.63 307.625   1
  -2  -4   4 2380.76 380.757   1
   2   4  -4 1375.13 277.789   1
   2   4  -4 1513.82 309.877   1
   2   4  -4 1731.83 262.333   1
  -2   4   4 1388.43 270.010   1
  -2   4   4 1337.26 222.876   1
  -2   4   4 1696.01 234.749   1
   2  -4  -3 1025.08 363.510   1
   2  -4  -3   50.25 318.321   1
   2  -4  -3  620.78 215.865   1
  -2  -4   3  493.60 284.698   1
  -2  -4   3  356.86 356.039   1
  -2  -4   3  504.50 354.810   1
   2   4  -3  670.42 285.261   1
   2   4  -3 1037.36 257.113   1
   2   4  -3  339.20 242.681   1
  -2   4   3  897.65 241.095   1
  -2   4   3  613.61 226.612   1
  -2   4   3  529.68 237.461   1
   2  -4  -2  949.85 352.712   1
   2  -4  -2  542.99 220.573   1
   2  -4  -2  572.67 320.471   1
  -2  -4   2  811.16 358.393   1
  -2  -4   2  375.64 330.552   1
  -2  -4   2  785.57 281.832   1
   2   4  -2  916.07 257.420   1
   2   4  -2  552.20 267.144   1
   2   4  -2  831.11 233.981   1
  -2   4   2  578.81 257.011   1
  -2   4   2  535.31 233.367   1
  -2   4   2  772.26 244.012   1
   2  -4  -1 120982. 4654.55   1
   2  -4  -1 119396. 3843.91   1
   2  -4  -1 119038. 3808.08   1
  -2  -4   1 123848. 4772.77   1
  -2  -4   1 125128. 4015.86   1
  -2  -4   1 125537. 4025.58   1
   2   4  -1 121494. 3871.03   1
   2   4  -1 117042. 4520.98   1
   2   4  -1 124718. 3975.43   1
  -2   4   1 120420. 4632.03   1
  -2   4   1 123490. 3936.54   1
  -2   4   1 119754. 3832.14   1
   2  -4   0  16776. 818.321   1
   2  -4   0  16919. 724.667   1
   2  -4   0  16822. 651.483   1
  -2  -4   0  15962. 794.779   1
  -2  -4   0  17303. 693.449   1
  -2  -4   0  17876. 715.455   1
   2   4   0  15952. 772.773   1
   2   4   0  18454. 686.284   1
   2   4   0  17400. 644.319   1
  -2   4   0  17789. 840.839   1
  -2   4   0  17139. 678.607   1
  -2   4   0  16883. 662.231   1
   2  -4   1  10343. 612.589   1
   2  -4   1 9646.87 550.665   1
   2  -4   1 9657.10 456.601   1
  -2  -4  -1 9319.34 571.647   1
  -2  -4  -1 9503.57 465.404   1
  -2  -4  -1  10333. 509.467   1
   2   4   1  10205. 434.135   1
   2   4   1 9698.05 556.294   1
   2   4   1  10399. 430.040   1
  -2   4  -1 9549.63 535.823   1
  -2   4  -1 9810.63 461.719   1
  -2   4  -1 9902.75 452.712   1
   2  -4   2  14120. 735.926   1
   2  -4   2  15292. 698.566   1
   2  -4   2  14493. 598.771   1
  -2  -4  -2  14734. 770.214   1
  -2  -4  -2  14007. 566.018   1
  -2  -4  -2  14601. 578.812   1
   2   4   2  13383. 503.224   1
   2   4   2  13787. 690.890   1
   2   4   2  13987. 515.353   1
  -2   4  -2  14534. 708.290   1
  -2   4  -2  14422. 597.236   1
  -2   4  -2  13444. 558.853   1
   2  -4   3 1963.66 383.367   1
   2  -4   3 1266.63 383.776   1
   2  -4   3 1079.84 234.442   1
  -2  -4  -3 1235.93 372.108   1
  -2  -4  -3 1245.14 240.174   1
  -2  -4  -3  737.97 216.069   1
   2   4   3 1298.36 273.695   1
   2   4   3  954.45 152.456   1
   2   4   3 1040.94 166.376   1
  -2   4  -3 1198.05 268.577   1
  -2   4  -3 1346.47 284.800   1
  -2   4  -3  905.32 229.171   1
   2  -4   4  12574. 709.825   1
   2  -4   4  12359. 638.177   1
   2  -4   4  11484. 511.668   1
  -2  -4  -4  12687. 694.984   1
   2   4   4  11075. 603.377   1
  -2   4  -4  12303. 632.036   1
  -2   4  -4  12042. 522.517   1
  -2   4  -4  11894. 559.365   1
   2  -4   5  27282. 1093.14   1
   2  -4   5  26111. 952.916   1
   2  -4   5  28393. 1264.58   1
  -2  -4  -5  27226. 1192.42   1
   2   4   5  26940. 1177.58   1
  -2   4  -5  25640. 1122.31   1
  -2   4  -5  24043. 761.514   1
  -2   4  -5  27359. 860.797   1
  -2   4  -5  26530. 966.222   1
  -2   4  -5  28454. 1032.75   1
   2  -4   6  475.08 509.467   1
   2  -4   6 1332.65 266.325   1
   2  -4   6 1061.92 428.045   1
  -2  -4  -6  958.55 200.921   1
  -2  -4  -6 1405.32 375.742   1
  -2  -4  -6 1155.58 183.828   1
   2   4   6 1236.44 282.548   1
  -2   4  -6 1180.14 277.687   1
  -2   4  -6 1117.19 270.419   1
  -2   4  -6 1341.35 189.662   1
  -2   4  -6 1599.79 364.073   1
  -2   4  -6 1044.52 195.240   1
   2  -4   7  203.53 234.903   1
   2  -4   7  600.31 506.755   1
   2  -4   7 -189.15 418.526   1
  -2  -4  -7  -87.21 354.503   1
  -2  -4  -7  184.85 253.122   1
  -2  -4  -7  -19.41 200.563   1
   2   4   7  133.83 262.282   1
  -2   4  -7 -177.94 247.594   1
  -2   4  -7   28.69 247.594   1
  -2   4  -7   -7.65 185.926   1
  -2   4  -7 -441.40 379.426   1
  -2   4  -7  276.97 254.145   1
   2  -4   8 2712.89 581.371   1
   2  -4   8 2585.97 297.901   1
   2  -4   8 2740.02 589.559   1
  -2  -4  -8 2559.36 463.664   1
  -2  -4  -8 2136.13 275.076   1
  -2  -4  -8 2580.86 354.043   1
   2   4   8 2669.39 353.326   1
  -2   4  -8 2645.34 312.896   1
  -2   4  -8 2323.95 246.929   1
  -2   4  -8 2538.38 350.204   1
  -2   4  -8 2690.89 320.368   1
  -2   4  -8 2343.40 444.728   1
   2  -4   9  28690. 1026.61   1
  -2  -4  -9  29130. 1338.79   1
  -2  -4  -9  28874. 972.875   1
  -2  -4  -9  31254. 1100.31   1
   2   4   9  30947. 1315.76   1
  -2   4  -9  30455. 1292.22   1
  -2   4  -9  29406. 964.175   1
  -2   4  -9  30333. 1059.88   1
  -2   4  -9  29294. 1058.34   1
   2  -4  10  13618. 568.577   1
  -2  -4 -10  15450. 633.060   1
  -2  -4 -10  15276. 739.508   1
   2   4  10  13669. 693.960   1
  -2   4 -10  14360. 707.778   1
  -2   4 -10  15302. 629.477   1
  -2   4 -10  15297. 710.849   1
  -2   4 -10  15681. 620.777   1
   2  -4  11  591.61 231.781   1
  -2  -4 -11  418.27 520.982   1
  -2  -4 -11  505.17 287.513   1
   2   4  11  198.82 301.381   1
  -2   4 -11  537.36 285.312   1
  -2   4 -11  703.68 256.295   1
  -2   4 -11  392.48 471.545   1
  -2   4 -11  993.35 270.982   1
   2  -4  12 3564.99 296.622   1
  -2  -4 -12 3422.21 370.368   1
   2   4  12 3193.45 375.230   1
  -2   4 -12 3553.22 344.831   1
  -2   4 -12 4289.66 352.149   1
  -2   4 -12 3621.29 318.372   1
   2  -4  13  45128. 1524.56   1
  -2  -4 -13  45865. 1488.74   1
   2   4  13  48219. 1945.24   1
  -2   4 -13  44621. 1813.71   1
  -2   4 -13  45389. 1457.52   1
  -2   4 -13  46279. 1570.62   1
   2  -4  14  23582. 887.410   1
  -2  -4 -14  21172. 836.744   1
   2   4  14  20297. 952.916   1
  -2   4 -14  23168. 1035.31   1
  -2   4 -14  21643. 820.879   1
  -2   4 -14  24053. 900.204   1
   2  -4  15 1123.34 318.321   1
   2  -4  15  600.31 260.696   1
  -2  -4 -15 1096.72 375.025   1
   2   4  15  765.10 458.495   1
  -2   4 -15  873.08 361.924   1
  -2   4 -15 1114.64 370.624   1
  -2   4 -15  811.67 265.148   1
   2  -4  16  596.72 315.250   1
   2  -4  16  807.06 265.506   1
  -2  -4 -16  504.04 421.238   1
   2   4  16  551.69 572.159   1
  -2   4 -16  911.46 391.555   1
  -2   4 -16 1021.49 383.111   1
  -2   4 -16 1227.74 251.279   1
   2  -4  17  699.59 309.467   1
   2  -4  17  952.40 341.351   1
  -2  -4 -17  -23.42 466.018   1
   2   4  17  910.44 650.972   1
  -2   4 -17  131.47 428.045   1
  -2   4 -17 1179.12 270.471   1
   2  -4  18 5823.95 425.998   1
   2  -4  18 6335.72 571.647   1
   2   4  18 5378.70 1083.93   1
  -2   4 -18 6550.66 584.442   1
  -2   4 -18 7297.84 440.839   1
   2  -4  19  13086. 604.401   1
   2  -4  19  10855. 741.555   1
  -2   4 -19  13101. 595.189   1
  -2   4 -19  11592. 748.720   1
   2  -4  20 1776.87 406.653   1
  -2  -4 -20 1270.21 640.225   1
  -2   4 -20 2091.09 386.335   1
  -2   4 -20 1952.92 667.348   1
   2  -4  21  365.66 389.304   1
  -2   4 -21 1142.27 343.858   1
   2  -4  22   59.52 492.169   1
  -2   4 -22   46.91 432.088   1
  -2  -5  20 6223.13 661.719   1
   2   5 -20 5148.41 569.600   1
  -2  -5  19  18265. 912.486   1
  -2  -5  19  17861. 887.410   1
   2   5 -19  17482. 777.891   1
  -2   5  19  15778. 1338.79   1
  -2  -5  18 6678.60 519.447   1
  -2  -5  18 7026.60 537.359   1
   2   5 -18 7302.96 511.719   1
  -2   5  18 6622.31 836.233   1
  -2  -5  17  15732. 774.308   1
  -2  -5  17  16198. 769.702   1
   2   5 -17  14191. 643.295   1
  -2   5  17  15404. 921.698   1
  -2  -5  16  524.56 289.201   1
  -2  -5  16 1180.14 361.566   1
   2   5 -16 1030.19 339.252   1
  -2   5  16  437.36 493.193   1
  -2  -5  15  17277. 807.062   1
  -2  -5  15  16080. 733.367   1
   2   5 -15  13818. 722.620   1
   2   5 -15  15993. 1316.78   1
   2   5 -15  15977. 684.237   1
  -2   5  15  13874. 770.214   1
  -2  -5  14 1089.56 247.339   1
  -2  -5  14  597.24 407.113   1
   2   5 -14  622.31 283.418   1
   2   5 -14 1829.07 1012.79   1
   2   5 -14  853.12 288.792   1
  -2   5  14  735.93 372.927   1
  -2  -5  13 2740.53 406.499   1
   2   5 -13 2401.74 327.789   1
   2   5 -13 2529.17 311.463   1
   2   5 -13 2714.43 893.551   1
  -2   5  13 2795.29 405.168   1
  -2  -5  12   55.37 360.389   1
   2   5 -12  -69.65 301.740   1
   2   5 -12  -23.54 272.415   1
   2   5 -12  125.90 661.207   1
  -2   5  12  489.56 359.826   1
  -2  -5  11  10952. 575.742   1
   2   5 -11  11131. 616.171   1
   2   5 -11  10389. 499.590   1
  -2   5  11  11249. 638.177   1
  -2  -5  10   -5.53 329.529   1
   2   5 -10  151.84 293.858   1
   2   5 -10  211.31 262.692   1
  -2   5  10  717.50 310.337   1
  -2  -5   9 5054.24 453.224   1
   2   5  -9 5982.59 455.015   1
   2   5  -9 5337.76 373.746   1
  -2   5   9 5097.74 402.200   1
  -2  -5   8 3529.17 413.715   1
   2   5  -8 4066.01 383.265   1
   2   5  -8 3789.15 344.933   1
  -2   5   8 3541.96 367.297   1
  -2  -5   7  29493. 1105.94   1
   2   5  -7  30517. 1316.27   1
   2   5  -7  29079. 1043.50   1
  -2   5   7  31116. 1332.14   1
  -2  -5   6  14703. 683.725   1
   2   5  -6  14913. 724.155   1
   2   5  -6  14089. 614.124   1
  -2   5   6  14186. 721.084   1
   2  -5  -5 5788.12 473.643   1
   2  -5  -5 6525.07 416.939   1
   2   5  -5 6775.84 448.567   1
   2   5  -5 6591.60 434.902   1
  -2   5   5 6893.54 468.935   1
   2  -5  -4  41960. 1450.87   1
   2  -5  -4  38444. 1468.27   1
  -2  -5   4  41817. 1484.13   1
   2   5  -4  38731. 1605.42   1
   2   5  -4  36673. 1281.47   1
  -2   5   4  36766. 1522.52   1
  -2   5   4  38802. 1369.50   1
   2  -5  -3  57472. 1933.47   1
   2  -5  -3  58291. 2084.95   1
  -2  -5   3  58547. 2011.26   1
   2   5  -3  53071. 2126.92   1
   2   5  -3  57779. 1925.28   1
  -2   5   3  57472. 2294.78   1
  -2   5   3  57011. 1944.73   1
  -2   5   3  59724. 1987.72   1
   2  -5  -2  39094. 1365.91   1
   2  -5  -2  37994. 1522.52   1
  -2  -5   2  40967. 1471.85   1
  -2  -5   2  38096. 1533.78   1
   2   5  -2  36791. 1523.03   1
   2   5  -2  36883. 1293.76   1
   2   5  -2  35998. 1367.45   1
  -2   5   2  39800. 1647.90   1
  -2   5   2  37620. 1304.50   1
  -2   5   2  38419. 1410.44   1
   2  -5  -1 1714.43 761.514   1
   2  -5  -1 1276.35 339.918   1
  -2  -5   1 1449.84 656.601   1
  -2  -5   1 1275.84 452.661   1
   2   5  -1 1117.71 285.363   1
   2   5  -1  490.12 336.642   1
   2   5  -1  535.31 467.400   1
  -2   5   1 1019.96 309.672   1
  -2   5   1  989.25 362.180   1
  -2   5   1 1175.54 541.453   1
   2  -5   0  18444. 762.026   1
   2  -5   0  17590. 1113.61   1
  -2  -5   0  16607. 894.062   1
  -2  -5   0  17288. 795.803   1
   2   5   0  17922. 843.909   1
   2   5   0  17231. 807.062   1
   2   5   0  17098. 703.684   1
  -2   5   0  16924. 812.179   1
  -2   5   0  17267. 901.739   1
  -2   5   0  16203. 699.590   1
   2  -5   1 3352.09 371.596   1
  -2  -5  -1 2840.32 474.462   1
  -2  -5  -1 3452.40 600.306   1
   2   5   1 3182.70 349.334   1
   2   5   1 3418.63 398.157   1
   2   5   1 2816.78 450.562   1
  -2   5  -1 3000.51 361.822   1
  -2   5  -1 3084.95 368.372   1
   2  -5   2 3297.34 359.979   1
  -2  -5  -2 3737.46 493.449   1
  -2  -5  -2 2870.01 442.425   1
   2   5   2 2617.70 335.670   1
   2   5   2 2751.79 338.741   1
   2   5   2 2733.36 367.144   1
  -2   5  -2 2866.42 335.977   1
  -2   5  -2 3083.42 359.877   1
   2  -5   3  24852. 927.328   1
   2   5   3  27267. 1168.37   1
  -2   5  -3  28147. 1220.57   1
  -2   5  -3  26254. 965.710   1
   2  -5   4 5588.53 391.146   1
   2   5   4 5097.23 423.592   1
  -2   5  -4 4629.47 390.122   1
  -2   5  -4 5112.58 373.234   1
   2  -5   5  18593. 736.437   1
   2   5   5  18291. 851.586   1
  -2   5  -5  17590. 835.721   1
  -2   5  -5  17999. 728.249   1
   2  -5   6  707.78 289.457   1
   2   5   6  650.97 311.566   1
  -2   5  -6  741.55 275.691   1
  -2   5  -6  821.39 283.060   1
   2  -5   7 2980.55 329.017   1
   2   5   7 2876.66 393.858   1
  -2   5  -7 3044.01 351.637   1
  -2   5  -7 2896.11 331.883   1
   2  -5   8 4513.81 376.407   1
   2   5   8 4082.39 404.810   1
  -2   5  -8 5475.94 438.638   1
  -2   5  -8 4598.26 367.963   1
   2  -5   9 6688.84 425.435   1
   2   5   9 7389.96 502.200   1
  -2   5  -9 7492.32 495.598   1
  -2   5  -9 7604.91 444.575   1
   2  -5  10 1849.03 326.765   1
   2   5  10 2147.39 398.874   1
  -2   5 -10 2940.12 374.360   1
  -2   5 -10 2271.24 331.525   1
   2  -5  11  21080. 821.391   1
   2   5  11  22211. 1058.85   1
  -2   5 -11  20819. 959.569   1
  -2   5 -11  21546. 1028.66   1
  -2   5 -11  20589. 793.756   1
   2  -5  12 -303.07 313.255   1
   2   5  12 -532.75 454.913   1
  -2   5 -12 -317.35 327.533   1
  -2   5 -12   17.49 846.980   1
  -2   5 -12  326.56 262.078   1
   2  -5  13  14585. 655.578   1
  -2   5 -13  15374. 682.701   1
  -2   5 -13  14795. 1194.98   1
   2  -5  14 3619.75 401.740   1
  -2   5 -14 3711.36 398.004   1
   2  -5  15 5900.71 472.722   1
  -2   5 -15 5031.72 427.482   1
   2  -5  16 2119.24 549.129   1
   2  -5  16 1267.14 440.174   1
  -2   5 -16 -115.05 561.412   1
  -2   5 -16 1598.26 388.178   1
   2  -5  17 5818.83 537.359   1
  -2   5 -17 5527.12 486.028   1
   2  -5  18  -84.39 509.825   1
  -2   5 -18  392.73 457.676   1
  -2  -6  15   42.34 422.466   1
   2   6 -15   87.36 589.048   1
   2   6 -14 8812.68 705.219   1
   2   6 -14 8940.62 783.520   1
  -2   6  14 8009.20 848.515   1
  -2  -6  13  795.29 359.109   1
  -2  -6  13 -248.77 637.154   1
   2   6 -13  599.28 486.284   1
   2   6 -13 1185.26 595.189   1
  -2   6  13 1207.78 632.548   1
  -2  -6  12 -217.35 618.730   1
   2   6 -12  142.73 426.663   1
   2   6 -12  682.70 568.577   1
  -2   6  12  176.30 525.076   1
  -2  -6  11 -191.04 636.130   1
   2   6 -11  15194. 812.691   1
   2   6 -11  15650. 880.245   1
  -2   6  11  15952. 875.639   1
  -2  -6  10   20.49 616.683   1
   2   6 -10  23014. 1042.99   1
   2   6 -10  22835. 1029.68   1
  -2   6  10  22088. 1053.73   1
  -2  -6   9 -250.51 637.154   1
   2   6  -9  159.52 365.557   1
   2   6  -9 -199.64 576.765   1
  -2   6   9  -94.22 365.097   1
  -2  -6   8  369.29 649.436   1
   2   6  -8  13756. 725.690   1
   2   6  -8  12978. 786.591   1
  -2   6   8  13209. 712.384   1
  -2  -6   7 -817.81 667.348   1
   2   6  -7 1608.49 345.496   1
   2   6  -7 1332.65 583.418   1
  -2   6   7 1237.46 347.083   1
  -2  -6   6 1674.51 929.886   1
   2   6  -6  31679. 1342.37   1
   2   6  -6  35230. 1402.76   1
  -2   6   6  31571. 1324.97   1
  -2  -6   5 1533.26 1104.40   1
   2   6  -5  240.17 295.752   1
   2   6  -5  141.35 617.195   1
  -2   6   5  177.07 299.744   1
  -2  -6   4  493.55 1112.08   1
   2   6  -4  35619. 1476.46   1
   2   6  -4  36141. 1442.68   1
  -2   6   4  35502. 1468.78   1
  -2  -6   3 3389.97 1115.15   1
   2   6  -3  856.70 292.784   1
   2   6  -3  837.26 753.326   1
  -2   6   3  692.94 310.798   1
   2  -6  -2 1619.75 1149.95   1
  -2  -6   2  629.99 1020.98   1
   2   6  -2 1339.30 308.444   1
   2   6  -2 2060.39 908.392   1
  -2   6   2 1362.33 341.760   1
  -2   6   2 1559.88 855.168   1
   2  -6  -1 2257.42 952.916   1
  -2  -6   1  995.90 1157.11   1
   2   6  -1 1782.50 335.721   1
   2   6  -1 1030.71 1012.28   1
  -2   6   1 1174.51 337.512   1
  -2   6   1 1418.63 799.385   1
   2   6   0  10225. 581.883   1
  -2   6   0  11018. 615.660   1
  -2   6   0  12129. 825.997   1
   2  -6   1 9268.16 1170.42   1
   2   6   1 7052.19 485.926   1
  -2   6  -1 7364.37 466.837   1
  -2   6  -1 5772.77 683.213   1
   2  -6   2  571.65 1020.98   1
   2   6   2 5813.71 456.397   1
  -2   6  -2 6407.36 463.357   1
  -2   6  -2 6571.13 616.171   1
   2  -6   3   70.73 910.951   1
   2   6   3  11233. 622.313   1
  -2   6  -3  12144. 642.783   1
  -2   6  -3  10937. 715.455   1
   2  -6   4 -418.58 700.102   1
   2   6   4 9483.10 571.647   1
  -2   6  -4 9293.75 554.247   1
  -2   6  -4 9483.10 696.519   1
   2  -6   5  589.56 525.588   1
   2   6   5 1472.36 365.916   1
  -2   6  -5 1128.97 336.898   1
  -2   6  -5  284.60 521.494   1
   2  -6   6  127.07 520.470   1
   2   6   6  14882. 792.220   1
  -2   6  -6  15343. 785.567   1
  -2   6  -6  14826. 786.591   1
   2  -6   7 -190.02 533.265   1
   2   6   7 1653.02 440.122   1
  -2   6  -7  516.38 368.577   1
  -2   6  -7 1339.30 509.774   1
   2  -6   8   -8.53 495.342   1
   2   6   8 3033.26 530.706   1
  -2   6  -8 3235.92 474.309   1
  -2   6  -8 2829.07 575.742   1
   2  -6   9   10.80 515.864   1
   2   6   9 9472.87 783.520   1
  -2   6  -9  10143. 712.384   1
  -2   6  -9 9462.63 655.066   1
   2  -6  10 -993.86 512.282   1
   2   6  10 2140.22 703.684   1
  -2   6 -10  411.77 470.880   1
  -2   6 -10 1822.93 514.841   1
   2  -6  11 -1298.9 551.688   1
   2   6  11  113.92 812.691   1
  -2   6 -11 -169.29 569.088   1
  -2   6 -11  570.11 557.830   1
   2  -6  12  531.22 581.371   1
  -2   6 -12  -42.28 620.266   1
  -2   6 -12 -846.47 528.147   1
   2   7  -3 9339.81 712.896   1
  -2   7   3 9733.87 723.643   1
   2   7  -2 5736.94 616.171   1
  -2   7   2 6003.06 605.936   1
   2   7  -1  257.68 509.774   1
  -2   7   1  403.48 486.847   1
   2   7   0 4258.95 619.754   1
  -2   7   0 4385.36 582.906   1
  -2   7  -1 4062.94 579.324   1
   3   0 -29 -148.72 500.307   1
   3   0 -28  182.29 591.095   1
   3   0 -28  -10.82 438.945   1
  -3   0  28 1056.81 1153.02   1
   3   0 -27 -123.29 491.146   1
   3   0 -27 -931.93 380.655   1
  -3   0  27 -494.42 947.287   1
  -3   0  27  311.62 938.587   1
   3   0 -26 6668.37 504.810   1
  -3   0  26 6965.19 803.991   1
   3   0 -25  -38.70 352.968   1
   3   0 -25  352.10 346.008   1
  -3   0  25  360.75 553.735   1
  -3   0  25  389.92 547.082   1
   3   0 -24  21433. 855.168   1
   3   0 -24  22149. 833.674   1
  -3   0  24  21904. 1034.29   1
  -3   0  24  22144. 948.310   1
   3   0 -23  129.17 288.587   1
   3   0 -23 -410.64 291.863   1
  -3   0  23  144.83 327.891   1
  -3   0  23 -657.11 447.952   1
   3   0 -22  151.13 282.958   1
   3   0 -22  506.19 256.653   1
  -3   0  22  315.10 316.683   1
  -3   0  22 -180.55 423.336   1
   3   0 -21  174.67 256.755   1
   3   0 -21 -398.87 237.461   1
  -3   0  21  -75.49 266.479   1
  -3   0  21 -181.93 399.334   1
   3   0 -20  96980. 3136.64   1
   3   0 -20  97236. 3188.33   1
   3   0 -20 101791. 3061.92   1
  -3   0  20  96418. 3775.84   1
  -3   0  20 102201. 3927.32   1
  -3   0  20 102866. 3355.17   1
  -3   0  20  90430. 3014.84   1
   3   0 -19 -521.49 378.096   1
   3   0 -19  -86.54 231.627   1
   3   0 -19  110.24 236.950   1
   3   0 -19  -18.17 414.278   1
  -3   0  19 -263.05 431.985   1
  -3   0  19  -24.25 227.021   1
  -3   0  19  518.42 528.147   1
  -3   0  19  -33.30 314.995   1
   3   0 -18  44647. 1529.17   1
   3   0 -18  44053. 1494.88   1
   3   0 -18  44504. 1450.36   1
   3   0 -18  42533. 1416.58   1
  -3   0  18  43122. 1765.10   1
  -3   0  18  44852. 1782.50   1
  -3   0  18  43659. 1544.52   1
  -3   0  18  44509. 1536.85   1
   3   0 -17   82.40 286.335   1
   3   0 -17 -108.85 228.710   1
   3   0 -17 -322.01 224.309   1
   3   0 -17  257.27 250.102   1
   3   0 -17 -166.43 331.115   1
  -3   0  17  540.43 299.437   1
  -3   0  17   88.64 185.670   1
  -3   0  17 -464.99 302.405   1
  -3   0  17 -871.03 398.464   1
   3   0 -16  83060. 2686.28   1
   3   0 -16  92528. 3549.64   1
   3   0 -16  88741. 2675.53   1
   3   0 -16  88946. 2671.95   1
  -3   0  16  85210. 3295.80   1
  -3   0  16  83777. 3244.11   1
  -3   0  16  83521. 2721.08   1
  -3   0  16  91300. 2998.97   1
   3   0 -15    8.14 225.179   1
   3   0 -15  -41.44 181.883   1
   3   0 -15  216.84 244.729   1
   3   0 -15  215.92 227.072   1
  -3   0  15    6.36 165.251   1
  -3   0  15 -198.87 308.956   1
  -3   0  15 -258.65 294.728   1
   3   0 -14 162845. 5184.23   1
   3   0 -14 170266. 6443.19   1
   3   0 -14 163459. 4789.66   1
   3   0 -14 155220. 4926.30   1
  -3   0  14 157728. 5997.95   1
  -3   0  14 163357. 5194.47   1
  -3   0  14 158444. 5066.52   1
   3   0 -13  195.70 219.191   1
   3   0 -13  334.34 171.750   1
   3   0 -13 -234.39 232.651   1
   3   0 -13 -116.58 204.196   1
  -3   0  13 -101.48 181.576   1
  -3   0  13  331.63 265.046   1
  -3   0  13  327.94 270.010   1
   3   0 -12 5220.06 314.483   1
   3   0 -12 4811.66 292.426   1
   3   0 -12 4226.71 335.619   1
   3   0 -12 4648.92 305.680   1
  -3   0  12 5153.53 337.973   1
  -3   0  12 5414.53 354.145   1
  -3   0  12 4167.34 355.987   1
   3   0 -11   53.02 185.926   1
   3   0 -11 -190.58 208.700   1
   3   0 -11  -94.68 225.281   1
   3   0 -11  163.46 143.756   1
  -3   0  11   81.63 179.478   1
  -3   0  11  -18.32 277.942   1
  -3   0  11  -70.57 195.138   1
  -3   0  11  -26.10 243.859   1
   3   0 -10  36786. 1246.16   1
   3   0 -10  35670. 1413.51   1
   3   0 -10  39488. 1326.51   1
   3   0 -10  37206. 1231.32   1
  -3   0  10  40430. 1284.54   1
  -3   0  10  36975. 1487.72   1
  -3   0  10  38127. 1326.51   1
  -3   0  10  37247. 1274.31   1
   3   0  -9  228.91 192.477   1
   3   0  -9  -41.73 150.665   1
   3   0  -9   -5.92 180.604   1
   3   0  -9 -177.38 212.436   1
  -3   0   9 -203.94 175.742   1
  -3   0   9  -18.20 262.692   1
  -3   0   9  162.74 185.773   1
  -3   0   9  212.90 229.938   1
   3   0  -8  27288. 960.593   1
   3   0  -8  27651. 962.640   1
   3   0  -8  26254. 907.880   1
   3   0  -8  24969. 1013.30   1
  -3   0   8  27175. 1122.31   1
  -3   0   8  26126. 953.940   1
  -3   0   8  27743. 914.533   1
  -3   0   8  25307. 892.016   1
   3   0  -7 -122.42 243.859   1
   3   0  -7 -104.45 208.751   1
   3   0  -7  164.43 216.684   1
   3   0  -7   97.59 151.945   1
  -3   0   7 -127.07 175.742   1
  -3   0   7   62.33 181.627   1
  -3   0   7 -151.23 181.115   1
  -3   0   7  279.53 259.058   1
   3   0  -6 6908.90 338.485   1
   3   0  -6 7809.61 404.554   1
   3   0  -6 6622.31 387.359   1
   3   0  -6 6315.24 346.724   1
  -3   0   6 6417.60 383.623   1
  -3   0   6 6345.95 344.063   1
  -3   0   6 6658.13 345.240   1
  -3   0   6 6960.07 423.439   1
   3   0  -5   46.48 258.188   1
   3   0  -5   33.75 200.767   1
   3   0  -5  222.21 245.803   1
   3   0  -5    7.80 163.511   1
  -3   0   5  -19.58 194.524   1
  -3   0   5 -101.28 214.585   1
  -3   0   5 -143.40 215.046   1
  -3   0   5  301.33 289.406   1
   3   0  -3  313.92 205.527   1
   3   0  -3   74.05 245.036   1
   3   0  -3  258.65 234.288   1
   3   0  -3  -52.51 175.588   1
  -3   0   3  -70.11 181.218   1
  -3   0   3  328.10 303.275   1
  -3   0   3   36.39 229.222   1
  -3   0   3 -306.86 177.635   1
   3   0  -2 5000.51 328.198   1
   3   0  -2 5122.82 280.450   1
   3   0  -2 4708.29 308.444   1
   3   0  -2 4824.97 276.407   1
  -3   0   2 4699.59 296.673   1
  -3   0   2 4466.73 262.231   1
  -3   0   2 5220.06 319.549   1
  -3   0   2 4691.91 365.250   1
   3   0  -1 -368.22 264.892   1
   3   0  -1  130.45 205.322   1
   3   0  -1   84.14 211.566   1
   3   0  -1   38.73 124.309   1
  -3   0   1  -44.85 145.036   1
  -3   0   1   82.75 321.289   1
  -3   0   1 -100.31 196.469   1
  -3   0   1  -25.39 195.854   1
   3   0   0  147.24 178.915   1
   3   0   0  558.34 131.627   1
   3   0   0  -68.47 246.315   1
   3   0   0  188.13 240.378   1
  -3   0   0  368.73 225.179   1
  -3   0   0  186.49 129.273   1
  -3   0   0  240.43 324.923   1
  -3   0   0  325.90 197.799   1
   3   0   1 -217.86 271.289   1
   3   0   1   59.98  97.032   1
   3   0   1 -116.27 198.567   1
   3   0   1   17.78 214.125   1
  -3   0  -1 -223.64 217.451   1
  -3   0  -1  -60.95 107.676   1
  -3   0  -1 -153.43 301.381   1
  -3   0  -1 -220.27 192.170   1
   3   0   2  72108. 2321.90   1
   3   0   2  75588. 2860.80   1
   3   0   2  76100. 2465.71   1
   3   0   2  69857. 2095.19   1
  -3   0  -2  74258. 2210.34   1
  -3   0  -2  72569. 2750.25   1
  -3   0  -2  71341. 2291.20   1
  -3   0  -2  72364. 2368.47   1
   3   0   3   36.70 161.361   1
   3   0   3   45.45 223.081   1
   3   0   3  273.29 263.715   1
  -3   0  -3  139.25 282.599   1
  -3   0  -3  -80.19 177.072   1
  -3   0  -3  -73.90 213.818   1
   3   0   4 349334.  10983.   1
   3   0   4 326765.  10266.   1
   3   0   4 342170. 9790.16   1
  -3   0  -4 338690.  10629.   1
  -3   0  -4 357011.  11238.   1
  -3   0  -4 342323. 9769.69   1
   3   0   5 -435.21 255.885   1
   3   0   5    3.35 176.100   1
   3   0   5   65.46 234.647   1
  -3   0  -5    3.71 172.006   1
  -3   0  -5 -134.39 250.153   1
  -3   0  -5 -100.51 159.979   1
   3   0   6 903274.  28265.   1
   3   0   6 937563.  26607.   1
  -3   0  -6 999999.  31300.   1
  -3   0  -6 934492.  26484.   1
   3   0   7 -109.98 242.528   1
   3   0   7 -113.31 184.186   1
   3   0   7  268.01 252.098   1
  -3   0  -7  466.99 261.003   1
  -3   0  -7 -146.01 143.244   1
  -3   0  -7  -17.16 166.786   1
   3   0   8 242988. 7676.55   1
   3   0   8 240532. 7589.55   1
   3   0   8 250460. 7215.96   1
  -3   0  -8 242733. 7681.67   1
  -3   0  -8 233879. 7364.37   1
  -3   0  -8 242170. 6954.96   1
   3   0   9   -2.39 256.909   1
   3   0   9   27.63 173.337   1
   3   0   9  -97.49 233.828   1
  -3   0  -9 -131.83 243.091   1
  -3   0  -9 -369.34 176.714   1
  -3   0  -9  -39.99 180.143   1
   3   0  10 133214. 4262.53   1
   3   0  10 129068. 4119.24   1
   3   0  10 130655. 3843.39   1
  -3   0 -10 129580. 4154.55   1
  -3   0 -10 132088. 4196.00   1
  -3   0 -10 132804. 3878.71   1
   3   0  11 -115.81 197.902   1
   3   0  11 -216.27 281.576   1
   3   0  11  279.02 246.571   1
  -3   0 -11 -318.73 191.709   1
  -3   0 -11  358.19 251.944   1
  -3   0 -11  -95.34 227.738   1
   3   0  12  99283. 3199.59   1
   3   0  12  97339. 3149.43   1
   3   0  12  92630. 2785.05   1
  -3   0 -12 100460. 3258.95   1
  -3   0 -12  88229. 2636.64   1
   3   0  13  271.85 325.691   1
   3   0  13 -158.60 219.959   1
   3   0  13  -89.00 210.133   1
  -3   0 -13  106.35 251.689   1
  -3   0 -13  322.62 228.198   1
  -3   0 -13 -182.19 235.107   1
   3   0  14  51023. 1712.38   1
   3   0  14  51689. 1773.28   1
  -3   0 -14  49775. 1660.69   1
  -3   0 -14  51638. 1738.48   1
  -3   0 -14  48746. 1554.25   1
   3   0  15 -452.76 425.383   1
   3   0  15  194.32 205.476   1
  -3   0 -15  -29.30 232.139   1
  -3   0 -15 -304.45 282.190   1
  -3   0 -15  309.67 327.277   1
   3   0  16  76970. 2508.70   1
   3   0  16  87154. 2894.57   1
  -3   0 -16  79580. 2601.33   1
  -3   0 -16  84135. 2753.32   1
  -3   0 -16  78403. 2406.34   1
   3   0  17  785.57 665.813   1
   3   0  17  -21.00 279.171   1
  -3   0 -17  200.72 252.559   1
  -3   0 -17 -224.16 379.682   1
   3   0  18 1757.93 292.426   1
  -3   0 -18 1443.19 273.081   1
   3   0  19 -227.17 269.242   1
  -3   0 -19 -105.17 255.629   1
  -3   0 -19   -4.41 232.804   1
   3   0  20 -859.77 323.899   1
  -3   0 -20 -243.65 256.960   1
  -3   0 -20  151.94 247.134   1
   3   0  21  240.79 337.615   1
  -3   0 -21 -163.92 294.421   1
  -3   0 -21  -58.70 213.101   1
  -3   0 -22 8050.15 425.946   1
   3   0  23 -880.24 495.598   1
  -3   0 -23  395.19 370.880   1
  -3   0 -23  -37.85 252.047   1
  -3   0 -24  26842. 967.757   1
   3   0  25 -682.70 752.814   1
  -3   0 -25 -311.11 488.280   1
  -3   0 -25 -188.28 324.718   1
  -3   0 -26  32344. 1155.07   1
   3  -1 -29 2548.62 616.683   1
   3   1 -29 1109.01 554.247   1
   3  -1 -28 1650.46 545.035   1
  -3  -1  28 2083.93 850.050   1
   3   1 -28  -57.37 479.580   1
   3   1 -28  930.91 537.870   1
   3  -1 -27  514.84 398.208   1
  -3  -1  27  562.95 703.172   1
  -3  -1  27 -164.74 935.516   1
   3   1 -27  337.31 448.362   1
   3   1 -27  788.13 422.517   1
   3  -1 -26  356.60 1091.09   1
   3  -1 -26  427.02 352.047   1
  -3  -1  26 -155.94 480.706   1
  -3  -1  26  480.40 610.030   1
   3   1 -26   14.58 371.852   1
   3   1 -26 -144.47 380.348   1
  -3   1  26  689.35 776.355   1
  -3   1  26 -964.18 1171.44   1
   3  -1 -25  30711. 1110.03   1
  -3  -1  25  33690. 1515.35   1
   3   1 -25  29821. 1068.06   1
   3   1 -25  27625. 1017.91   1
  -3   1  25  31689. 1502.05   1
  -3   1  25  32451. 1572.67   1
   3  -1 -24  158.50 500.000   1
   3  -1 -24  467.14 319.805   1
  -3  -1  24 1080.86 404.503   1
  -3  -1  24  592.12 364.380   1
   3   1 -24  160.49 285.005   1
   3   1 -24 -127.23 309.314   1
  -3   1  24   71.95 414.994   1
  -3   1  24  199.54 817.809   1
   3  -1 -23  43429. 1529.68   1
   3  -1 -23  40962. 1345.96   1
  -3  -1  23  45742. 1859.26   1
  -3  -1  23  42549. 1484.13   1
   3   1 -23  41172. 1349.54   1
   3   1 -23  39979. 1373.59   1
  -3   1  23  42323. 1736.44   1
  -3   1  23  47513. 1774.82   1
   3  -1 -22  31141. 1139.20   1
   3  -1 -22  30266. 1050.15   1
  -3  -1  22  29831. 1119.24   1
  -3  -1  22  31494. 1318.32   1
   3   1 -22  29575. 1028.15   1
  -3   1  22  32390. 1359.77   1
   3  -1 -21  49657. 1686.28   1
   3  -1 -21  49022. 1566.53   1
  -3  -1  21  48398. 1925.28   1
  -3  -1  21  50860. 1767.14   1
   3   1 -21  47943. 1529.68   1
  -3   1  21  50317. 2007.67   1
   3  -1 -20  76254. 2498.46   1
   3  -1 -20  76766. 2557.83   1
   3  -1 -20  80297. 2450.36   1
   3  -1 -20  77482. 3059.36   1
  -3  -1  20  75742. 2510.23   1
  -3  -1  20  80450. 3118.73   1
   3   1 -20  77021. 2516.89   1
   3   1 -20  80553. 2461.10   1
  -3   1  20  80092. 3109.00   1
  -3   1  20  82139. 2806.04   1
  -3   1  20  79120. 2623.85   1
   3  -1 -19 3179.63 414.483   1
   3  -1 -19 3386.90 314.380   1
   3  -1 -19 3061.92 339.406   1
   3  -1 -19 3537.87 429.478   1
  -3  -1  19 3415.55 303.633   1
  -3  -1  19 3612.59 370.982   1
  -3  -1  19 3579.32 542.476   1
  -3  -1  19 3008.70 606.448   1
   3   1 -19 3287.10 445.445   1
   3   1 -19 3591.09 349.334   1
   3   1 -19 2998.46 271.443   1
  -3   1  19 3057.32 323.439   1
  -3   1  19 2913.51 559.877   1
  -3   1  19 3561.92 423.439   1
   3  -1 -18 2022.00 386.898   1
   3  -1 -18 2667.86 308.188   1
   3  -1 -18 1721.08 334.902   1
   3  -1 -18 1256.40 264.790   1
   3  -1 -18 2375.64 430.859   1
  -3  -1  18 1960.59 448.260   1
  -3  -1  18 1769.70 252.405   1
  -3  -1  18 1403.27 527.635   1
  -3  -1  18 1468.78 307.113   1
   3   1 -18 1256.40 442.732   1
   3   1 -18 1958.54 276.049   1
   3   1 -18 2702.15 384.186   1
   3   1 -18 2122.82 271.085   1
  -3   1  18 1967.76 266.735   1
  -3   1  18 2139.20 416.837   1
  -3   1  18 1761.00 460.696   1
   3  -1 -17 1160.18 260.952   1
   3  -1 -17  600.31 300.358   1
   3  -1 -17  877.17 260.696   1
   3  -1 -17  849.54 237.359   1
   3  -1 -17  906.86 354.708   1
  -3  -1  17  479.89 307.011   1
  -3  -1  17  951.38 200.563   1
  -3  -1  17  776.36 340.174   1
  -3  -1  17 1004.09 433.981   1
   3   1 -17  470.11 330.092   1
   3   1 -17  498.05 343.551   1
   3   1 -17  808.60 245.036   1
   3   1 -17 1118.22 253.531   1
  -3   1  17  573.69 192.374   1
  -3   1  17  445.50 351.330   1
  -3   1  17 1013.82 403.889   1
   3  -1 -16  25154. 899.692   1
   3  -1 -16  25399. 905.322   1
   3  -1 -16  24667. 1032.24   1
   3  -1 -16  23541. 857.215   1
   3  -1 -16  25578. 933.469   1
  -3  -1  16  24370. 941.657   1
  -3  -1  16  23603. 1005.12   1
  -3  -1  16  26510. 1147.90   1
  -3  -1  16  23654. 901.739   1
   3   1 -16  24908. 907.369   1
   3   1 -16  24335. 876.662   1
   3   1 -16  25082. 901.739   1
   3   1 -16  26034. 942.681   1
  -3   1  16  24678. 1048.11   1
  -3   1  16  23833. 888.433   1
  -3   1  16  25947. 963.663   1
   3  -1 -15  55578. 1832.65   1
   3  -1 -15  53787. 1768.68   1
   3  -1 -15  51126. 2005.63   1
   3  -1 -15  54657. 1705.22   1
   3  -1 -15  51228. 1620.26   1
  -3  -1  15  55374. 1857.21   1
  -3  -1  15  50609. 1996.42   1
  -3  -1  15  52866. 2098.77   1
  -3  -1  15  55015. 1861.31   1
   3   1 -15  54504. 1811.15   1
   3   1 -15  53736. 1698.57   1
   3   1 -15  58188. 1812.69   1
   3   1 -15  54145. 1791.20   1
  -3   1  15  53634. 2116.17   1
  -3   1  15  57472. 1904.81   1
  -3   1  15  56551. 1893.55   1
   3  -1 -14  136.59 189.713   1
   3  -1 -14   65.66 205.988   1
   3  -1 -14   78.61 231.678   1
   3  -1 -14  211.62 193.756   1
  -3  -1  14   24.72 165.711   1
  -3  -1  14  180.04 255.527   1
  -3  -1  14  386.69 303.480   1
  -3  -1  14 -224.00 263.152   1
   3   1 -14    2.88 244.268   1
   3   1 -14 -101.64 221.187   1
   3   1 -14  223.75 199.590   1
  -3   1  14    1.81 165.660   1
  -3   1  14  138.13 272.876   1
  -3   1  14   92.12 241.300   1
   3  -1 -13 3745.13 259.723   1
   3  -1 -13 3106.96 247.799   1
   3  -1 -13 3342.37 305.066   1
   3  -1 -13 3175.02 269.038   1
  -3  -1  13 3492.83 266.786   1
  -3  -1  13 3205.73 291.351   1
  -3  -1  13 3534.28 336.591   1
  -3  -1  13 4085.46 368.116   1
   3   1 -13 3528.66 286.182   1
   3   1 -13 3081.37 305.629   1
   3   1 -13 3949.84 300.358   1
  -3   1  13 3124.87 269.959   1
  -3   1  13 3400.71 334.391   1
  -3   1  13 3457.01 315.097   1
   3  -1 -12  26039. 903.786   1
   3  -1 -12  25783. 1066.02   1
   3  -1 -12  27871. 965.710   1
   3  -1 -12  26919. 953.428   1
  -3  -1  12  25824. 1075.74   1
  -3  -1  12  27078. 976.969   1
  -3  -1  12  27052. 1125.38   1
  -3  -1  12  26566. 986.693   1
   3   1 -12  27057. 974.411   1
   3   1 -12  24969. 896.621   1
   3   1 -12  26894. 948.310   1
  -3   1  12  26684. 1122.31   1
  -3   1  12  28321. 993.858   1
  -3   1  12  27697. 995.393   1
   3  -1 -11 4192.93 267.605   1
   3  -1 -11 4377.17 281.167   1
   3  -1 -11 3726.71 287.564   1
   3  -1 -11 3525.58 294.575   1
  -3  -1  11 4203.68 344.780   1
  -3  -1  11 4328.55 345.445   1
  -3  -1  11 3343.91 292.937   1
  -3  -1  11 4279.42 321.801   1
  -3  -1  11 3482.08 266.939   1
   3   1 -11 4128.96 294.319   1
   3   1 -11 3616.68 278.352   1
   3   1 -11 3331.11 306.704   1
  -3   1  11 3686.28 280.757   1
  -3   1  11 3669.90 299.283   1
  -3   1  11 3245.65 317.144   1
  -3   1  11 3719.03 271.596   1
   3  -1 -10 143910. 4567.04   1
   3  -1 -10 145087. 4598.77   1
   3  -1 -10 140839. 5348.00   1
   3  -1 -10 140737. 4132.54   1
  -3  -1  10 141146. 4514.33   1
  -3  -1  10 143859. 5481.06   1
  -3  -1  10 138741. 5281.47   1
  -3  -1  10 148311. 4314.73   1
  -3  -1  10 146622. 4670.93   1
   3   1 -10 144063. 4218.01   1
   3   1 -10 142067. 4529.17   1
   3   1 -10 143910. 4575.23   1
  -3   1  10 150665. 5736.94   1
  -3   1  10 146417. 4256.39   1
  -3   1  10 145701. 4623.33   1
  -3   1  10 142374. 4545.54   1
   3  -1  -9  67707. 2186.28   1
   3  -1  -9  69294. 2234.39   1
   3  -1  -9  68731. 2656.09   1
   3  -1  -9  68117. 2081.37   1
  -3  -1   9  67093. 2214.43   1
  -3  -1   9  68014. 2636.13   1
  -3  -1   9  65967. 2562.43   1
  -3  -1   9  66940. 2019.45   1
  -3  -1   9  70368. 2301.43   1
   3   1  -9  66428. 2032.24   1
   3   1  -9  68782. 2251.79   1
   3   1  -9  70164. 2278.40   1
  -3   1   9  68987. 2685.77   1
  -3   1   9  68424. 2057.32   1
  -3   1   9  68577. 2243.60   1
  -3   1   9  69396. 2245.65   1
   3  -1  -8 157267. 4970.31   1
   3  -1  -8 156243. 4945.75   1
   3  -1  -8 158239. 5997.95   1
   3  -1  -8 154964. 4510.23   1
  -3  -1   8 152559. 4849.02   1
  -3  -1   8 152252. 5788.12   1
  -3  -1   8 156806. 5951.89   1
  -3  -1   8 161668. 4678.09   1
  -3  -1   8 152712. 4880.75   1
   3   1  -8 164125. 4773.79   1
   3   1  -8 154043. 4906.34   1
   3   1  -8 150614. 4778.91   1
  -3   1   8 155988. 4958.03   1
  -3   1   8 157421. 5992.83   1
  -3   1   8 155169. 4491.30   1
  -3   1   8 153173. 4848.51   1
   3  -1  -7  37416. 1489.76   1
   3  -1  -7  36182. 1199.08   1
   3  -1  -7  37907. 1271.24   1
   3  -1  -7  34263. 1120.78   1
  -3  -1   7  35194. 1235.93   1
  -3  -1   7  35164. 1419.65   1
  -3  -1   7  37129. 1479.02   1
  -3  -1   7  36315. 1151.48   1
  -3  -1   7  36489. 1246.16   1
   3   1  -7  34703. 1123.34   1
   3   1  -7  38168. 1301.43   1
   3   1  -7  36459. 1233.88   1
  -3   1   7  38802. 1556.29   1
  -3   1   7  37410. 1244.11   1
  -3   1   7  35711. 1226.20   1
  -3   1   7  35189. 1119.75   1
   3  -1  -6  70624. 2725.18   1
   3  -1  -6  68321. 2210.34   1
   3  -1  -6  71597. 2298.36   1
   3  -1  -6  67912. 2050.15   1
  -3  -1   6  67963. 2206.24   1
  -3  -1   6  71290. 2761.00   1
  -3  -1   6  74002. 2849.54   1
  -3  -1   6  69959. 2085.46   1
  -3  -1   6  73490. 2407.88   1
   3   1  -6  73644. 2210.85   1
   3   1  -6  68628. 2232.85   1
   3   1  -6  70420. 2285.05   1
  -3   1   6  72108. 2791.71   1
  -3   1   6  69754. 2275.84   1
  -3   1   6  68884. 2214.94   1
  -3   1   6  69652. 2077.79   1
   3  -1  -5 460286.  14422.   1
   3  -1  -5 443705.  13915.   1
   3  -1  -5 469191.  17620.   1
   3  -1  -5 441811.  12584.   1
  -3  -1   5 440839.  13818.   1
  -3  -1   5 456960.  14355.   1
  -3  -1   5 446417.  12702.   1
  -3  -1   5 487717.  18316.   1
  -3  -1   5 460644.  17308.   1
   3   1  -5 467349.  14662.   1
   3   1  -5 426612.  13383.   1
   3   1  -5 454810.  12958.   1
  -3   1   5 460798.  17323.   1
  -3   1   5 443551.  12610.   1
  -3   1   5 456294.  14299.   1
  -3   1   5 458700.  14401.   1
   3  -1  -3 3161.72 234.084   1
   3  -1  -3 3405.32 298.208   1
   3  -1  -3 3277.89 255.783   1
   3  -1  -3 3047.08 254.094   1
  -3  -1   3 3135.62 258.086   1
  -3  -1   3 2835.72 261.770   1
  -3  -1   3 3159.67 339.815   1
  -3  -1   3 3218.01 257.011   1
  -3  -1   3 3379.22 283.828   1
   3   1  -3 2885.87 261.310   1
   3   1  -3 3466.73 303.531   1
   3   1  -3 2780.45 259.672   1
   3   1  -3 3876.15 303.070   1
  -3   1   3 3601.84 286.540   1
  -3   1   3 3443.70 242.477   1
  -3   1   3 3253.32 323.285   1
  -3   1   3 3063.97 236.387   1
   3  -1  -2 543500.  17032.   1
   3  -1  -2 499130.  15650.   1
   3  -1  -2 550665.  20660.   1
   3  -1  -2 542476.  15415.   1
  -3  -1   2 537359.  16858.   1
  -3  -1   2 532753.  16684.   1
  -3  -1   2 508751.  14452.   1
  -3  -1   2 548106.  20568.   1
   3   1  -2 541965.  20358.   1
   3   1  -2 517911.  16233.   1
   3   1  -2 541965.  15394.   1
  -3   1   2 527123.  14974.   1
  -3   1   2 527123.  16505.   1
  -3   1   2 546571.  17144.   1
   3  -1  -1 330501.  10374.   1
   3  -1  -1 335056.  10537.   1
   3  -1  -1 358239.  13465.   1
   3  -1  -1 334954. 9554.75   1
  -3  -1   1 350614.  13178.   1
  -3  -1   1 335926.  10573.   1
  -3  -1   1 340378.  10681.   1
  -3  -1   1 343398. 9785.05   1
   3   1  -1 340481. 9708.28   1
   3   1  -1 329119.  12385.   1
   3   1  -1 344012.  10809.   1
   3   1  -1 325742.  10220.   1
  -3   1   1 334237.  12569.   1
  -3   1   1 327379. 9329.57   1
  -3   1   1 333162.  10491.   1
  -3   1   1 330808.  10384.   1
   3  -1   0 661207.  20696.   1
   3  -1   0 701125.  26300.   1
   3  -1   0 691913.  19632.   1
  -3  -1   0 698566.  21894.   1
  -3  -1   0 686284.  21479.   1
   3   1   0 661719.  24821.   1
   3   1   0 679631.  19278.   1
   3   1   0 677072.  21198.   1
  -3   1   0 700613.  21970.   1
   3  -1   1  58956. 1940.63   1
   3  -1   1  61566. 2004.60   1
   3  -1   1  61361. 2356.70   1
   3  -1   1  61310. 1849.54   1
  -3  -1  -1  60389. 1943.70   1
  -3  -1  -1  62129. 2386.38   1
  -3  -1  -1  57779. 1904.30   1
  -3  -1  -1  58188. 1750.77   1
   3   1   1  59672. 2300.41   1
   3   1   1  57574. 1744.11   1
   3   1   1  60440. 1962.64   1
   3   1   1  61822. 1986.69   1
  -3   1  -1  61515. 2374.61   1
  -3   1  -1  61361. 1831.63   1
  -3   1  -1  59672. 1931.42   1
  -3   1  -1  61515. 2047.59   1
   3  -1   2  14585. 603.377   1
   3  -1   2  14621. 571.136   1
   3  -1   2  13541. 576.253   1
   3  -1   2  14580. 557.318   1
  -3  -1  -2  13710. 568.065   1
  -3  -1  -2  14560. 616.171   1
  -3  -1  -2  14079. 515.864   1
  -3  -1  -2  14150. 535.312   1
   3   1   2  14340. 610.030   1
   3   1   2  14043. 554.759   1
   3   1   2  14529. 525.076   1
   3   1   2  14447. 559.877   1
  -3   1  -2  13705. 597.748   1
  -3   1  -2  14033. 526.100   1
  -3   1  -2  14120. 538.382   1
  -3   1  -2  13229. 600.818   1
   3  -1   3  64483. 2118.73   1
   3  -1   3  63715. 2076.76   1
   3  -1   3  59672. 2286.08   1
   3  -1   3  60235. 1833.67   1
  -3  -1  -3  63306. 2032.75   1
  -3  -1  -3  61003. 2332.65   1
  -3  -1  -3  63152. 1894.06   1
   3   1   3  61924. 2371.03   1
   3   1   3  62180. 2016.37   1
   3   1   3  59621. 1916.07   1
   3   1   3  60287. 1834.18   1
  -3   1  -3  59979. 2307.57   1
  -3   1  -3  62078. 1864.89   1
  -3   1  -3  61412. 2044.52   1
  -3   1  -3  55732. 1817.30   1
   3  -1   4 4070.11 314.227   1
   3  -1   4 4340.32 291.248   1
   3  -1   4 3946.77 235.312   1
   3  -1   4 3847.49 314.278   1
  -3  -1  -4 4140.22 232.548   1
  -3  -1  -4 4106.96 290.430   1
  -3  -1  -4 4186.79 299.795   1
  -3  -1  -4 4189.86 226.765   1
   3   1   4 4107.98 226.049   1
   3   1   4 4031.21 218.526   1
   3   1   4 4225.17 276.458   1
   3   1   4 4211.87 309.467   1
  -3   1  -4 4506.14 258.546   1
  -3   1  -4 4230.80 300.409   1
  -3   1  -4 3993.85 253.429   1
  -3   1  -4 3886.89 345.752   1
   3  -1   5  90072. 2899.69   1
   3  -1   5  92630. 2994.88   1
   3  -1   5  89304. 3394.57   1
   3  -1   5  87922. 2615.66   1
  -3  -1  -5  89304. 2842.88   1
  -3  -1  -5  88946. 2863.35   1
  -3  -1  -5  86336. 2550.15   1
  -3  -1  -5  91044. 3450.87   1
   3   1   5  89253. 3386.90   1
   3   1   5  84289. 2688.84   1
   3   1   5  87308. 2798.36   1
   3   1   5  88383. 2627.94   1
  -3   1  -5  88587. 3373.08   1
  -3   1  -5  89099. 2627.43   1
  -3   1  -5  89560. 2920.16   1
  -3   1  -5  87206. 2792.73   1
   3  -1   6  454.71 205.169   1
   3  -1   6  650.97 249.027   1
   3  -1   6  434.85 125.640   1
   3  -1   6  355.78 223.592   1
  -3  -1  -6  784.03 209.775   1
  -3  -1  -6  785.57 152.866   1
  -3  -1  -6  499.13 170.727   1
  -3  -1  -6  603.38  96.315   1
   3   1   6  744.63 108.649   1
   3   1   6  622.31 233.470   1
   3   1   6  700.61 151.177   1
   3   1   6  596.21 234.954   1
  -3   1  -6  481.58 135.875   1
  -3   1  -6  788.64 192.119   1
  -3   1  -6  451.48 189.867   1
  -3   1  -6  232.50 275.895   1
   3  -1   7  22886. 846.980   1
   3  -1   7  20624. 754.349   1
   3  -1   7  21648. 862.845   1
   3  -1   7  21551. 780.450   1
  -3  -1  -7  21812. 752.814   1
  -3  -1  -7  20962. 763.049   1
  -3  -1  -7  21070. 734.390   1
  -3  -1  -7  20865. 814.738   1
   3   1   7  22057. 865.403   1
   3   1   7  22323. 800.409   1
   3   1   7  21801. 754.861   1
   3   1   7  21520. 779.938   1
  -3   1  -7  20834. 839.815   1
  -3   1  -7  21346. 740.020   1
  -3   1  -7  20517. 797.338   1
  -3   1  -7  21177. 756.396   1
   3  -1   8  21653. 795.291   1
   3  -1   8  21699. 820.368   1
   3  -1   8  20798. 831.627   1
   3  -1   8  19657. 724.667   1
  -3  -1  -8  22482. 782.497   1
  -3  -1  -8  21530. 789.661   1
  -3  -1  -8  20363. 720.061   1
  -3  -1  -8  20148. 787.614   1
   3   1   8  20983. 822.415   1
   3   1   8  20041. 737.973   1
   3   1   8  20701. 721.596   1
   3   1   8  20241. 754.861   1
  -3   1  -8  20000. 807.062   1
  -3   1  -8  20563. 720.061   1
  -3   1  -8  20471. 807.573   1
  -3   1  -8  20640. 744.626   1
   3  -1   9  969.29 262.385   1
   3  -1   9 1154.04 231.627   1
   3  -1   9  767.14 140.481   1
   3  -1   9  922.21 234.288   1
   3  -1   9 1049.64 115.507   1
  -3  -1  -9  949.33 168.424   1
  -3  -1  -9 1247.18 246.315   1
  -3  -1  -9  728.25 214.892   1
  -3  -1  -9  765.61  75.793   1
   3   1   9  942.68  87.666   1
   3   1   9  957.01 176.868   1
   3   1   9  871.03 229.324   1
   3   1   9  590.58 223.951   1
  -3   1  -9  646.37 204.964   1
  -3   1  -9  992.83 142.477   1
  -3   1  -9 1089.56 288.997   1
  -3   1  -9  945.24 195.547   1
   3  -1  10 107267. 3452.40   1
   3  -1  10 110184. 3540.43   1
   3  -1  10 115762. 4382.80   1
   3  -1  10 110082. 4175.53   1
   3  -1  10 110133. 3268.16   1
  -3  -1 -10 108905. 3469.29   1
  -3  -1 -10 103122. 3044.01   1
  -3  -1 -10 112026. 4457.52   1
  -3  -1 -10 105220. 3377.68   1
   3   1  10 106858. 3174.00   1
   3   1  10 105629. 3371.54   1
   3   1  10 103173. 3309.11   1
  -3   1 -10 103378. 3046.06   1
  -3   1 -10 103889. 3319.34   1
  -3   1 -10 109416. 3532.75   1
   3  -1  11 7379.73 424.258   1
   3  -1  11 6775.84 373.029   1
   3  -1  11 6463.66 310.900   1
   3  -1  11 6151.48 280.501   1
   3  -1  11 6264.07 387.103   1
  -3  -1 -11 7047.08 372.671   1
  -3  -1 -11 6985.66 389.918   1
  -3  -1 -11 7072.66 343.551   1
   3   1  11 6606.95 386.642   1
   3   1  11 7517.90 356.499   1
   3   1  11 6740.01 388.587   1
  -3   1 -11 6673.48 402.251   1
  -3   1 -11 6555.78 381.013   1
  -3   1 -11 7144.31 363.562   1
   3  -1  12  37528. 1289.15   1
   3  -1  12  37339. 1309.62   1
   3  -1  12  35553. 1378.20   1
   3  -1  12  33598. 1300.41   1
   3  -1  12  36167. 1196.52   1
  -3  -1 -12  35834. 1206.24   1
  -3  -1 -12  34765. 1145.85   1
  -3  -1 -12  32743. 1126.92   1
   3   1  12  35486. 1173.49   1
   3   1  12  37093. 1276.87   1
   3   1  12  35839. 1202.66   1
  -3   1 -12  35266. 1202.66   1
  -3   1 -12  36336. 1181.17   1
  -3   1 -12  34718. 1220.06   1
   3  -1  13 6688.84 450.921   1
   3  -1  13 6171.95 350.972   1
   3  -1  13 5900.71 278.505   1
   3  -1  13 5450.35 375.537   1
   3  -1  13 6033.77 300.511   1
  -3  -1 -13 6683.72 360.286   1
  -3  -1 -13 6760.48 363.715   1
  -3  -1 -13 6463.66 402.251   1
   3   1  13 6995.90 393.654   1
   3   1  13 6084.95 407.830   1
   3   1  13 6223.13 327.226   1
  -3   1 -13 6136.12 390.890   1
  -3   1 -13 6693.95 395.291   1
  -3   1 -13 6873.07 385.056   1
   3  -1  14 6499.48 361.719   1
   3  -1  14 7175.02 327.891   1
   3  -1  14 7175.02 344.063   1
   3  -1  14 6924.25 507.676   1
  -3  -1 -14 7487.20 458.904   1
  -3  -1 -14 6944.72 392.630   1
  -3  -1 -14 7415.55 394.319   1
   3   1  14 8034.79 495.445   1
  -3   1 -14 7389.96 452.968   1
  -3   1 -14 7011.25 384.442   1
  -3   1 -14 7175.02 421.238   1
   3  -1  15  33623. 1251.28   1
   3  -1  15  33536. 1313.20   1
   3  -1  15  34463. 1346.47   1
   3  -1  15  32810. 1142.78   1
  -3  -1 -15  34775. 1211.36   1
  -3  -1 -15  32400. 1139.71   1
  -3  -1 -15  36474. 1262.54   1
   3   1  15  35522. 1286.08   1
   3   1  15  35425. 1214.94   1
  -3   1 -15  35563. 1216.99   1
  -3   1 -15  33413. 1188.84   1
  -3   1 -15  34401. 1214.94   1
   3  -1  16  22451. 842.374   1
   3  -1  16  23500. 1039.41   1
  -3  -1 -16  23060. 862.845   1
  -3  -1 -16  22395. 873.080   1
   3   1  16  23971. 982.599   1
   3   1  16  22477. 828.556   1
  -3   1 -16  23393. 879.733   1
  -3   1 -16  26013. 1005.63   1
   3  -1  17  225.23 271.750   1
  -3  -1 -17   29.67 403.991   1
  -3  -1 -17  -34.84 263.152   1
   3   1  17   18.39 278.915   1
   3   1  17  156.40 606.448   1
  -3   1 -17  722.62 251.842   1
   3   1  18  42369. 1460.08   1
  -3   1 -18  41259. 1422.72   1
  -3   1 -18  39857. 1292.22   1
   3  -1  19    6.62 250.665   1
  -3  -1 -19 -199.18 265.506   1
  -3  -1 -19  146.88 216.121   1
   3   1  19  215.86 332.958   1
  -3   1 -19  333.32 238.638   1
  -3   1 -19   23.77 214.278   1
   3  -1  20  27984. 1011.77   1
  -3  -1 -20  25967. 985.669   1
  -3  -1 -20  28485. 979.016   1
   3   1  20  27794. 1066.02   1
  -3   1 -20  27866. 1010.23   1
  -3   1 -20  28603. 985.669   1
   3  -1  21 3276.86 346.417   1
  -3  -1 -21 2647.90 421.955   1
  -3  -1 -21 2794.27 280.450   1
   3   1  21 2616.17 511.719   1
  -3   1 -21 2871.03 314.995   1
  -3   1 -21 2904.30 292.374   1
  -3  -1 -22 7650.96 431.729   1
   3   1  22 7963.15 718.525   1
  -3   1 -22 6770.72 417.860   1
  -3   1 -22 7507.67 421.903   1
   3  -1  23  474.26 393.091   1
  -3  -1 -23 -159.26 764.073   1
  -3  -1 -23  -38.46 263.408   1
   3   1  23 -433.93 763.561   1
  -3   1 -23 -266.63 330.757   1
  -3   1 -23  539.41 310.798   1
   3  -1  24  840.84 471.596   1
  -3  -1 -24  661.72 312.589   1
  -3   1 -24  330.65 399.334   1
  -3   1 -24  989.25 306.192   1
   3  -1  25  20322. 983.622   1
  -3  -1 -25  19642. 825.485   1
  -3  -1 -26  441.76 467.604   1
  -3   1 -26  298.87 400.818   1
   3  -2 -28  204.30 776.355   1
   3   2 -28 6146.36 649.436   1
   3  -2 -27  368.88 566.530   1
  -3  -2  27  138.95 647.389   1
   3   2 -27  438.13 477.789   1
   3   2 -27  -84.75 492.886   1
   3  -2 -26 9698.05 632.548   1
  -3  -2  26 9600.81 645.854   1
  -3  -2  26 8070.62 781.473   1
   3   2 -26  10338. 580.859   1
   3   2 -26 9897.64 625.383   1
   3  -2 -25 1534.80 456.806   1
  -3  -2  25 1340.84 430.552   1
  -3  -2  25 2100.30 566.018   1
   3   2 -25 1467.76 330.552   1
   3   2 -25 1776.87 464.892   1
  -3   2  25 2546.57 785.567   1
   3  -2 -24 2555.27 844.933   1
   3  -2 -24 3957.01 457.113   1
  -3  -2  24 2810.64 475.588   1
  -3  -2  24 3900.71 512.794   1
   3   2 -24 2975.94 317.809   1
   3   2 -24 3825.99 417.912   1
  -3   2  24 4855.16 699.590   1
  -3   2  24 -531.73 1721.59   1
   3  -2 -23 2962.13 652.507   1
   3  -2 -23 3415.55 376.458   1
  -3  -2  23 2975.94 427.072   1
  -3  -2  23 2966.22 422.313   1
   3   2 -23 3245.14 359.621   1
  -3   2  23 2797.34 491.760   1
   3  -2 -22 1010.75 493.244   1
   3  -2 -22  730.81 292.733   1
  -3  -2  22 1527.12 392.477   1
  -3  -2  22 1464.69 318.782   1
   3   2 -22 1047.08 300.819   1
   3   2 -22 1273.80 317.656   1
  -3   2  22 1022.01 397.441   1
  -3   2  22 -392.53 1033.78   1
   3  -2 -21 2985.16 431.371   1
   3  -2 -21 2806.55 360.235   1
  -3  -2  21 2947.80 316.581   1
  -3  -2  21 3199.08 402.047   1
   3   2 -21 2719.04 332.548   1
  -3   2  21 3307.57 384.851   1
   3  -2 -20  479.38 350.153   1
   3  -2 -20   85.36 444.933   1
   3  -2 -20  345.09 299.334   1
  -3  -2  20  744.63 242.886   1
  -3  -2  20 1009.21 342.374   1
   3   2 -20  184.60 282.037   1
   3   2 -20  230.91 249.334   1
  -3   2  20  160.39 299.283   1
  -3   2  20  189.25 654.042   1
  -3   2  20  -44.90 612.589   1
   3  -2 -19 9114.63 559.365   1
   3  -2 -19 9667.34 482.446   1
   3  -2 -19  10645. 527.123   1
  -3  -2  19 9406.34 503.531   1
  -3  -2  19  10322. 550.665   1
   3   2 -19  10461. 528.659   1
   3   2 -19 9846.46 472.517   1
  -3   2  19 9785.05 544.523   1
  -3   2  19  10297. 750.255   1
   3  -2 -18  43265. 1488.74   1
   3  -2 -18  39376. 1661.72   1
   3  -2 -18  39263. 1329.58   1
   3  -2 -18  40414. 1337.77   1
  -3  -2  18  39708. 1586.49   1
  -3  -2  18  40762. 1768.68   1
  -3  -2  18  40102. 1387.41   1
   3   2 -18  42052. 1401.23   1
   3   2 -18  42789. 1455.99   1
  -3   2  18  41469. 1684.24   1
  -3   2  18  43460. 1556.29   1
   3  -2 -17  16029. 801.944   1
   3  -2 -17  17677. 668.884   1
   3  -2 -17  18593. 730.296   1
   3  -2 -17  17513. 821.903   1
   3  -2 -17  17410. 695.496   1
  -3  -2  17  16648. 830.603   1
  -3  -2  17  16505. 731.320   1
  -3  -2  17  17656. 735.926   1
   3   2 -17  17124. 768.679   1
   3   2 -17  18326. 725.178   1
   3   2 -17  18639. 726.202   1
   3   2 -17  16740. 750.255   1
  -3   2  17  17538. 810.132   1
  -3   2  17  18460. 777.379   1
  -3   2  17  17195. 762.538   1
   3  -2 -16  10246. 462.691   1
   3  -2 -16  10031. 436.847   1
   3  -2 -16 9124.86 524.564   1
   3  -2 -16 8336.74 451.177   1
   3  -2 -16  10328. 602.354   1
  -3  -2  16  10911. 671.443   1
  -3  -2  16 9616.16 611.565   1
  -3  -2  16 9237.45 476.970   1
  -3  -2  16  10225. 522.006   1
   3   2 -16  10507. 508.648   1
   3   2 -16 8776.86 474.872   1
   3   2 -16  10333. 570.112   1
   3   2 -16  10420. 564.483   1
  -3   2  16 9923.22 513.305   1
  -3   2  16 9979.52 512.794   1
  -3   2  16  10241. 519.958   1
   3  -2 -15  26484. 919.139   1
   3  -2 -15  25317. 880.245   1
   3  -2 -15  26372. 950.869   1
   3  -2 -15  24923. 905.833   1
  -3  -2  15  26213. 1015.35   1
  -3  -2  15  24498. 1022.52   1
  -3  -2  15  23905. 1067.04   1
  -3  -2  15  24867. 936.539   1
   3   2 -15  27052. 967.246   1
   3   2 -15  24544. 881.780   1
   3   2 -15  27451. 1005.63   1
   3   2 -15  26510. 966.222   1
  -3   2  15  25901. 1104.40   1
  -3   2  15  25425. 922.722   1
  -3   2  15  26638. 950.869   1
   3  -2 -14 6724.66 331.218   1
   3  -2 -14 6325.48 322.211   1
   3  -2 -14 6827.01 438.996   1
   3  -2 -14 7548.61 469.600   1
   3  -2 -14 6484.13 384.032   1
  -3  -2  14 7436.02 496.059   1
  -3  -2  14 7650.96 473.336   1
  -3  -2  14 6627.42 375.332   1
  -3  -2  14 6704.19 419.600   1
   3   2 -14 7072.66 381.781   1
   3   2 -14 7282.49 420.215   1
   3   2 -14 6586.48 399.744   1
   3   2 -14 7287.61 416.172   1
  -3   2  14 6023.54 383.521   1
  -3   2  14 7205.72 392.477   1
  -3   2  14 6617.19 389.815   1
   3  -2 -13  888.43 192.886   1
   3  -2 -13  426.77 171.494   1
   3  -2 -13  789.15 251.177   1
   3  -2 -13  176.00 271.750   1
   3  -2 -13  563.46 236.489   1
  -3  -2  13  353.12 252.763   1
  -3  -2  13 1030.19 299.590   1
  -3  -2  13  539.92 178.659   1
  -3  -2  13  809.11 341.146   1
   3   2 -13  484.90 252.200   1
   3   2 -13  992.32 260.235   1
   3   2 -13  529.17 223.132   1
  -3   2  13  720.06 204.964   1
  -3   2  13  539.92 252.917   1
  -3   2  13  233.62 217.605   1
   3  -2 -12  11735. 458.444   1
   3  -2 -12  12830. 617.707   1
   3  -2 -12  12062. 465.250   1
   3  -2 -12  12943. 562.947   1
  -3  -2  12  12538. 589.559   1
  -3  -2  12  12574. 618.730   1
  -3  -2  12  12426. 586.489   1
  -3  -2  12  12876. 582.906   1
   3   2 -12  12262. 545.547   1
   3   2 -12  12569. 530.194   1
   3   2 -12  12927. 559.877   1
  -3   2  12  12037. 582.395   1
  -3   2  12  11443. 463.050   1
  -3   2  12  11858. 516.376   1
   3  -2 -11  34125. 1131.52   1
   3  -2 -11  35061. 1420.16   1
   3  -2 -11  35783. 1190.38   1
   3  -2 -11  36100. 1199.08   1
  -3  -2  11  35624. 1452.40   1
  -3  -2  11  36044. 1450.36   1
  -3  -2  11  34657. 1235.41   1
  -3  -2  11  34580. 1209.82   1
   3   2 -11  35527. 1209.82   1
   3   2 -11  35916. 1184.24   1
   3   2 -11  33884. 1182.70   1
  -3   2  11  35604. 1450.87   1
  -3   2  11  35159. 1203.68   1
  -3   2  11  36172. 1205.73   1
   3  -2 -10  343.76 163.920   1
   3  -2 -10  357.01 213.357   1
   3  -2 -10  375.38 146.520   1
   3  -2 -10  251.48 229.631   1
  -3  -2  10  277.58 219.652   1
  -3  -2  10  567.04 175.742   1
  -3  -2  10  274.26 285.312   1
  -3  -2  10  479.58 285.824   1
   3   2 -10  250.87 195.752   1
   3   2 -10  328.81 219.703   1
   3   2 -10  274.00 215.558   1
   3   2 -10  440.02 229.375   1
  -3   2  10  539.92 205.220   1
  -3   2  10  461.26 200.716   1
  -3   2  10  354.20 219.140   1
   3  -2  -9  68117. 2646.36   1
   3  -2  -9  62897. 2027.63   1
   3  -2  -9  65200. 2095.19   1
   3  -2  -9  66888. 2030.70   1
  -3  -2   9  69498. 2278.40   1
  -3  -2   9  72160. 2805.52   1
  -3  -2   9  64688. 2531.22   1
  -3  -2   9  66428. 2000.51   1
  -3  -2   9  66786. 2220.06   1
   3   2  -9  67963. 2687.31   1
   3   2  -9  65609. 1990.79   1
   3   2  -9  66325. 2158.65   1
   3   2  -9  68219. 2243.09   1
  -3   2   9  68168. 2674.00   1
  -3   2   9  65865. 2119.24   1
  -3   2   9  68526. 2223.64   1
  -3   2   9  70215. 2094.16   1
   3  -2  -8  10061. 394.319   1
   3  -2  -8 9657.10 401.023   1
   3  -2  -8  10507. 523.029   1
   3  -2  -8  10123. 440.685   1
  -3  -2   8  10711. 533.776   1
  -3  -2   8  10128. 516.888   1
  -3  -2   8 9979.52 465.864   1
  -3  -2   8  10568. 442.835   1
  -3  -2   8  10215. 522.517   1
   3   2  -8  10184. 544.523   1
   3   2  -8  10430. 446.775   1
   3   2  -8 9165.80 436.847   1
   3   2  -8 9431.92 429.324   1
  -3   2   8  10056. 527.635   1
  -3   2   8  10568. 434.032   1
  -3   2   8 9877.17 407.471   1
  -3   2   8  10005. 433.265   1
   3  -2  -7 1881.27 171.955   1
   3  -2  -7 1998.46 210.542   1
   3  -2  -7 1607.47 233.879   1
   3  -2  -7 1968.27 224.053   1
  -3  -2   7 1836.23 296.008   1
  -3  -2   7 2242.07 313.306   1
  -3  -2   7 2345.95 224.821   1
  -3  -2   7 2242.07 272.825   1
   3   2  -7 2081.88 279.990   1
   3   2  -7 1957.01 251.637   1
   3   2  -7 2149.95 247.441   1
   3   2  -7 1922.21 238.485   1
  -3   2   7 2051.69 270.266   1
  -3   2   7 2313.71 208.546   1
  -3   2   7 2317.30 247.031   1
  -3   2   7 2198.56 201.330   1
   3  -2  -6  42666. 1693.45   1
   3  -2  -6  40773. 1352.10   1
   3  -2  -6  43751. 1349.54   1
   3  -2  -6  41244. 1352.61   1
  -3  -2   6  43076. 1724.15   1
  -3  -2   6  41781. 1439.61   1
  -3  -2   6  43101. 1455.47   1
  -3  -2   6  42108. 1299.90   1
   3   2  -6  40107. 1256.91   1
   3   2  -6  41080. 1670.42   1
   3   2  -6  42840. 1433.47   1
   3   2  -6  41320. 1393.55   1
  -3   2   6  43270. 1737.97   1
  -3   2   6  41039. 1259.47   1
  -3   2   6  42426. 1421.19   1
  -3   2   6  42124. 1378.20   1
   3  -2  -5 6653.01 301.126   1
   3  -2  -5 6248.71 332.548   1
   3  -2  -5 6852.60 386.233   1
   3  -2  -5 6734.90 327.891   1
  -3  -2   5 6479.01 355.271   1
  -3  -2   5 6131.01 378.454   1
  -3  -2   5 6330.60 402.456   1
  -3  -2   5 6023.54 298.157   1
   3   2  -5 6560.89 415.660   1
   3   2  -5 6253.83 319.805   1
   3   2  -5 6755.37 356.243   1
   3   2  -5 6289.66 346.673   1
  -3   2   5 6514.83 404.043   1
  -3   2   5 6335.72 289.508   1
  -3   2   5 6791.19 306.141   1
  -3   2   5 6842.37 372.927   1
   3  -2  -4  768.68 220.624   1
   3  -2  -4  703.68 161.975   1
   3  -2  -4  866.94 200.256   1
   3  -2  -4  737.46 179.683   1
  -3  -2   4  791.71 239.918   1
  -3  -2   4  703.68 199.897   1
  -3  -2   4 1224.67 285.210   1
  -3  -2   4  612.08 157.523   1
   3   2  -4  694.98 242.272   1
   3   2  -4  483.37 176.356   1
   3   2  -4  453.99 207.779   1
   3   2  -4  811.16 199.795   1
  -3   2   4  571.14 227.277   1
  -3   2   4  819.86 171.699   1
  -3   2   4  541.96 170.010   1
  -3   2   4  823.95 251.074   1
   3  -2  -3 6494.36 354.401   1
   3  -2  -3 6540.42 305.783   1
   3  -2  -3 6627.42 386.796   1
   3  -2  -3 6443.19 305.732   1
  -3  -2   3 6775.84 352.251   1
  -3  -2   3 5675.53 359.416   1
  -3  -2   3 7927.32 437.615   1
  -3  -2   3 6090.07 300.563   1
   3   2  -3 6064.48 406.192   1
   3   2  -3 6136.12 306.397   1
   3   2  -3 6059.36 326.663   1
   3   2  -3 6914.02 352.917   1
  -3   2   3 6745.13 413.101   1
  -3   2   3 6709.31 305.987   1
  -3   2   3 6898.66 374.820   1
  -3   2   3 6049.12 304.145   1
   3  -2  -2  45993. 1530.19   1
   3  -2  -2  45798. 1506.14   1
   3  -2  -2  46172. 1821.39   1
   3  -2  -2  45952. 1388.43   1
  -3  -2   2  48122. 1618.73   1
  -3  -2   2  43946. 1744.11   1
  -3  -2   2  47533. 1567.04   1
  -3  -2   2  46571. 1406.34   1
   3   2  -2  47595. 1907.88   1
   3   2  -2  44923. 1370.01   1
   3   2  -2  46858. 1542.99   1
   3   2  -2  46960. 1548.62   1
  -3   2   2  47318. 1890.48   1
  -3   2   2  46566. 1399.69   1
  -3   2   2  46034. 1505.12   1
  -3   2   2  46945. 1574.72   1
   3  -2  -1  13357. 613.612   1
   3  -2  -1  12984. 510.644   1
   3  -2  -1  12503. 461.514   1
   3  -2  -1  13531. 553.735   1
  -3  -2   1  12211. 573.183   1
  -3  -2   1  12011. 474.462   1
  -3  -2   1  13209. 555.782   1
  -3  -2   1  13854. 498.515   1
   3   2  -1  12579. 471.801   1
   3   2  -1  13577. 652.507   1
   3   2  -1  12845. 515.864   1
   3   2  -1  12426. 483.111   1
  -3   2   1  13280. 643.295   1
  -3   2   1  12605. 458.597   1
  -3   2   1  12661. 491.760   1
  -3   2   1  13572. 573.694   1
   3  -2   0  41561. 1406.34   1
   3  -2   0  44509. 1471.34   1
   3  -2   0  41474. 1641.25   1
   3  -2   0  42815. 1305.53   1
  -3  -2   0  42687. 1405.32   1
  -3  -2   0  42216. 1676.05   1
  -3  -2   0  44616. 1493.86   1
  -3  -2   0  44376. 1346.98   1
   3   2   0  43961. 1760.49   1
   3   2   0  41592. 1275.84   1
   3   2   0  42625. 1401.23   1
   3   2   0  44570. 1465.20   1
  -3   2   0  44258. 1768.17   1
  -3   2   0  44135. 1332.65   1
  -3   2   0  43419. 1480.04   1
  -3   2   0  40384. 1337.77   1
   3  -2   1 162743. 5158.64   1
   3  -2   1 155936. 4959.57   1
   3  -2   1 164995. 6253.83   1
   3  -2   1 165097. 4754.86   1
  -3  -2  -1 165762. 5255.88   1
  -3  -2  -1 149949. 5696.00   1
  -3  -2  -1 158853. 5017.91   1
  -3  -2  -1 158700. 4569.60   1
   3   2   1 164688. 6264.07   1
   3   2   1 163050. 4703.17   1
   3   2   1 159365. 5036.84   1
   3   2   1 165199. 5214.94   1
  -3   2  -1 155885. 5936.53   1
  -3   2  -1 162589. 4676.56   1
  -3   2  -1 161668. 5153.53   1
  -3   2  -1 154810. 4904.29   1
   3  -2   2 208086. 6576.25   1
   3  -2   2 205527. 6509.72   1
   3  -2   2 211463. 7993.85   1
   3  -2   2 214381. 6151.48   1
  -3  -2  -2 223746. 7067.55   1
  -3  -2  -2 210338. 6627.42   1
  -3  -2  -2 214125. 6141.24   1
  -3  -2  -2 209775. 7922.20   1
   3   2   2 218270. 8265.09   1
   3   2   2 210286. 6627.42   1
   3   2   2 215967. 6796.31   1
   3   2   2 215558. 6187.30   1
  -3   2  -2 213971. 8101.32   1
  -3   2  -2 214073. 6131.01   1
  -3   2  -2 206499. 6514.83   1
  -3   2  -2 216735. 6873.07   1
   3  -2   3  87922. 3368.47   1
   3  -2   3  87462. 2816.78   1
   3  -2   3  87257. 2570.11   1
   3  -2   3  86080. 2793.24   1
  -3  -2  -3  92272. 3530.70   1
  -3  -2  -3  85926. 2761.00   1
  -3  -2  -3  94473. 3004.60   1
  -3  -2  -3  92528. 2714.94   1
   3   2   3  89713. 2643.80   1
   3   2   3  93449. 3596.72   1
   3   2   3  89509. 2847.49   1
   3   2   3  88178. 2811.67   1
  -3   2  -3  91453. 3521.49   1
  -3   2  -3  93091. 2729.27   1
  -3   2  -3  86745. 2785.05   1
  -3   2  -3  90532. 2938.58   1
   3  -2   4  10793. 475.179   1
   3  -2   4  10338. 483.572   1
   3  -2   4  10235. 496.468   1
   3  -2   4  10118. 437.666   1
  -3  -2  -4  10251. 390.634   1
  -3  -2  -4  10368. 483.981   1
  -3  -2  -4 9790.16 414.994   1
  -3  -2  -4  10563. 428.505   1
   3   2   4  10174. 507.369   1
   3   2   4 9513.81 418.884   1
   3   2   4 9892.52 382.753   1
   3   2   4  10205. 383.111   1
  -3   2  -4  11126. 544.012   1
  -3   2  -4  10215. 408.290   1
  -3   2  -4  10184. 492.681   1
  -3   2  -4  10481. 438.638   1
   3  -2   5  14637. 608.495   1
   3  -2   5  14560. 594.165   1
   3  -2   5  14422. 645.342   1
   3  -2   5  14125. 540.429   1
  -3  -2  -5  13255. 506.857   1
  -3  -2  -5  14161. 617.707   1
  -3  -2  -5  13936. 495.905   1
  -3  -2  -5  14217. 533.776   1
   3   2   5  14458. 642.272   1
   3   2   5  14150. 553.735   1
   3   2   5  14145. 492.221   1
   3   2   5  14611. 525.076   1
  -3   2  -5  14637. 671.954   1
  -3   2  -5  14110. 530.706   1
  -3   2  -5  14560. 558.853   1
  -3   2  -5  14601. 628.966   1
   3  -2   6  972.88 276.254   1
   3  -2   6 1334.18 213.818   1
   3  -2   6 1348.00 232.139   1
  -3  -2  -6 1000.00 176.100   1
  -3  -2  -6 1473.39 186.387   1
  -3  -2  -6 1330.09 152.661   1
   3   2   6 1175.02 222.211   1
   3   2   6 1015.35 190.123   1
   3   2   6 1010.23 163.920   1
   3   2   6  818.83 123.541   1
  -3   2  -6  921.19 204.555   1
  -3   2  -6 1234.90 260.184   1
  -3   2  -6 1139.71 184.596   1
  -3   2  -6 1116.17 198.311   1
   3  -2   7 4681.16 321.085   1
   3  -2   7 4787.61 320.163   1
   3  -2   7 4316.78 308.597   1
   3  -2   7 4634.59 337.461   1
  -3  -2  -7 4347.49 269.549   1
  -3  -2  -7 4393.55 221.187   1
  -3  -2  -7 4140.73 236.284   1
  -3  -2  -7 4593.14 305.527   1
   3   2   7 4290.68 300.767   1
   3   2   7 4191.91 290.993   1
   3   2   7 4058.85 198.260   1
   3   2   7 4162.74 237.257   1
  -3   2  -7 4292.73 303.377   1
  -3   2  -7 4732.34 295.394   1
  -3   2  -7 4051.68 254.094   1
  -3   2  -7 4256.90 348.771   1
   3  -2   8  33848. 1359.77   1
   3  -2   8  31320. 1113.10   1
   3  -2   8  34258. 1136.13   1
   3  -2   8  31085. 1092.63   1
  -3  -2  -8  31305. 1242.58   1
  -3  -2  -8  31597. 1051.18   1
  -3  -2  -8  31581. 1040.43   1
  -3  -2  -8  33025. 1074.72   1
   3   2   8  32748. 1080.35   1
   3   2   8  33147. 1333.67   1
   3   2   8  31070. 1035.82   1
   3   2   8  32042. 1048.62   1
  -3   2  -8  33388. 1351.59   1
  -3   2  -8  32497. 1058.34   1
  -3   2  -8  31679. 1080.86   1
  -3   2  -8  33030. 1176.56   1
   3  -2   9  31822. 1282.50   1
   3  -2   9  30077. 1061.41   1
   3  -2   9  30476. 1025.59   1
   3  -2   9  30036. 1080.86   1
  -3  -2  -9  29396. 1167.86   1
  -3  -2  -9  31064. 1035.31   1
  -3  -2  -9  31571. 1045.55   1
  -3  -2  -9  31740. 1051.18   1
   3   2   9  32103. 1069.60   1
   3   2   9  31909. 1276.87   1
   3   2   9  31423. 1031.73   1
   3   2   9  30619. 1026.10   1
  -3   2  -9  32359. 1316.27   1
  -3   2  -9  31740. 1036.85   1
  -3   2  -9  30312. 1040.94   1
  -3   2  -9  30205. 1087.51   1
   3  -2  10  13649. 617.707   1
   3  -2  10  14212. 577.789   1
   3  -2  10  14887. 614.636   1
   3  -2  10  14744. 641.760   1
  -3  -2 -10  14340. 613.101   1
  -3  -2 -10  14335. 523.541   1
  -3  -2 -10  14672. 532.753   1
  -3  -2 -10  15409. 612.589   1
   3   2  10  14570. 596.212   1
   3   2  10  13767. 606.448   1
   3   2  10  15026. 561.924   1
   3   2  10  14048. 503.735   1
  -3   2 -10  13936. 638.177   1
  -3   2 -10  14662. 582.906   1
  -3   2 -10  15445. 606.448   1
  -3   2 -10  15558. 644.831   1
   3  -2  11 104964. 3399.18   1
   3  -2  11 104503. 3368.98   1
   3  -2  11 111105. 4237.46   1
  -3  -2 -11 111566. 4242.06   1
  -3  -2 -11 104248. 3327.02   1
  -3  -2 -11 112334. 3574.71   1
  -3  -2 -11 104299. 3096.72   1
   3   2  11 113920. 4338.79   1
   3   2  11 113818. 3382.29   1
   3   2  11 111515. 3563.46   1
   3   2  11 103941. 3310.13   1
  -3   2 -11 104350. 3994.88   1
  -3   2 -11 106755. 3151.99   1
  -3   2 -11 106141. 3403.27   1
  -3   2 -11 105015. 3407.88   1
   3  -2  12  11525. 585.977   1
   3  -2  12  10553. 533.265   1
   3  -2  12  11341. 507.267   1
  -3  -2 -12  10809. 498.925   1
  -3  -2 -12  12098. 585.977   1
  -3  -2 -12  11735. 464.278   1
  -3  -2 -12  11126. 446.980   1
   3   2  12  10374. 487.103   1
   3   2  12  11075. 433.418   1
   3   2  12  11356. 489.406   1
  -3   2 -12  10317. 509.723   1
  -3   2 -12  11960. 541.453   1
  -3   2 -12  11505. 546.571   1
  -3   2 -12  11029. 509.211   1
   3  -2  13 6294.77 505.527   1
   3  -2  13 5844.42 353.173   1
   3  -2  13 5701.12 402.251   1
   3  -2  13 5624.35 306.806   1
  -3  -2 -13 5225.17 305.322   1
  -3  -2 -13 5562.94 307.830   1
  -3  -2 -13 6525.07 492.476   1
  -3  -2 -13 5214.94 304.759   1
   3   2  13 6166.83 355.271   1
   3   2  13 5542.47 304.196   1
   3   2  13 5859.77 370.215   1
  -3   2 -13 5081.37 340.071   1
  -3   2 -13 5916.06 438.485   1
  -3   2 -13 6693.95 422.159   1
  -3   2 -13 6084.95 391.965   1
   3  -2  14  19857. 765.608   1
   3  -2  14  20056. 887.921   1
   3  -2  14  20752. 911.974   1
   3  -2  14  20486. 849.027   1
  -3  -2 -14  18168. 757.932   1
  -3  -2 -14  19647. 721.084   1
  -3  -2 -14  20138. 744.114   1
  -3  -2 -14  23204. 953.428   1
   3   2  14  22098. 916.580   1
   3   2  14  20046. 788.638   1
   3   2  14  20507. 745.649   1
  -3   2 -14  20496. 820.368   1
  -3   2 -14  20031. 779.426   1
  -3   2 -14  20589. 843.397   1
   3  -2  15 8868.98 545.547   1
   3  -2  15 8142.26 408.546   1
   3  -2  15 8643.80 437.154   1
  -3  -2 -15 8848.51 460.235   1
  -3  -2 -15 7835.20 399.130   1
  -3  -2 -15 9564.99 443.654   1
   3   2  15 8193.44 423.643   1
   3   2  15 9298.86 451.177   1
   3   2  15 9319.34 559.365   1
  -3   2 -15 8567.03 458.956   1
   3  -2  16  10496. 503.019   1
   3  -2  16  11668. 677.072   1
   3  -2  16  11801. 540.429   1
  -3  -2 -16  11044. 497.901   1
  -3  -2 -16  11796. 516.888   1
  -3  -2 -16  12139. 605.936   1
   3   2  16  12139. 544.012   1
   3   2  16  11817. 544.523   1
   3   2  16  12206. 706.755   1
  -3   2 -16  12160. 541.965   1
  -3   2 -16  12462. 558.341   1
   3  -2  17 8925.27 433.469   1
   3  -2  17 8674.50 489.866   1
   3  -2  17 9329.57 663.766   1
  -3  -2 -17 9263.04 473.132   1
  -3  -2 -17 8848.51 472.313   1
  -3  -2 -17 8444.21 572.671   1
   3   2  17 9431.92 529.170   1
   3   2  17 9539.40 754.861   1
  -3   2 -17  10000. 509.672   1
  -3   2 -17 9452.40 459.570   1
   3  -2  18 7727.73 407.676   1
   3  -2  18 6985.66 520.470   1
   3  -2  18 8822.92 809.620   1
  -3  -2 -18 8362.33 486.693   1
  -3  -2 -18 8203.68 463.817   1
  -3  -2 -18 8863.86 734.902   1
   3   2  18 8464.68 894.062   1
   3   2  18 8336.74 586.489   1
  -3   2 -18 7978.50 448.055   1
  -3   2 -18 8178.09 432.497   1
   3  -2  19 5235.41 348.362   1
  -3  -2 -19 5007.16 523.029   1
  -3  -2 -19 5394.06 372.671   1
   3   2  19 3651.99 631.013   1
  -3   2 -19 4867.45 341.709   1
  -3   2 -19 5023.54 353.736   1
   3  -2  20  487.61 253.940   1
   3  -2  20  184.60 249.232   1
  -3  -2 -20    9.01 538.382   1
  -3  -2 -20 -225.49 234.186   1
   3   2  20 1253.33 790.173   1
  -3   2 -20  292.17 220.931   1
  -3   2 -20  252.10 248.720   1
  -3  -2 -21  23879. 879.733   1
  -3   2 -21  24463. 875.639   1
   3  -2  22 4770.72 412.947   1
  -3  -2 -22 4785.56 407.267   1
  -3   2 -22 4987.20 378.249   1
  -3   2 -22 5245.64 397.748   1
   3  -2  23 1025.59 382.702   1
  -3  -2 -23  791.20 403.480   1
  -3   2 -23  371.14 343.295   1
  -3   2 -23  854.66 392.681   1
   3  -2  24 4935.51 531.217   1
  -3  -2 -24 5987.71 592.630   1
  -3   2 -24 2655.06 454.913   1
  -3   2 -24 4708.80 482.497   1
   3  -2  25  937.56 622.313   1
  -3  -2 -25   32.60 653.531   1
  -3   2 -25 -245.85 495.803   1
  -3   2 -25  440.43 397.850   1
  -3  -3  26  12938. 890.992   1
   3   3 -26  13065. 689.866   1
   3   3 -26  12666. 987.716   1
  -3  -3  25  17984. 1041.96   1
  -3  -3  25  18091. 883.315   1
   3   3 -25  18275. 900.716   1
   3   3 -25  19038. 802.456   1
  -3  -3  24 3589.04 491.197   1
  -3  -3  24 4344.93 527.635   1
   3   3 -24 3966.22 405.066   1
   3   3 -24 5619.24 607.471   1
  -3   3  24 3887.41 897.645   1
  -3  -3  23  17057. 867.962   1
  -3  -3  23  17088. 756.396   1
   3   3 -23  18593. 884.339   1
   3   3 -23  16689. 690.378   1
  -3   3  23  20051. 1182.19   1
  -3  -3  22  13818. 668.372   1
  -3  -3  22  13731. 718.014   1
   3   3 -22  13726. 589.559   1
   3   3 -22  14683. 737.973   1
  -3   3  22  13393. 795.803   1
   3  -3 -21 9529.16 627.942   1
  -3  -3  21 8004.09 479.836   1
  -3  -3  21 8208.79 479.119   1
   3   3 -21 8567.03 522.006   1
   3   3 -21 7446.26 409.109   1
  -3   3  21 8592.62 634.595   1
   3  -3 -20  796.31 385.107   1
  -3  -3  20  687.31 224.155   1
  -3  -3  20  559.88 357.267   1
   3   3 -20  527.64 306.755   1
   3   3 -20  455.99 276.919   1
  -3   3  20  579.32 371.238   1
   3  -3 -19  717.50 360.286   1
  -3  -3  19 1002.56 221.801   1
  -3  -3  19  877.17 360.133   1
   3   3 -19 1112.59 350.665   1
   3   3 -19  479.12 260.337   1
  -3   3  19  392.37 285.875   1
   3  -3 -18 6438.07 460.542   1
  -3  -3  18 6453.42 406.499   1
  -3  -3  18 6212.89 387.922   1
   3   3 -18 6714.42 363.254   1
   3   3 -18 6765.60 426.816   1
  -3   3  18 6555.78 458.956   1
   3  -3 -17 3002.04 365.916   1
  -3  -3  17 3571.64 386.898   1
  -3  -3  17 2631.01 260.696   1
   3   3 -17 3548.61 305.322   1
   3   3 -17 3312.69 354.554   1
  -3   3  17 3694.98 362.487   1
   3  -3 -16  11996. 716.990   1
   3  -3 -16  13004. 589.559   1
  -3  -3  16  13413. 604.401   1
  -3  -3  16  12405. 585.977   1
   3   3 -16  12677. 536.847   1
   3   3 -16  13065. 578.812   1
  -3   3  16  13598. 678.607   1
   3  -3 -15  22093. 1056.29   1
   3  -3 -15  21387. 814.738   1
   3  -3 -15  23997. 959.057   1
  -3  -3  15  22825. 896.621   1
  -3  -3  15  22349. 951.893   1
   3   3 -15  23352. 855.168   1
   3   3 -15  22677. 842.374   1
   3   3 -15  22968. 917.092   1
  -3   3  15  21571. 947.798   1
   3  -3 -14  25000. 1129.99   1
   3  -3 -14  25855. 928.863   1
   3  -3 -14  25537. 965.710   1
  -3  -3  14  24304. 1005.63   1
  -3  -3  14  24974. 1147.90   1
  -3  -3  14  24069. 1032.75   1
  -3  -3  14  24196. 924.769   1
   3   3 -14  26643. 983.111   1
   3   3 -14  25532. 918.628   1
   3   3 -14  24795. 955.987   1
   3   3 -14  25266. 927.328   1
  -3   3  14  23992. 1043.50   1
   3  -3 -13 9048.10 578.300   1
   3  -3 -13 8613.09 496.775   1
   3  -3 -13 8648.92 461.566   1
  -3  -3  13 8582.39 487.154   1
  -3  -3  13 9048.10 460.235   1
  -3  -3  13 9268.16 607.983   1
  -3  -3  13 9718.52 643.295   1
   3   3 -13 7548.61 464.278   1
   3   3 -13 8321.38 449.334   1
   3   3 -13 9667.34 535.823   1
   3   3 -13 9483.10 533.265   1
   3   3 -13 8674.50 435.005   1
  -3   3  13 8551.68 491.658   1
   3  -3 -12  27636. 1186.28   1
   3  -3 -12  28147. 970.828   1
   3  -3 -12  28787. 991.299   1
  -3  -3  12  28674. 1248.21   1
  -3  -3  12  31044. 1276.35   1
  -3  -3  12  29084. 1067.55   1
  -3  -3  12  27963. 1057.83   1
   3   3 -12  28454. 976.969   1
   3   3 -12  28332. 1212.38   1
   3   3 -12  30363. 1029.17   1
   3   3 -12  29575. 1062.43   1
   3   3 -12  30512. 1087.00   1
  -3   3  12  29678. 1245.65   1
   3  -3 -11  11981. 427.686   1
   3  -3 -11  12149. 428.096   1
   3  -3 -11  12272. 637.154   1
   3  -3 -11  12564. 534.288   1
   3  -3 -11  12513. 538.382   1
  -3  -3  11  13321. 662.231   1
  -3  -3  11  12180. 653.531   1
  -3  -3  11  12738. 609.007   1
  -3  -3  11  12369. 578.812   1
   3   3 -11  12712. 658.136   1
   3   3 -11  12605. 545.035   1
   3   3 -11  12339. 529.682   1
   3   3 -11  12989. 571.647   1
   3   3 -11  13296. 567.041   1
  -3   3  11  13690. 668.884   1
   3  -3 -10 3964.17 214.432   1
   3  -3 -10 3605.93 183.265   1
   3  -3 -10 4478.50 395.803   1
   3  -3 -10 3843.91 323.592   1
   3  -3 -10 3809.62 293.193   1
  -3  -3  10 4121.29 417.604   1
  -3  -3  10 3899.69 374.155   1
  -3  -3  10 4015.86 371.392   1
   3   3 -10 3592.12 344.728   1
   3   3 -10 4496.41 301.535   1
   3   3 -10 4134.08 301.535   1
   3   3 -10 3962.12 301.228   1
   3   3 -10 4687.81 348.823   1
  -3   3  10 3671.44 332.958   1
  -3   3  10 3751.79 204.401   1
  -3   3  10 3816.27 217.707   1
   3  -3  -9  11146. 407.779   1
   3  -3  -9  10722. 417.144   1
   3  -3  -9  12134. 611.565   1
   3  -3  -9  11428. 480.245   1
   3  -3  -9  13030. 518.423   1
  -3  -3   9  11909. 628.454   1
  -3  -3   9  11817. 579.836   1
  -3  -3   9  11991. 568.577   1
   3   3  -9  11766. 598.259   1
   3   3  -9  10962. 464.636   1
   3   3  -9  12477. 530.194   1
   3   3  -9  11244. 507.369   1
  -3   3   9  11679. 593.142   1
  -3   3   9  11489. 435.721   1
  -3   3   9  11515. 436.591   1
   3  -3  -8 2880.24 237.615   1
   3  -3  -8 2438.59 300.051   1
   3  -3  -8 2665.30 182.344   1
   3  -3  -8 2653.53 246.673   1
  -3  -3   8 2981.06 332.395   1
  -3  -3   8 2722.62 361.975   1
  -3  -3   8 2409.93 326.816   1
   3   3  -8 2925.79 316.172   1
   3   3  -8 2545.03 274.053   1
   3   3  -8 2898.67 258.802   1
   3   3  -8 2722.11 280.143   1
  -3   3   8 2268.68 285.056   1
  -3   3   8 2224.15 209.570   1
  -3   3   8 2647.39 224.002   1
   3  -3  -7  20686. 712.384   1
   3  -3  -7  21346. 936.539   1
   3  -3  -7  18674. 679.119   1
   3  -3  -7  20133. 685.260   1
  -3  -3   7  20184. 783.520   1
  -3  -3   7  20420. 903.274   1
  -3  -3   7  19908. 795.803   1
   3   3  -7  20650. 933.469   1
   3   3  -7  19964. 753.838   1
   3   3  -7  19212. 667.860   1
   3   3  -7  20763. 763.561   1
  -3   3   7  21341. 950.357   1
  -3   3   7  20251. 718.525   1
  -3   3   7  20379. 704.196   1
   3  -3  -6  18152. 679.119   1
   3  -3  -6  17789. 630.501   1
   3  -3  -6  18961. 836.744   1
   3  -3  -6  16940. 585.465   1
  -3  -3   6  19268. 757.932   1
  -3  -3   6  18204. 711.872   1
  -3  -3   6  18367. 833.162   1
  -3  -3   6  17994. 625.383   1
   3   3  -6  18475. 852.097   1
   3   3  -6  18229. 686.284   1
   3   3  -6  18004. 624.360   1
   3   3  -6  17190. 668.372   1
  -3   3   6  17774. 822.415   1
  -3   3   6  18951. 672.466   1
  -3   3   6  17845. 653.019   1
   3  -3  -5  39109. 1292.22   1
   3  -3  -5  42108. 1414.02   1
   3  -3  -5  40522. 1624.87   1
   3  -3  -5  38664. 1178.10   1
  -3  -3   5  41679. 1411.97   1
  -3  -3   5  41044. 1418.63   1
  -3  -3   5  38465. 1563.97   1
  -3  -3   5  41725. 1273.80   1
   3   3  -5  41510. 1703.17   1
   3   3  -5  40681. 1359.26   1
   3   3  -5  39002. 1202.15   1
   3   3  -5  39145. 1332.65   1
  -3   3   5  39084. 1601.84   1
  -3   3   5  39365. 1321.39   1
  -3   3   5  42538. 1394.06   1
   3  -3  -4  261.92 166.991   1
   3  -3  -4 -415.71 236.284   1
   3  -3  -4  434.34 227.738   1
   3  -3  -4  182.65 140.839   1
  -3  -3   4  381.22 237.513   1
  -3  -3   4   32.36 235.414   1
  -3  -3   4  292.22 271.648   1
  -3  -3   4  -61.26 141.249   1
   3   3  -4   -8.88 234.033   1
   3   3  -4  -28.90 158.086   1
   3   3  -4    5.93 192.426   1
   3   3  -4  457.73 221.494   1
  -3   3   4  270.47 216.428   1
  -3   3   4  170.42 125.691   1
  -3   3   4  137.77 206.653   1
  -3   3   4  306.96 185.261   1
   3  -3  -3  35138. 1178.10   1
   3  -3  -3  35087. 1215.97   1
   3  -3  -3  31627. 1291.20   1
   3  -3  -3  34289. 1041.45   1
  -3  -3   3  34631. 1183.72   1
  -3  -3   3  33741. 1389.46   1
  -3  -3   3  35931. 1255.88   1
  -3  -3   3  33746. 1034.29   1
   3   3  -3  33275. 1385.36   1
   3   3  -3  35251. 1081.88   1
   3   3  -3  34452. 1159.16   1
   3   3  -3  35522. 1209.82   1
  -3   3   3  34176. 1419.14   1
  -3   3   3  34985. 1049.64   1
  -3   3   3  32927. 1137.67   1
  -3   3   3  35072. 1168.37   1
   3  -3  -2  37876. 1301.94   1
   3  -3  -2  36146. 1219.04   1
   3  -3  -2  37456. 1507.68   1
   3  -3  -2  37989. 1144.32   1
  -3  -3   2  39237. 1359.77   1
  -3  -3   2  35374. 1450.87   1
  -3  -3   2  36725. 1243.09   1
  -3  -3   2  35670. 1085.98   1
   3   3  -2  36929. 1518.93   1
   3   3  -2  36172. 1104.91   1
   3   3  -2  37492. 1263.05   1
   3   3  -2  35317. 1182.70   1
  -3   3   2  35358. 1454.45   1
  -3   3   2  36392. 1087.00   1
  -3   3   2  36602. 1223.64   1
  -3   3   2  37206. 1276.35   1
   3  -3  -1  68884. 2236.95   1
   3  -3  -1  69703. 2282.50   1
   3  -3  -1  68833. 2674.00   1
   3  -3  -1  69754. 2047.59   1
  -3  -3   1  73439. 2399.69   1
  -3  -3   1  68833. 2685.26   1
  -3  -3   1  68782. 2232.34   1
  -3  -3   1  68219. 2004.60   1
   3   3  -1  68117. 2679.63   1
   3   3  -1  69652. 2048.10   1
   3   3  -1  64841. 2089.05   1
   3   3  -1  72518. 2344.93   1
  -3   3   1  68987. 2705.22   1
  -3   3   1  68475. 2001.02   1
  -3   3   1  69550. 2277.38   1
  -3   3   1  70880. 2283.01   1
   3  -3   0  -15.30 258.802   1
   3  -3   0  -43.04 194.626   1
   3  -3   0  292.22 222.467   1
   3  -3   0  107.06 140.020   1
  -3  -3   0  249.90 246.213   1
  -3  -3   0 -108.96 227.431   1
  -3  -3   0    5.48 211.515   1
  -3  -3   0   -3.64 128.096   1
   3   3   0 -151.59 231.422   1
   3   3   0  300.72 159.263   1
   3   3   0  -57.57 170.061   1
   3   3   0  -99.59 161.771   1
  -3   3   0  183.83 218.219   1
  -3   3   0   72.77 115.148   1
  -3   3   0 -295.50 217.554   1
  -3   3   0   91.20 193.654   1
   3  -3   1  44969. 1532.75   1
   3  -3   1  44278. 1486.69   1
   3  -3   1  44580. 1770.72   1
   3  -3   1  45169. 1353.12   1
  -3  -3  -1  46663. 1558.34   1
  -3  -3  -1  45481. 1497.44   1
  -3  -3  -1  44524. 1341.86   1
  -3  -3  -1  46274. 1843.91   1
   3   3   1  45031. 1819.34   1
   3   3   1  44785. 1469.29   1
   3   3   1  42252. 1380.76   1
   3   3   1  43746. 1320.88   1
  -3   3  -1  43848. 1768.17   1
  -3   3  -1  44299. 1324.46   1
  -3   3  -1  45952. 1521.49   1
  -3   3  -1  44928. 1531.73   1
   3  -3   2  35629. 1441.66   1
   3  -3   2  34217. 1179.63   1
   3  -3   2  33920. 1045.03   1
   3  -3   2  35737. 1254.86   1
  -3  -3  -2  32912. 1343.91   1
  -3  -3  -2  33690. 1125.89   1
  -3  -3  -2  36407. 1236.95   1
  -3  -3  -2  33736. 1045.55   1
   3   3   2  34724. 1072.67   1
   3   3   2  34785. 1434.49   1
   3   3   2  33311. 1097.75   1
   3   3   2  34299. 1133.06   1
  -3   3  -2  31975. 1333.67   1
  -3   3  -2  33158. 1013.30   1
  -3   3  -2  33644. 1138.69   1
  -3   3  -2  35450. 1244.63   1
   3  -3   3  77636. 2523.03   1
   3  -3   3  77380. 2535.31   1
   3  -3   3  79376. 3066.53   1
   3  -3   3  78096. 2297.85   1
  -3  -3  -3  76714. 2457.01   1
  -3  -3  -3  79580. 3075.74   1
  -3  -3  -3  80246. 2586.49   1
  -3  -3  -3  78506. 2313.20   1
   3   3   3  78454. 3051.17   1
   3   3   3  76817. 2260.49   1
   3   3   3  75486. 2408.90   1
   3   3   3  77789. 2482.60   1
  -3   3  -3  76766. 2995.39   1
  -3   3  -3  78198. 2296.82   1
  -3   3  -3  80911. 2604.91   1
  -3   3  -3  80604. 2642.27   1
   3  -3   4  47231. 1602.35   1
   3  -3   4  47134. 1584.95   1
   3  -3   4  45481. 1809.11   1
   3  -3   4  45338. 1382.80   1
  -3  -3  -4  43935. 1428.35   1
  -3  -3  -4  45522. 1810.13   1
  -3  -3  -4  46418. 1524.05   1
  -3  -3  -4  47907. 1459.06   1
   3   3   4  46003. 1840.33   1
   3   3   4  45875. 1394.06   1
   3   3   4  44514. 1437.05   1
   3   3   4  44130. 1424.77   1
  -3   3  -4  46039. 1851.07   1
  -3   3  -4  46643. 1409.93   1
  -3   3  -4  48096. 1635.11   1
  -3   3  -4  46929. 1552.20   1
   3  -3   5  53685. 1809.62   1
   3  -3   5  55118. 1832.14   1
   3  -3   5  55476. 2184.75   1
   3  -3   5  51996. 1578.30   1
  -3  -3  -5  50113. 1642.27   1
  -3  -3  -5  51433. 1678.61   1
  -3  -3  -5  54094. 1641.76   1
  -3  -3  -5  55578. 2180.65   1
   3   3   5  53326. 2114.63   1
   3   3   5  52405. 1714.43   1
   3   3   5  50947. 1665.81   1
   3   3   5  51382. 1550.66   1
  -3   3  -5  53736. 1810.64   1
  -3   3  -5  51791. 2061.92   1
  -3   3  -5  53275. 1753.84   1
  -3   3  -5  52610. 1588.53   1
   3  -3   6  11627. 560.388   1
   3  -3   6  11791. 517.911   1
   3  -3   6  12702. 632.548   1
   3  -3   6  11755. 470.470   1
  -3  -3  -6  12564. 604.401   1
  -3  -3  -6  11873. 485.312   1
   3   3   6  10763. 434.595   1
   3   3   6  11786. 588.024   1
  -3   3  -6  12794. 580.859   1
  -3   3  -6  11382. 578.812   1
  -3   3  -6  11771. 470.470   1
  -3   3  -6  11382. 491.504   1
   3  -3   7 7850.55 392.784   1
   3  -3   7 7906.85 488.075   1
   3  -3   7 7881.26 467.042   1
  -3  -3  -7 7927.32 439.099   1
  -3  -3  -7 7369.49 387.359   1
   3   3   7 7420.67 429.887   1
   3   3   7 7277.37 359.467   1
  -3   3  -7 7543.49 436.028   1
  -3   3  -7 7896.61 391.299   1
  -3   3  -7 7466.73 399.590   1
  -3   3  -7 8183.21 433.469   1
   3  -3   8  96571. 3155.58   1
   3  -3   8  98260. 3178.09   1
   3  -3   8 100870. 3875.64   1
  -3  -3  -8  94268. 3620.26   1
  -3  -3  -8  99232. 2942.17   1
   3   3   8 101791. 3914.53   1
  -3   3  -8  97799. 3773.79   1
  -3   3  -8  94268. 2792.73   1
  -3   3  -8  95496. 3074.20   1
  -3   3  -8  99232. 3222.62   1
   3  -3   9  466.33 225.537   1
   3  -3   9    2.07 313.971   1
   3  -3   9  -16.08 379.068   1
  -3  -3  -9 -206.50 266.172   1
  -3  -3  -9  174.77 287.922   1
   3   3   9  130.55 242.118   1
  -3   3  -9  378.61 243.449   1
  -3   3  -9  176.61 265.353   1
  -3   3  -9  381.06 281.627   1
  -3   3  -9   46.69 258.188   1
   3  -3  10 8510.74 588.536   1
   3  -3  10 7441.14 395.394   1
   3  -3  10 7906.85 541.965   1
  -3  -3 -10 7650.96 461.105   1
  -3  -3 -10 8577.27 527.635   1
   3   3  10 7451.37 454.043   1
  -3   3 -10 8587.50 479.426   1
  -3   3 -10 8055.26 492.476   1
  -3   3 -10 7569.08 407.267   1
  -3   3 -10 8643.80 451.893   1
   3  -3  11  20461. 787.103   1
   3  -3  11  21034. 935.004   1
   3  -3  11  21766. 1012.79   1
  -3  -3 -11  19790. 892.527   1
  -3  -3 -11  20998. 852.097   1
   3   3  11  20952. 920.163   1
  -3   3 -11  20107. 893.551   1
  -3   3 -11  21740. 874.104   1
  -3   3 -11  21366. 824.462   1
  -3   3 -11  21300. 821.903   1
   3  -3  12 4053.22 483.367   1
   3  -3  12 4325.99 331.576   1
  -3  -3 -12 3901.74 408.751   1
  -3  -3 -12 4769.19 494.165   1
   3   3  12 4714.43 380.808   1
  -3   3 -12 4415.04 360.644   1
  -3   3 -12 4533.77 319.703   1
  -3   3 -12 4931.42 506.397   1
  -3   3 -12 4271.23 333.265   1
   3  -3  13 128915. 4132.54   1
   3  -3  13 128557. 4965.71   1
  -3  -3 -13 130553. 5020.98   1
  -3  -3 -13 118321. 3556.29   1
   3   3  13 131371. 5024.56   1
  -3   3 -13 129222. 4955.47   1
  -3   3 -13 128915. 4143.29   1
   3  -3  14 7988.73 429.938   1
   3  -3  14 8480.03 453.428   1
   3  -3  14 7026.60 731.320   1
  -3  -3 -14 7041.96 411.259   1
  -3  -3 -14 7405.31 600.818   1
   3   3  14 7753.32 498.669   1
  -3   3 -14 7799.38 490.071   1
  -3   3 -14 8572.15 433.009   1
  -3   3 -14 8208.79 434.032   1
   3  -3  15  81883. 2662.23   1
   3  -3  15  87922. 3390.48   1
  -3  -3 -15  78966. 2396.11   1
  -3  -3 -15  87103. 3454.96   1
   3   3  15  83981. 3264.58   1
  -3   3 -15  78608. 3073.69   1
  -3   3 -15  77789. 2350.05   1
  -3   3 -15  80194. 2614.12   1
   3  -3  16  255.68 254.810   1
   3  -3  16 -189.20 265.558   1
  -3  -3 -16   33.55 265.302   1
   3   3  16  -38.10 441.862   1
  -3   3 -16    4.60 261.924   1
  -3   3 -16  479.07 251.637   1
   3  -3  17  660.70 244.370   1
   3  -3  17  824.97 315.813   1
  -3  -3 -17  114.59 275.742   1
   3   3  17   54.55 531.729   1
  -3   3 -17  529.68 257.420   1
  -3   3 -17  697.03 248.157   1
   3  -3  18 -175.13 283.981   1
   3  -3  18  100.97 373.848   1
  -3  -3 -18  -61.00 263.715   1
   3   3  18   71.85 402.814   1
  -3   3 -18  -77.17 260.235   1
  -3   3 -18  -49.23 254.964   1
   3  -3  19 7190.37 436.745   1
   3  -3  19 8761.51 925.792   1
  -3  -3 -19 5189.35 459.263   1
  -3   3 -19 7313.20 457.113   1
  -3   3 -19 6545.54 394.984   1
   3  -3  20 1978.50 1298.36   1
   3  -3  20 1887.41 330.041   1
  -3  -3 -20  469.86 396.110   1
  -3   3 -20 1790.17 324.462   1
  -3   3 -20 2102.86 348.925   1
   3  -3  21  498.31 323.643   1
  -3  -3 -21  104.09 485.107   1
  -3   3 -21  686.28 321.289   1
  -3   3 -21 1393.55 441.146   1
  -3   3 -22 5055.78 436.489   1
  -3   3 -22 5168.88 564.483   1
   3  -3  23 -204.35 429.938   1
  -3  -3 -23  247.95 591.095   1
  -3   3 -23  325.13 431.269   1
  -3   3 -23   79.48 517.400   1
  -3  -4  24  965.71 559.365   1
   3   4 -24 -405.78 396.161   1
  -3  -4  23  49805. 2121.29   1
  -3  -4  23  50486. 1782.50   1
   3   4 -23  48782. 1663.25   1
   3  -4 -22 -287.36 763.049   1
  -3  -4  22  280.35 430.245   1
  -3  -4  22 -236.69 415.660   1
   3   4 -22  212.49 307.216   1
   3   4 -22   96.42 699.078   1
  -3   4  22 -1181.2 833.674   1
   3  -4 -21 -484.13 667.348   1
  -3  -4  21  383.52 370.368   1
  -3  -4  21  160.39 424.155   1
   3   4 -21 -223.95 585.977   1
   3   4 -21  278.71 333.162   1
  -3   4  21  598.77 610.030   1
   3  -4 -20 -500.51 689.354   1
  -3  -4  20 1679.12 423.695   1
  -3  -4  20 1192.42 295.906   1
   3   4 -20 1398.16 317.963   1
   3   4 -20 1102.35 641.760   1
  -3   4  20 1524.56 546.571   1
   3  -4 -19   25.10 645.342   1
  -3  -4  19 2077.28 269.652   1
  -3  -4  19 2060.39 440.225   1
   3   4 -19 1823.44 573.694   1
   3   4 -19 1827.02 266.888   1
  -3   4  19 1394.06 480.603   1
   3  -4 -18 7006.13 724.667   1
  -3  -4  18 6340.83 452.917   1
  -3  -4  18 5834.18 386.335   1
   3   4 -18 5609.00 360.235   1
   3   4 -18 6407.36 602.354   1
  -3   4  18 6755.37 533.776   1
   3  -4 -17 4368.47 585.977   1
  -3  -4  17 3280.45 412.231   1
  -3  -4  17 3994.37 322.722   1
   3   4 -17 4053.22 330.143   1
   3   4 -17 3370.01 481.269   1
  -3   4  17 3572.16 429.426   1
   3  -4 -16  11192. 641.760   1
  -3  -4  16  11469. 560.388   1
  -3  -4  16  10670. 545.547   1
   3   4 -16  11489. 627.942   1
   3   4 -16  10793. 511.668   1
  -3   4  16  11699. 642.272   1
   3  -4 -15 -394.47 376.561   1
  -3  -4  15   15.85 213.971   1
  -3  -4  15 -182.39 290.378   1
   3   4 -15 -228.91 374.360   1
   3   4 -15  -20.86 254.810   1
  -3   4  15  204.35 301.177   1
   3  -4 -14 2790.68 400.153   1
  -3  -4  14 3852.09 303.224   1
  -3  -4  14 3059.87 333.111   1
   3   4 -14 3483.62 357.011   1
   3   4 -14 2690.89 364.739   1
   3   4 -14 2580.35 259.365   1
  -3   4  14 3139.20 365.097   1
   3  -4 -13  43316. 1488.23   1
   3  -4 -13  47078. 1532.75   1
  -3  -4  13  51945. 2046.06   1
  -3  -4  13  43946. 1505.63   1
   3   4 -13  46392. 1882.29   1
   3   4 -13  44191. 1490.79   1
   3   4 -13  45747. 1476.97   1
   3   4 -13  38035. 1333.67   1
  -3   4  13  43884. 1796.31   1
   3  -4 -12  11530. 554.759   1
   3  -4 -12  12697. 642.272   1
  -3  -4  12  13086. 622.313   1
  -3  -4  12  12016. 561.924   1
   3   4 -12  11745. 618.730   1
   3   4 -12  12840. 554.759   1
   3   4 -12  12630. 561.412   1
   3   4 -12  12973. 673.490   1
  -3   4  12  13332. 668.884   1
   3  -4 -11  16285. 655.066   1
   3  -4 -11  16853. 703.172   1
  -3  -4  11  16177. 693.960   1
   3   4 -11  15589. 649.436   1
   3   4 -11  15885. 766.120   1
   3   4 -11  15640. 620.266   1
   3   4 -11  15763. 701.637   1
  -3   4  11  15235. 710.337   1
   3  -4 -10 4578.81 345.343   1
   3  -4 -10 5013.81 370.470   1
  -3  -4  10 5271.23 417.553   1
   3   4 -10 5122.82 348.771   1
   3   4 -10 5058.34 395.394   1
   3   4 -10 5639.71 424.309   1
   3   4 -10 4910.44 337.461   1
  -3   4  10 4886.89 365.455   1
   3  -4  -9  14386. 549.641   1
   3  -4  -9  14703. 561.924   1
  -3  -4   9  14304. 778.402   1
  -3  -4   9  15379. 679.119   1
   3   4  -9  14596. 721.084   1
   3   4  -9  13976. 587.000   1
   3   4  -9  14749. 713.408   1
   3   4  -9  15246. 604.912   1
   3   4  -9  14908. 575.230   1
  -3   4   9  13326. 660.184   1
   3  -4  -8  34672. 1165.81   1
   3  -4  -8  32001. 1089.05   1
   3  -4  -8  30701. 1343.91   1
   3  -4  -8  32661. 1023.54   1
   3  -4  -8  30952. 968.269   1
  -3  -4   8  31305. 1139.71   1
  -3  -4   8  29657. 1324.97   1
  -3  -4   8  31981. 1241.55   1
   3   4  -8  31218. 1000.51   1
   3   4  -8  32201. 1354.66   1
   3   4  -8  32124. 1026.61   1
   3   4  -8  32518. 1188.33   1
   3   4  -8  31238. 1098.26   1
  -3   4   8  30665. 1294.78   1
   3  -4  -7  95752. 3067.04   1
   3  -4  -7  95957. 3742.58   1
   3  -4  -7  94370. 3046.57   1
  -3  -4   7  95906. 3125.89   1
  -3  -4   7  90072. 3526.61   1
  -3  -4   7  96110. 3167.35   1
   3   4  -7  91812. 2693.45   1
   3   4  -7  96622. 2838.79   1
   3   4  -7  91146. 3546.57   1
   3   4  -7  95701. 3113.61   1
   3   4  -7  93347. 3012.28   1
  -3   4   7  91146. 3532.24   1
  -3   4   7 103992. 3332.14   1
  -3   4   7  96980. 3106.96   1
   3  -4  -6 -346.83 214.227   1
   3  -4  -6    3.46 314.892   1
   3  -4  -6 -330.55 406.243   1
  -3  -4   6  572.16 404.196   1
  -3  -4   6  396.83 375.844   1
  -3  -4   6 -168.88 283.470   1
   3   4  -6   79.38 151.945   1
   3   4  -6  118.73 182.293   1
   3   4  -6  150.67 229.631   1
   3   4  -6   62.44 329.068   1
   3   4  -6 -614.12 221.596   1
  -3   4   6  253.22 221.955   1
  -3   4   6 -137.15 240.788   1
  -3   4   6  247.03 221.648   1
   3  -4  -5  18511. 762.538   1
   3  -4  -5  19427. 714.431   1
   3  -4  -5  19104. 932.445   1
  -3  -4   5  19411. 835.721   1
  -3  -4   5  18685. 920.163   1
  -3  -4   5  19202. 772.773   1
   3   4  -5  18982. 609.518   1
   3   4  -5  18715. 605.936   1
   3   4  -5  18096. 833.162   1
   3   4  -5  18265. 733.878   1
   3   4  -5  18408. 708.290   1
  -3   4   5  18685. 851.586   1
  -3   4   5  19166. 718.525   1
  -3   4   5  18332. 681.678   1
   3  -4  -4  790.17 376.765   1
   3  -4  -4  670.42 347.185   1
   3  -4  -4  635.11 225.025   1
  -3  -4   4  804.50 388.024   1
  -3  -4   4 1058.34 313.408   1
  -3  -4   4  856.70 401.177   1
   3   4  -4  634.08 247.697   1
   3   4  -4  617.19 298.567   1
   3   4  -4  651.48 252.456   1
  -3   4   4 1017.40 269.652   1
  -3   4   4  573.69 251.944   1
  -3   4   4  945.75 254.094   1
   3  -4  -3  88639. 3448.31   1
   3  -4  -3  88587. 2900.71   1
   3  -4  -3  87666. 2832.14   1
  -3  -4   3  85159. 3345.44   1
  -3  -4   3  93296. 3041.45   1
  -3  -4   3  93552. 3051.69   1
   3   4  -3  88127. 3428.86   1
   3   4  -3  92733. 2999.49   1
   3   4  -3  88690. 2871.54   1
  -3   4   3  85875. 3332.65   1
  -3   4   3  87564. 2818.83   1
  -3   4   3  90327. 2909.93   1
   3  -4  -2  12917. 688.843   1
   3  -4  -2  11760. 609.518   1
   3  -4  -2  13398. 557.830   1
  -3  -4   2  12743. 713.919   1
  -3  -4   2  13091. 619.242   1
  -3  -4   2  13347. 612.077   1
   3   4  -2  13229. 569.600   1
   3   4  -2  11894. 618.730   1
   3   4  -2  11372. 497.594   1
  -3   4   2  12236. 622.824   1
  -3   4   2  12815. 550.153   1
  -3   4   2  12083. 525.588   1
   3  -4  -1 7262.02 517.911   1
   3  -4  -1 7917.08 399.795   1
   3  -4  -1 6407.36 468.577   1
  -3  -4   1 8341.85 564.483   1
  -3  -4   1 8019.44 487.205   1
  -3  -4   1 7241.55 451.177   1
   3   4  -1 8326.50 400.870   1
   3   4  -1 7175.02 463.203   1
   3   4  -1 7574.20 406.192   1
  -3   4   1 7507.67 460.951   1
  -3   4   1 7722.61 434.083   1
  -3   4   1 7436.02 407.932   1
   3  -4   0  16433. 812.179   1
   3  -4   0  16812. 745.649   1
   3  -4   0  16571. 653.019   1
  -3  -4   0  16863. 849.027   1
  -3  -4   0  16418. 684.749   1
  -3  -4   0  15722. 666.325   1
   3   4   0  15788. 765.608   1
   3   4   0  14724. 572.671   1
   3   4   0  15737. 596.212   1
  -3   4   0  15333. 741.043   1
  -3   4   0  15548. 645.342   1
  -3   4   0  15716. 653.019   1
   3  -4   1 3095.70 411.617   1
   3  -4   1 3362.33 284.647   1
   3  -4   1 3044.01 452.610   1
  -3  -4  -1 3379.22 423.080   1
  -3  -4  -1 3163.25 324.206   1
  -3  -4  -1 3136.13 321.033   1
   3   4   1 2706.75 315.353   1
   3   4   1 3009.21 270.778   1
   3   4   1 2919.65 259.212   1
  -3   4  -1 3095.70 324.872   1
  -3   4  -1 2993.34 312.896   1
  -3   4  -1 3296.31 350.102   1
   3  -4   2  22907. 1049.13   1
   3  -4   2  23255. 850.562   1
   3  -4   2  23987. 960.081   1
  -3  -4  -2  22743. 1049.13   1
  -3  -4  -2  23234. 841.862   1
  -3  -4  -2  23495. 867.962   1
   3   4   2  22978. 1018.93   1
   3   4   2  22421. 778.402   1
   3   4   2  23772. 824.974   1
  -3   4  -2  24867. 1084.44   1
  -3   4  -2  23879. 906.857   1
  -3   4  -2  23347. 866.427   1
   3  -4   3  39795. 1356.70   1
   3  -4   3  39524. 1440.63   1
   3  -4   3  39089. 1631.01   1
  -3  -4  -3  39611. 1644.83   1
  -3  -4  -3  42073. 1397.64   1
  -3  -4  -3  34585. 1066.53   1
  -3  -4  -3  39739. 1217.50   1
   3   4   3  39150. 1620.78   1
   3   4   3  35450. 1165.81   1
   3   4   3  38280. 1252.81   1
  -3   4  -3  38951. 1610.03   1
  -3   4  -3  37641. 1292.73   1
   3  -4   4 1231.83 503.582   1
   3  -4   4 1469.80 253.940   1
   3  -4   4 1252.30 424.667   1
  -3  -4  -4  854.66 388.485   1
  -3  -4  -4 1259.98 180.143   1
  -3  -4  -4 1142.27 200.153   1
   3   4   4 1477.99 289.253   1
  -3   4  -4 1126.41 263.306   1
  -3   4  -4 1455.99 266.530   1
  -3   4  -4 1353.63 330.911   1
   3  -4   5 1438.07 544.523   1
   3  -4   5 1683.21 456.397   1
   3  -4   5 1244.11 252.456   1
  -3  -4  -5 1402.76 400.102   1
  -3  -4  -5 1208.80 206.397   1
  -3  -4  -5  988.23 234.800   1
   3   4   5 1072.16 269.345   1
  -3   4  -5 1514.84 358.495   1
  -3   4  -5 1192.94 268.475   1
  -3   4  -5 1483.11 202.507   1
  -3   4  -5 1211.87 281.832   1
  -3   4  -5 1206.24 236.591   1
   3  -4   6  447.29 236.950   1
   3  -4   6  778.40 509.774   1
   3  -4   6  -49.66 463.561   1
  -3  -4  -6  149.64 275.128   1
  -3  -4  -6  547.59 401.177   1
  -3  -4  -6  161.05 222.620   1
   3   4   6  354.09 290.685   1
  -3   4  -6  321.85 251.382   1
  -3   4  -6  167.91 264.176   1
  -3   4  -6  169.70 182.804   1
   3  -4   7  11228. 519.958   1
   3  -4   7  11290. 756.396   1
  -3  -4  -7  11714. 707.266   1
  -3  -4  -7  10686. 563.971   1
  -3  -4  -7  11269. 495.957   1
   3   4   7  11361. 623.848   1
  -3   4  -7  10466. 573.183   1
  -3   4  -7  11080. 542.476   1
  -3   4  -7  10803. 446.110   1
  -3   4  -7  10926. 540.429   1
   3  -4   8  19637. 760.491   1
  -3  -4  -8  18710. 952.404   1
  -3  -4  -8  20778. 766.120   1
  -3  -4  -8  20711. 835.209   1
   3   4   8  20563. 931.422   1
  -3   4  -8  19693. 898.157   1
  -3   4  -8  20522. 719.549   1
  -3   4  -8  21556. 860.286   1
  -3   4  -8  21479. 835.721   1
   3  -4   9  607.47 247.594   1
  -3  -4  -9  143.60 464.483   1
  -3  -4  -9  389.00 268.423   1
   3   4   9  336.34 296.827   1
  -3   4  -9  831.63 270.982   1
  -3   4  -9  468.78 250.614   1
  -3   4  -9  356.35 426.151   1
  -3   4  -9  168.42 255.629   1
   3  -4  10 7620.26 395.394   1
  -3  -4 -10 8715.45 474.257   1
  -3  -4 -10 8966.21 690.890   1
   3   4  10 8674.50 534.800   1
  -3   4 -10 9037.86 465.046   1
  -3   4 -10 8981.57 536.847   1
  -3   4 -10 9201.63 648.413   1
  -3   4 -10 8096.20 421.392   1
   3  -4  11 9564.99 464.483   1
  -3  -4 -11  10466. 523.029   1
   3   4  11  11039. 621.801   1
  -3   4 -11  10368. 573.694   1
  -3   4 -11  10681. 516.376   1
  -3   4 -11  10246. 483.981   1
   3  -4  12  40276. 1371.54   1
  -3  -4 -12  41151. 1360.80   1
   3   4  12  43736. 1799.38   1
  -3   4 -12  41372. 1690.89   1
  -3   4 -12  39693. 1298.87   1
  -3   4 -12  40276. 1387.41   1
   3  -4  13  24816. 920.163   1
  -3  -4 -13  24585. 919.651   1
   3   4  13  25087. 1141.76   1
  -3   4 -13  26566. 1174.00   1
  -3   4 -13  23961. 882.292   1
  -3   4 -13  26786. 982.087   1
   3  -4  14  397.90 259.058   1
  -3  -4 -14  535.82 375.383   1
   3   4  14  206.91 482.190   1
  -3   4 -14  264.89 344.114   1
  -3   4 -14  161.57 342.323   1
  -3   4 -14  -23.11 262.026   1
   3  -4  15 1284.03 305.732   1
   3  -4  15 1035.82 287.205   1
  -3  -4 -15 1449.84 406.704   1
   3   4  15  738.48 591.606   1
  -3   4 -15  930.91 377.533   1
  -3   4 -15 1273.80 388.229   1
  -3   4 -15 1089.56 280.757   1
   3  -4  16  500.97 357.625   1
   3  -4  16  177.53 261.105   1
  -3  -4 -16 -201.74 437.615   1
   3   4  16 -440.74 687.819   1
  -3   4 -16 -262.49 389.764   1
  -3   4 -16   64.23 423.695   1
  -3   4 -16   95.04 229.631   1
   3  -4  17 9918.11 678.096   1
   3  -4  17  11433. 545.035   1
   3   4  17  11643. 1451.89   1
  -3   4 -17  11131. 654.042   1
  -3   4 -17  11812. 557.318   1
   3  -4  18 9232.33 821.903   1
   3  -4  18  11285. 548.106   1
  -3   4 -18 9969.28 701.125   1
  -3   4 -18  11791. 551.177   1
  -3   4 -19  10256. 557.830   1
  -3   4 -19 8950.86 740.020   1
   3  -4  20 1470.83 392.732   1
  -3   4 -20 1872.06 387.564   1
   3  -4  21 2020.98 520.982   1
  -3   4 -21 3219.03 480.757   1
  -3  -5  20 1370.01 487.052   1
  -3  -5  20  709.31 560.900   1
   3   5 -20 1999.49 526.100   1
  -3  -5  19 4734.39 472.466   1
  -3  -5  19 4189.35 649.948   1
   3   5 -19 4946.26 482.292   1
  -3   5  19 5080.34 851.074   1
  -3  -5  18 8101.32 531.729   1
  -3  -5  18 8336.74 596.212   1
   3   5 -18 8091.09 537.870   1
  -3   5  18 8004.09 779.938   1
  -3  -5  17  19202. 877.686   1
  -3  -5  17  16571. 796.826   1
   3   5 -17  16192. 698.566   1
  -3   5  17  17861. 959.057   1
  -3  -5  16 -294.52 278.198   1
  -3  -5  16 1135.62 443.091   1
   3   5 -16 -286.69 371.596   1
  -3   5  16  450.77 416.734   1
  -3  -5  15 2678.61 322.978   1
  -3  -5  15 2947.28 441.862   1
   3   5 -15 2584.44 334.698   1
   3   5 -15 2494.88 1116.68   1
   3   5 -15 3301.94 394.268   1
  -3   5  15 3077.79 444.114   1
  -3  -5  14 2507.16 276.254   1
  -3  -5  14 1520.47 417.451   1
   3   5 -14 2127.94 309.109   1
   3   5 -14 2892.53 1061.41   1
   3   5 -14 2606.96 338.280   1
  -3   5  14 2317.81 405.629   1
  -3  -5  13  11080. 559.877   1
  -3  -5  13 8986.69 564.994   1
   3   5 -13 8659.15 983.622   1
   3   5 -13 9841.34 497.799   1
  -3  -5  12 1310.13 395.598   1
   3   5 -12 1510.75 324.206   1
   3   5 -12  974.41 294.882   1
   3   5 -12  418.73 739.508   1
  -3   5  12 1463.15 353.275   1
  -3  -5  11 7594.67 511.361   1
   3   5 -11 7006.13 494.268   1
   3   5 -11 6627.42 423.592   1
  -3   5  11 6637.66 480.910   1
  -3  -5  10  -79.89 388.024   1
   3   5 -10   99.85 293.654   1
   3   5 -10 -631.52 314.585   1
  -3   5  10  131.99 287.922   1
  -3  -5   9  19550. 836.233   1
   3   5  -9  21387. 981.063   1
   3   5  -9  19637. 768.167   1
  -3   5   9  18792. 866.939   1
  -3  -5   8 1321.90 417.860   1
   3   5  -8 1743.09 326.151   1
   3   5  -8 1961.10 342.170   1
  -3   5   8 1904.30 307.727   1
  -3  -5   7  25706. 1034.29   1
   3   5  -7  21791. 980.040   1
   3   5  -7  21766. 832.138   1
  -3   5   7  23935. 1053.73   1
   3  -5  -6 1766.63 474.002   1
   3  -5  -6 2023.03 410.389   1
  -3  -5   6 2377.68 476.765   1
   3   5  -6 2302.97 335.517   1
   3   5  -6 2035.31 351.381   1
  -3   5   6 2482.60 327.942   1
  -3   5   6 1966.22 451.944   1
  -3   5   6 2199.59 361.822   1
   3  -5  -5  21418. 839.815   1
   3  -5  -5  20461. 1072.16   1
   3   5  -5  21745. 982.087   1
   3   5  -5  21709. 850.050   1
  -3   5   5  21602. 972.363   1
  -3   5   5  22953. 890.480   1
   3  -5  -4  27369. 1276.35   1
   3  -5  -4  30701. 1124.87   1
  -3  -5   4  32078. 1224.67   1
   3   5  -4  26888. 1164.28   1
   3   5  -4  28705. 1050.66   1
  -3   5   4  27088. 1173.49   1
  -3   5   4  31136. 1133.06   1
  -3   5   4  28193. 1121.80   1
   3  -5  -3  46197. 1584.44   1
   3  -5  -3  45138. 1778.91   1
  -3  -5   3  47769. 1698.57   1
   3   5  -3  44514. 1814.23   1
   3   5  -3  46448. 1595.19   1
  -3   5   3  45230. 1837.26   1
  -3   5   3  44995. 1611.05   1
  -3   5   3  46607. 1596.72   1
   3  -5  -2 3020.47 390.122   1
  -3  -5   2 3176.05 490.890   1
   3   5  -2 2971.85 333.265   1
   3   5  -2 2230.81 375.793   1
  -3   5   2 2354.65 326.970   1
  -3   5   2 3329.07 382.241   1
   3  -5  -1  82344. 2686.79   1
  -3  -5   1  75844. 2604.40   1
  -3  -5   1  85977. 2852.10   1
   3   5  -1  84084. 3275.33   1
   3   5  -1  89253. 2906.34   1
   3   5  -1  82344. 2740.02   1
  -3   5   1  77328. 3031.21   1
  -3   5   1  81371. 2677.07   1
   3  -5   0  484.49 312.333   1
  -3  -5   0 -348.62 598.771   1
  -3  -5   0  133.57 479.887   1
   3   5   0   64.18 258.597   1
   3   5   0 -436.34 455.271   1
   3   5   0  520.47 397.492   1
  -3   5   0  552.20 273.644   1
  -3   5   0  279.12 333.316   1
   3  -5   1  14857. 643.807   1
  -3  -5  -1  16070. 870.521   1
  -3  -5  -1  15686. 787.614   1
   3   5   1  15368. 731.320   1
   3   5   1  16622. 769.702   1
   3   5   1  15640. 698.055   1
  -3   5  -1  16377. 788.638   1
  -3   5  -1  14611. 646.878   1
   3  -5   2 1164.79 290.583   1
  -3  -5  -2 1314.74 495.394   1
  -3  -5  -2 1112.08 449.539   1
   3   5   2 1435.00 301.535   1
   3   5   2 1495.90 338.587   1
   3   5   2  909.93 327.635   1
  -3   5  -2 1327.53 296.929   1
  -3   5  -2 1318.32 332.855   1
   3  -5   3  61157. 2027.63   1
   3   5   3  63971. 2526.61   1
  -3   5  -3  65660. 2592.12   1
  -3   5  -3  61208. 2036.33   1
   3  -5   4 2343.91 310.082   1
   3   5   4 2280.45 337.564   1
  -3   5  -4 2687.31 323.643   1
  -3   5  -4 2454.96 325.537   1
   3  -5   5  769.70 281.934   1
   3   5   5  889.97 317.042   1
  -3   5  -5  607.47 282.241   1
  -3   5  -5  691.40 305.117   1
   3  -5   6  11904. 552.200   1
   3   5   6  12482. 669.395   1
  -3   5  -6  13163. 666.325   1
  -3   5  -6  11592. 550.665   1
   3  -5   7  18239. 734.902   1
   3   5   7  17108. 813.715   1
  -3   5  -7  17646. 844.933   1
  -3   5  -7  18705. 738.484   1
   3  -5   8  647.39 286.642   1
   3   5   8  570.11 329.631   1
  -3   5  -8  595.19 304.964   1
  -3   5  -8  692.43 313.766   1
   3  -5   9  27810. 1016.89   1
   3   5   9  28721. 1257.42   1
  -3   5  -9  30993. 1326.00   1
  -3   5  -9  26720. 986.181   1
   3  -5  10 6545.54 426.253   1
   3   5  10 6924.25 545.547   1
  -3   5 -10 6299.89 462.589   1
  -3   5 -10 7226.20 714.431   1
  -3   5 -10 6535.31 416.120   1
   3  -5  11  17272. 712.896   1
   3   5  11  15686. 844.933   1
  -3   5 -11  16223. 812.179   1
  -3   5 -11  16566. 1047.59   1
  -3   5 -11  17416. 703.684   1
   3  -5  12  955.47 331.576   1
   3   5  12  198.62 500.204   1
  -3   5 -12  552.71 410.184   1
  -3   5 -12  591.09 353.224   1
   3  -5  13  30389. 1101.33   1
  -3   5 -13  32083. 1168.88   1
   3  -5  14 3465.20 415.865   1
  -3   5 -14 3485.67 399.232   1
   3  -5  15 7937.56 547.082   1
   3  -5  16  245.80 455.271   1
  -3   5 -16  472.21 420.266   1
   3  -5  17 9170.92 589.048   1
  -3   5 -17 9989.75 625.383   1
   3  -5  18  11853. 730.296   1
  -3   5 -18  12032. 722.108   1
  -3  -6  15   83.62 377.533   1
  -3  -6  14 5194.47 460.235   1
   3   6 -14 4306.03 556.294   1
  -3   6  14 4728.76 693.960   1
   3   6 -13  17093. 906.857   1
   3   6 -13  15241. 853.633   1
  -3   6  13  16858. 996.417   1
   3   6 -12  27615. 1246.67   1
   3   6 -12  26904. 1156.60   1
  -3   6  12  27922. 1291.71   1
  -3  -6  11 -409.83 659.160   1
   3   6 -11  520.98 438.382   1
   3   6 -11  642.27 639.201   1
  -3   6  11 1022.52 445.496   1
  -3  -6  10 2869.50 689.354   1
   3   6 -10 1179.12 391.504   1
   3   6 -10 1665.81 650.460   1
  -3   6  10 2124.36 449.130   1
  -3  -6   9 -590.07 645.342   1
   3   6  -9 2029.68 384.442   1
   3   6  -9 2326.00 647.901   1
  -3   6   9 1902.76 429.938   1
  -3  -6   8  367.81 657.113   1
   3   6  -8  27861. 1209.82   1
   3   6  -8  27973. 1220.06   1
  -3   6   8  27103. 1190.89   1
  -3  -6   7   51.79 826.509   1
   3   6  -7  24754. 1088.54   1
   3   6  -7  28818. 1272.77   1
  -3   6   7  25665. 1136.13   1
  -3  -6   6  376.77 1141.76   1
   3   6  -6 4670.93 409.109   1
   3   6  -6 5043.50 750.255   1
  -3   6   6 5117.70 421.494   1
  -3  -6   5 -340.17 1255.37   1
   3   6  -5 1172.47 319.805   1
   3   6  -5  737.46 661.719   1
  -3   6   5 1218.52 308.597   1
  -3  -6   4 2131.52 1135.62   1
   3   6  -4 5312.17 432.497   1
   3   6  -4 4575.23 757.932   1
  -3   6   4 5711.36 435.107   1
  -3  -6   3  22426. 1400.72   1
   3   6  -3  21776. 974.411   1
   3   6  -3  23199. 1286.08   1
  -3   6   3  22717. 1002.56   1
   3  -6  -2 6699.07 1050.66   1
  -3  -6   2 5003.58 1114.12   1
   3   6  -2 5214.94 418.935   1
   3   6  -2 4199.59 938.587   1
  -3   6   2 4974.92 411.770   1
  -3   6   2 5143.29 955.987   1
   3  -6  -1 5358.23 975.434   1
  -3  -6   1 4877.17 1292.73   1
   3   6  -1 5266.12 425.332   1
  -3   6   1 5701.12 434.186   1
   3  -6   0 -1220.1 953.428   1
   3   6   0 1979.53 338.945   1
  -3   6   0 2333.67 350.716   1
  -3   6   0 1626.41 688.843   1
   3  -6   1  -98.87 1015.86   1
   3   6   1  12114. 657.625   1
  -3   6  -1  12815. 657.113   1
  -3   6  -1  11459. 754.861   1
   3  -6   2 -579.84 903.786   1
   3   6   2  31269. 1323.44   1
  -3   6  -2  29253. 1243.60   1
  -3   6  -2  27385. 1164.28   1
   3  -6   3 -254.30 766.632   1
   3   6   3  12456. 684.749   1
  -3   6  -3  12032. 640.225   1
  -3   6  -3  12298. 798.873   1
   3  -6   4  357.52 561.412   1
   3   6   4  146.72 394.575   1
  -3   6  -4  492.17 342.784   1
  -3   6  -4  585.47 552.712   1
   3  -6   5 1182.19 494.421   1
   3   6   5 1754.86 414.892   1
  -3   6  -5 1892.01 401.586   1
  -3   6  -5 1992.83 604.401   1
   3  -6   6  -20.86 500.000   1
   3   6   6  568.58 448.567   1
  -3   6  -6  690.89 367.195   1
  -3   6  -6  606.96 601.330   1
   3  -6   7 -144.98 510.542   1
   3   6   7  25916. 1247.18   1
  -3   6  -7  28536. 1287.61   1
  -3   6  -7  25619. 1123.34   1
   3  -6   8 -134.39 515.353   1
   3   6   8 1493.86 664.278   1
  -3   6  -8 2057.83 514.329   1
  -3   6  -8 1244.11 619.754   1
   3  -6   9 -273.08 513.817   1
  -3   6  -9 2567.55 580.347   1
   3  -6  10  477.17 564.483   1
   3   6  10 1569.09 931.422   1
  -3   6 -10   96.06 595.189   1
  -3   6 -10 1739.00 616.683   1
   3  -6  11    9.43 596.724   1
  -3   6 -11 -165.46 563.971   1
  -3   6 -11  176.30 660.695   1
   4   0 -29  288.79 473.490   1
   4   0 -28 4622.31 496.417   1
   4   0 -27  204.45 491.351   1
   4   0 -27 -210.49 361.617   1
  -4   0  27 -487.00 692.937   1
  -4   0  27 -387.41 960.593   1
   4   0 -26 5670.41 502.661   1
  -4   0  26 7180.14 755.885   1
   4   0 -25 -280.86 399.437   1
   4   0 -25 -139.41 378.710   1
  -4   0  25 -495.70 443.858   1
  -4   0  25 -392.37 603.889   1
   4   0 -24 7993.85 502.354   1
   4   0 -24 7922.20 483.674   1
  -4   0  24 9129.98 601.330   1
  -4   0  24 7886.38 637.666   1
   4   0 -23  -15.93 303.889   1
   4   0 -23  163.15 300.614   1
  -4   0  23 -279.02 325.742   1
  -4   0  23  305.37 437.717   1
   4   0 -22  14724. 636.130   1
   4   0 -22  14284. 617.707   1
  -4   0  22  14811. 715.966   1
  -4   0  22  16070. 802.967   1
   4   0 -21 -279.58 271.289   1
   4   0 -21  152.20 284.032   1
  -4   0  21  -24.73 248.771   1
  -4   0  21  -85.93 400.000   1
   4   0 -20  51894. 1745.14   1
   4   0 -20  56806. 1802.97   1
  -4   0  20  52712. 2230.81   1
  -4   0  20  54504. 2161.72   1
  -4   0  20  52866. 1824.97   1
   4   0 -19  -38.68 383.214   1
   4   0 -19  270.78 313.306   1
   4   0 -19 -208.34 243.193   1
   4   0 -19 -162.69 227.124   1
  -4   0  19   23.27 409.826   1
  -4   0  19   -1.75 217.246   1
  -4   0  19 -573.18 524.053   1
  -4   0  19  130.45 321.392   1
   4   0 -18 167554. 5332.65   1
   4   0 -18 163408. 5214.94   1
   4   0 -18 176510. 5158.64   1
   4   0 -18 166735. 4887.92   1
  -4   0  18 159621. 6105.42   1
  -4   0  18 165353. 6289.66   1
  -4   0  18 166376. 5327.53   1
  -4   0  18 178301. 5706.24   1
   4   0 -17  149.49 290.378   1
   4   0 -17   90.94 227.891   1
   4   0 -17  131.58 223.337   1
   4   0 -17  -44.47 244.268   1
  -4   0  17 -243.45 316.120   1
  -4   0  17  -74.41 203.633   1
  -4   0  17  473.95 403.787   1
  -4   0  17    1.87 334.288   1
   4   0 -16  61310. 2020.47   1
   4   0 -16  65865. 2560.90   1
   4   0 -16  58137. 1820.37   1
   4   0 -16  65916. 2168.37   1
  -4   0  16  63664. 2498.46   1
  -4   0  16  63920. 2128.45   1
  -4   0  16  65251. 2208.29   1
   4   0 -15    2.25 258.086   1
   4   0 -15 -140.28 197.697   1
   4   0 -15  254.50 228.096   1
   4   0 -15  -40.50 225.588   1
  -4   0  15   39.93 190.225   1
  -4   0  15   55.42 325.895   1
  -4   0  15   -9.36 304.964   1
   4   0 -14 4145.34 317.195   1
   4   0 -14 3687.30 286.796   1
   4   0 -14 3939.61 306.653   1
   4   0 -14 3554.24 332.446   1
  -4   0  14 3896.62 297.083   1
  -4   0  14 4169.39 306.294   1
  -4   0  14 3741.55 358.802   1
  -4   0  14 3319.34 365.250   1
   4   0 -13  -21.79 225.281   1
   4   0 -13  140.63 174.360   1
   4   0 -13  -26.46 210.645   1
   4   0 -13   33.01 229.836   1
  -4   0  13   44.75 222.415   1
  -4   0  13   62.90 179.375   1
  -4   0  13 -126.20 310.849   1
  -4   0  13  207.27 279.273   1
   4   0 -12  15281. 610.542   1
   4   0 -12  14657. 648.925   1
   4   0 -12  16070. 629.477   1
   4   0 -12  15977. 661.719   1
  -4   0  12  14376. 568.065   1
  -4   0  12  14427. 675.537   1
  -4   0  12  13838. 635.619   1
  -4   0  12  14396. 604.401   1
   4   0 -11 -179.43 210.440   1
   4   0 -11  -20.83 152.149   1
   4   0 -11 -150.72 218.219   1
   4   0 -11 -168.83 245.138   1
  -4   0  11   86.49 198.055   1
  -4   0  11  141.20 180.194   1
  -4   0  11 -191.66 290.020   1
  -4   0  11   93.09 247.646   1
   4   0 -10  15051. 602.865   1
   4   0 -10  13813. 616.683   1
   4   0 -10  14478. 582.395   1
   4   0 -10  14094. 601.330   1
  -4   0  10  13552. 541.453   1
  -4   0  10  14887. 684.749   1
  -4   0  10  13951. 579.324   1
  -4   0  10  13639. 604.401   1
   4   0  -9   87.10 207.932   1
   4   0  -9  -82.86 147.492   1
   4   0  -9  297.54 219.345   1
   4   0  -9   59.26 240.941   1
  -4   0   9  247.24 187.513   1
  -4   0   9  184.24 181.781   1
  -4   0   9  271.55 251.484   1
  -4   0   9  383.98 298.311   1
   4   0  -8  16351. 622.824   1
   4   0  -8  14647. 638.177   1
   4   0  -8  15507. 603.377   1
   4   0  -8  15154. 622.824   1
  -4   0   8  16039. 604.401   1
  -4   0   8  16295. 736.949   1
  -4   0   8  16029. 635.107   1
  -4   0   8  14555. 635.107   1
   4   0  -7 -258.34 198.004   1
   4   0  -7   50.38 142.886   1
   4   0  -7  118.63 186.182   1
   4   0  -7 -312.44 242.221   1
  -4   0   7  127.99 169.549   1
  -4   0   7  -64.28 187.666   1
  -4   0   7 -216.22 280.041   1
  -4   0   7   65.56 209.058   1
   4   0  -6 114125. 3643.29   1
   4   0  -6 101996. 3886.89   1
   4   0  -6 112794. 3607.47   1
   4   0  -6 112282. 3314.74   1
  -4   0   6 116172. 3400.20   1
  -4   0   6 112282. 4288.63   1
  -4   0   6 111464. 3588.53   1
  -4   0   6 113511. 3618.73   1
   4   0  -5  115.35 212.487   1
   4   0  -5  103.22 148.823   1
   4   0  -5 -353.02 264.739   1
   4   0  -5   10.97 249.130   1
  -4   0   5  204.55 227.380   1
  -4   0   5  -59.57 188.178   1
  -4   0   5  616.68 306.704   1
  -4   0   5 -178.04 212.180   1
   4   0  -4 108956. 3480.04   1
   4   0  -4 102456. 3900.20   1
   4   0  -4 111361. 3568.57   1
   4   0  -4 113306. 3338.79   1
  -4   0   4 114790. 3357.72   1
  -4   0   4 108956. 4166.32   1
  -4   0   4 115199. 3720.06   1
  -4   0   4 110901. 3532.24   1
   4   0  -3  -33.08 189.611   1
   4   0  -3  128.35 153.940   1
   4   0  -3   80.40 273.336   1
   4   0  -3  -17.51 235.670   1
  -4   0   3   49.07 160.645   1
  -4   0   3    8.20 310.184   1
  -4   0   3 -310.80 213.357   1
  -4   0   3 -146.93 203.326   1
   4   0  -2 1970.32 188.485   1
   4   0  -2 2140.22 283.265   1
   4   0  -2 2302.97 260.440   1
  -4   0   2 2130.50 224.053   1
  -4   0   2 2212.38 374.923   1
  -4   0   2 1761.00 209.826   1
   4   0  -1 -248.11 268.270   1
   4   0  -1   -4.59 217.246   1
   4   0  -1  -10.26 222.159   1
   4   0  -1   74.67 117.912   1
  -4   0   1   75.13 151.893   1
  -4   0   1  523.03 328.352   1
  -4   0   1  -83.42 216.376   1
  -4   0   1   39.12 196.059   1
   4   0   0 183009. 5788.12   1
   4   0   0 177584. 5634.59   1
   4   0   0 176714. 5122.82   1
   4   0   0 165865. 6248.71   1
  -4   0   0 172876. 6525.07   1
  -4   0   0 172978. 5516.88   1
  -4   0   0 177431. 5122.82   1
  -4   0   0 171545. 5419.65   1
   4   0   1  236.18 290.174   1
   4   0   1  -49.31 174.565   1
   4   0   1  192.32 231.167   1
   4   0   1  -11.12  92.682   1
  -4   0  -1   84.65 110.286   1
  -4   0  -1  -46.19 275.691   1
  -4   0  -1   32.36 232.958   1
  -4   0  -1  309.67 192.477   1
   4   0   2  84493. 2715.96   1
   4   0   2  76458. 2895.60   1
   4   0   2  84544. 2740.53   1
   4   0   2  83674. 2505.12   1
  -4   0  -2  85466. 2532.75   1
  -4   0  -2  78454. 2978.50   1
  -4   0  -2  81269. 2666.83   1
  -4   0  -2  78915. 2532.75   1
   4   0   3   21.19 182.548   1
   4   0   3   50.25  66.632   1
   4   0   3  150.97 249.283   1
   4   0   3 -101.94 244.114   1
  -4   0  -3 -109.31 167.809   1
  -4   0  -3  -17.92  79.580   1
  -4   0  -3  137.97 180.297   1
  -4   0  -3 -114.74 275.281   1
   4   0   4  71238. 2302.97   1
   4   0   4  67298. 2209.31   1
   4   0   4  64688. 1995.90   1
  -4   0  -4  63818. 2435.00   1
  -4   0  -4  65046. 2480.55   1
  -4   0  -4  64278. 2078.30   1
  -4   0  -4  64381. 1940.63   1
  -4   0  -4  67042. 2215.97   1
   4   0   5  285.57 190.071   1
   4   0   5  -59.72 236.233   1
   4   0   5  262.69 253.889   1
  -4   0  -5 -114.28 175.691   1
  -4   0  -5 -334.60 279.427   1
  -4   0  -5  251.13 180.092   1
   4   0   6  63101. 2083.42   1
   4   0   6  61617. 2011.77   1
   4   0   6  68731. 2106.45   1
  -4   0  -6  61105. 2040.43   1
  -4   0  -6  63101. 2052.20   1
  -4   0  -6  64585. 1957.01   1
   4   0   7 -211.41 182.241   1
   4   0   7 -130.30 249.386   1
   4   0   7  -58.96 254.810   1
  -4   0  -7  -64.59 185.005   1
  -4   0  -7  400.72 264.943   1
  -4   0  -7  124.97 179.017   1
   4   0   8  10348. 500.921   1
   4   0   8 9585.46 423.080   1
   4   0   8 9774.81 496.212   1
  -4   0  -8 9559.87 419.191   1
  -4   0  -8 8971.33 455.527   1
  -4   0  -8  10287. 453.838   1
   4   0   9  -31.63 266.325   1
   4   0   9  261.92 189.816   1
   4   0   9  -92.68 218.116   1
  -4   0  -9   18.42 204.299   1
  -4   0  -9   16.76 251.382   1
  -4   0  -9 -228.71 223.388   1
   4   0  10 3337.25 262.896   1
   4   0  10 2696.52 345.189   1
   4   0  10 2620.26 300.153   1
  -4   0 -10 3702.66 282.753   1
  -4   0 -10 3858.24 330.808   1
  -4   0 -10 3420.16 289.611   1
   4   0  11  -14.49 202.098   1
   4   0  11 -405.83 291.658   1
   4   0  11 -178.61 237.615   1
  -4   0 -11   11.53 259.723   1
  -4   0 -11 -247.29 217.502   1
  -4   0 -11 -243.70 241.453   1
   4   0  12  54759. 1841.86   1
   4   0  12  58854. 1953.94   1
   4   0  12  55578. 1740.53   1
  -4   0 -12  57062. 1882.80   1
  -4   0 -12  58751. 1974.41   1
  -4   0 -12  56858. 1764.58   1
   4   0  13  222.36 227.533   1
   4   0  13  -53.74 361.463   1
   4   0  13  111.51 263.203   1
  -4   0 -13  332.14 263.562   1
  -4   0 -13 -127.07 288.997   1
  -4   0 -13   78.45 299.130   1
   4   0  14 112538. 3602.35   1
   4   0  14 111361. 3620.77   1
   4   0  14 111975. 3329.07   1
  -4   0 -14 109058. 3521.49   1
  -4   0 -14 114739. 3693.45   1
  -4   0 -14 107574. 3224.15   1
   4   0  15  177.84 464.483   1
   4   0  15  374.00 250.921   1
   4   0  15  494.42 237.410   1
  -4   0 -15  162.38 387.819   1
  -4   0 -15   36.21 248.055   1
  -4   0 -15 -311.67 396.110   1
   4   0  16  912.49 246.417   1
   4   0  16  779.94 577.789   1
  -4   0 -16 1023.03 268.935   1
  -4   0 -16  445.04 482.702   1
   4   0  17   60.80 240.481   1
  -4   0 -17   28.54 239.253   1
   4   0  18  33419. 1174.00   1
  -4   0 -18  34048. 1200.61   1
   4   0  19  -68.12 303.173   1
  -4   0 -19  189.00 263.050   1
   4   0  20  27467. 1012.28   1
  -4   0 -20  26249. 982.599   1
  -4   0 -20  26633. 926.304   1
   4   0  21  423.03 360.337   1
  -4   0 -21  223.18 314.739   1
  -4   0 -21 -139.61 222.211   1
   4   0  22  856.19 438.485   1
  -4   0 -22   29.74 402.917   1
  -4   0 -22  428.86 254.964   1
   4   0  23  222.36 536.335   1
  -4   0 -23  127.79 431.269   1
  -4   0 -23  348.62 283.367   1
  -4   0 -24  51331. 1658.65   1
  -4   0 -25  -75.74 359.928   1
   4  -1 -29   46.30 568.577   1
   4   1 -29 -910.44 551.177   1
   4  -1 -28 1303.48 509.263   1
  -4  -1  28 2171.44 908.392   1
   4   1 -28  326.87 510.593   1
   4   1 -28  611.05 494.114   1
   4  -1 -27 3539.40 462.794   1
  -4  -1  27 2779.42 718.014   1
   4   1 -27 3465.20 443.347   1
  -4   1  27 3706.75 831.627   1
   4  -1 -26  -88.89 964.687   1
   4  -1 -26  281.06 423.387   1
  -4  -1  26 1012.28 587.512   1
  -4  -1  26 -255.07 573.183   1
   4   1 -26   44.88 410.951   1
   4   1 -26  232.04 367.502   1
  -4   1  26 -279.99 696.008   1
  -4   1  26  144.47 1149.95   1
   4  -1 -25 -940.12 578.300   1
   4  -1 -25  800.41 403.173   1
  -4  -1  25  487.77 431.525   1
  -4  -1  25  893.04 503.582   1
   4   1 -25  489.61 399.897   1
   4   1 -25  536.34 336.898   1
  -4   1  25  601.84 520.470   1
  -4   1  25  352.81 941.657   1
   4  -1 -24  868.99 468.679   1
   4  -1 -24  946.26 327.942   1
  -4  -1  24  948.82 369.242   1
  -4  -1  24  325.74 452.558   1
   4   1 -24 1021.49 323.439   1
   4   1 -24  979.53 306.448   1
  -4   1  24 1273.28 450.665   1
  -4   1  24   95.70 828.044   1
   4  -1 -23  30737. 1146.37   1
   4  -1 -23  30256. 1063.97   1
  -4  -1  23  30261. 1144.83   1
  -4  -1  23  30798. 1305.01   1
   4   1 -23  30338. 1089.56   1
   4   1 -23  30527. 1071.14   1
  -4   1  23  30635. 1309.11   1
  -4   1  23  30650. 1291.71   1
   4  -1 -22  60594. 2049.64   1
   4  -1 -22  55834. 1765.10   1
  -4  -1  22  55578. 2194.98   1
  -4  -1  22  57677. 1985.67   1
   4   1 -22  55783. 1762.54   1
  -4   1  22  53787. 2141.25   1
   4  -1 -21  19867. 798.873   1
   4  -1 -21  19196. 748.208   1
  -4  -1  21  19693. 854.656   1
  -4  -1  21  19626. 868.986   1
   4   1 -21  19028. 739.508   1
   4   1 -21  19012. 750.255   1
  -4   1  21  20292. 906.345   1
  -4   1  21  20113. 916.069   1
   4  -1 -20  25010. 1053.22   1
   4  -1 -20  26059. 964.687   1
   4  -1 -20  25292. 921.698   1
  -4  -1  20  27400. 1163.77   1
  -4  -1  20  25706. 995.905   1
   4   1 -20  26484. 965.199   1
   4   1 -20  24616. 911.463   1
  -4   1  20  27190. 1165.30   1
  -4   1  20  27682. 1088.54   1
  -4   1  20  23245. 1118.73   1
   4  -1 -19  124.67 405.885   1
   4  -1 -19 -186.59 348.618   1
   4  -1 -19  113.72 270.778   1
   4  -1 -19  -40.91 250.000   1
  -4  -1  19   96.16 194.268   1
  -4  -1  19   90.99 546.571   1
  -4  -1  19  294.01 332.855   1
   4   1 -19  -64.02 244.370   1
   4   1 -19   45.18 240.020   1
  -4   1  19  194.98 228.250   1
  -4   1  19  -31.75 376.663   1
  -4   1  19  175.49 547.594   1
   4  -1 -18  15322. 677.584   1
   4  -1 -18  16878. 681.166   1
   4  -1 -18  14928. 726.714   1
   4  -1 -18  14719. 740.531   1
   4  -1 -18  15890. 660.184   1
  -4  -1  18  13961. 725.178   1
  -4  -1  18  15844. 686.796   1
  -4  -1  18  17446. 875.639   1
  -4  -1  18  16581. 762.026   1
   4   1 -18  15276. 697.031   1
   4   1 -18  16366. 650.972   1
   4   1 -18  15087. 645.854   1
   4   1 -18  17011. 756.396   1
  -4   1  18  14933. 697.543   1
  -4   1  18  17666. 797.850   1
  -4   1  18  14693. 758.955   1
   4  -1 -17  459.62 237.001   1
   4  -1 -17  835.21 311.975   1
   4  -1 -17  574.21 262.589   1
   4  -1 -17  847.49 260.235   1
  -4  -1  17  993.86 348.004   1
  -4  -1  17  665.81 225.588   1
  -4  -1  17  781.98 423.183   1
  -4  -1  17  392.63 318.014   1
   4   1 -17  785.57 328.352   1
   4   1 -17  438.89 243.296   1
   4   1 -17  373.80 245.547   1
  -4   1  17  808.09 230.655   1
  -4   1  17  413.51 349.078   1
  -4   1  17  267.86 378.301   1
   4  -1 -16  986.69 229.785   1
   4  -1 -16 1228.76 267.042   1
   4  -1 -16  862.33 292.221   1
   4  -1 -16  801.43 267.656   1
  -4  -1  16 1029.68 209.160   1
  -4  -1  16 1522.52 361.259   1
  -4  -1  16 1330.09 399.539   1
  -4  -1  16 1055.78 318.730   1
   4   1 -16 1006.65 256.039   1
   4   1 -16 1289.66 311.924   1
   4   1 -16 1341.35 254.964   1
  -4   1  16  842.89 227.175   1
  -4   1  16  914.53 320.112   1
  -4   1  16  821.39 354.452   1
   4  -1 -15 2559.87 286.182   1
   4  -1 -15 2566.02 254.708   1
   4  -1 -15 1718.01 283.470   1
   4  -1 -15 2622.31 277.687   1
  -4  -1  15 2121.80 301.996   1
  -4  -1  15 2191.91 335.619   1
  -4  -1  15 2222.11 339.969   1
   4   1 -15 2479.53 275.742   1
   4   1 -15 2515.35 290.225   1
   4   1 -15 2445.24 281.218   1
  -4   1  15 2730.29 274.821   1
  -4   1  15 2692.42 368.986   1
  -4   1  15 1927.84 320.726   1
   4  -1 -14 6591.60 354.657   1
   4  -1 -14 5916.06 359.826   1
   4  -1 -14 6806.54 373.439   1
   4  -1 -14 6084.95 389.918   1
  -4  -1  14 6392.01 379.682   1
  -4  -1  14 6131.01 431.013   1
  -4  -1  14 6151.48 401.228   1
  -4  -1  14 5736.94 432.088   1
   4   1 -14 6596.72 392.477   1
   4   1 -14 6740.01 381.934   1
   4   1 -14 6320.36 409.928   1
  -4   1  14 6299.89 382.190   1
  -4   1  14 6734.90 397.850   1
  -4   1  14 6090.07 423.592   1
   4  -1 -13 9754.34 455.424   1
   4  -1 -13 9048.10 410.951   1
   4  -1 -13 8454.44 450.562   1
   4  -1 -13 9078.80 475.179   1
  -4  -1  13 9421.69 495.035   1
  -4  -1  13 9283.51 501.381   1
  -4  -1  13 9554.75 461.412   1
  -4  -1  13 8843.39 486.130   1
  -4  -1  13 9672.46 493.858   1
   4   1 -13 9611.04 461.975   1
   4   1 -13 9518.93 455.834   1
   4   1 -13 9846.46 484.083   1
  -4   1  13 8449.33 429.836   1
  -4   1  13 9621.28 496.980   1
  -4   1  13 9570.10 498.362   1
  -4   1  13 8945.74 441.914   1
   4  -1 -12  35814. 1439.10   1
   4  -1 -12  37784. 1278.40   1
   4  -1 -12  37001. 1254.35   1
   4  -1 -12  38782. 1281.98   1
  -4  -1  12  35778. 1272.26   1
  -4  -1  12  36658. 1488.74   1
  -4  -1  12  34478. 1399.69   1
  -4  -1  12  39386. 1262.54   1
  -4  -1  12  39539. 1361.31   1
   4   1 -12  38634. 1281.98   1
   4   1 -12  38321. 1305.53   1
   4   1 -12  39422. 1349.03   1
  -4   1  12  34969. 1429.37   1
  -4   1  12  36786. 1283.52   1
  -4   1  12  36167. 1229.78   1
  -4   1  12  36847. 1184.24   1
   4  -1 -11 113459. 3621.80   1
   4  -1 -11 118168. 3772.77   1
   4  -1 -11 120266. 4587.00   1
   4  -1 -11 114892. 3414.53   1
  -4  -1  11 116888. 3746.67   1
  -4  -1  11 115711. 4430.39   1
  -4  -1  11 115660. 4428.86   1
  -4  -1  11 112794. 3315.76   1
  -4  -1  11 121341. 3929.37   1
   4   1 -11 118014. 3507.16   1
   4   1 -11 121904. 3897.13   1
   4   1 -11 119089. 3825.48   1
  -4   1  11 111873. 4298.87   1
  -4   1  11 116581. 3419.14   1
  -4   1  11 112334. 3591.09   1
  -4   1  11 120215. 3865.91   1
   4  -1 -10 356499.  11208.   1
   4  -1 -10 344421.  10829.   1
   4  -1 -10 350307.  13183.   1
   4  -1 -10 351893.  10082.   1
  -4  -1  10 353838.  11162.   1
  -4  -1  10 364227.  13721.   1
  -4  -1  10 340481.  12835.   1
  -4  -1  10 344421. 9846.46   1
  -4  -1  10 357983.  11259.   1
   4   1 -10 351791.  10077.   1
   4   1 -10 334647.  10537.   1
   4   1 -10 356499.  11208.   1
  -4   1  10 343961.  12968.   1
  -4   1  10 341862. 9769.69   1
  -4   1  10 351842.  11059.   1
  -4   1  10 357267.  11264.   1
   4  -1  -9  22395. 795.803   1
   4  -1  -9  22446. 814.226   1
   4  -1  -9  21039. 889.457   1
   4  -1  -9  20706. 769.702   1
  -4  -1   9  21418. 842.885   1
  -4  -1   9  22820. 844.421   1
  -4  -1   9  22134. 773.285   1
  -4  -1   9  21853. 939.098   1
  -4  -1   9  20768. 886.898   1
   4   1  -9  22487. 832.650   1
   4   1  -9  23582. 854.145   1
   4   1  -9  21981. 796.826   1
  -4   1   9  21546. 932.957   1
  -4   1   9  21259. 741.043   1
  -4   1   9  22369. 860.286   1
  -4   1   9  22467. 811.668   1
   4  -1  -8 133521. 4245.13   1
   4  -1  -8 129478. 4125.38   1
   4  -1  -8 132344. 5033.77   1
   4  -1  -8 124923. 3681.68   1
  -4  -1   8 127124. 4095.70   1
  -4  -1   8 132139. 4219.55   1
  -4  -1   8 130041. 3794.26   1
  -4  -1   8 125333. 4775.33   1
  -4  -1   8 125435. 4789.15   1
   4   1  -8 124718. 3983.11   1
   4   1  -8 128710. 4114.12   1
   4   1  -8 129990. 3820.36   1
  -4   1   8 126305. 4824.46   1
  -4   1   8 129785. 3785.56   1
  -4   1   8 134186. 4266.12   1
  -4   1   8 131423. 4217.50   1
   4  -1  -7  10686. 448.925   1
   4  -1  -7  11372. 505.015   1
   4  -1  -7 9764.58 475.895   1
   4  -1  -7 9416.57 451.791   1
  -4  -1   7 9912.99 522.006   1
  -4  -1   7  10706. 485.005   1
  -4  -1   7  10317. 438.894   1
  -4  -1   7  10241. 505.168   1
  -4  -1   7  11377. 554.247   1
   4   1  -7  10107. 460.593   1
   4   1  -7  10496. 465.557   1
   4   1  -7 9959.05 465.967   1
  -4   1   7  10230. 528.659   1
  -4   1   7  10118. 427.430   1
  -4   1   7  10445. 508.290   1
  -4   1   7  10154. 430.808   1
   4  -1  -6  -41.24 185.875   1
   4  -1  -6 -268.17 255.885   1
   4  -1  -6   45.81 176.510   1
   4  -1  -6  122.88 218.731   1
  -4  -1   6 -201.94 236.131   1
  -4  -1   6   54.35 273.439   1
  -4  -1   6   84.19 166.939   1
  -4  -1   6  214.99 187.564   1
  -4  -1   6  228.66 166.632   1
   4   1  -6  210.85 218.577   1
   4   1  -6  -57.06 211.105   1
   4   1  -6  266.73 216.581   1
  -4   1   6   35.08 270.317   1
  -4   1   6  -14.43 205.732   1
  -4   1   6  -29.93 180.553   1
  -4   1   6  260.29 191.146   1
   4  -1  -5 248055. 9355.16   1
   4  -1  -5 239201. 7543.49   1
   4  -1  -5 250409. 7886.38   1
   4  -1  -5 242528. 6980.55   1
  -4  -1   5 238434. 7548.61   1
  -4  -1   5 248823. 9390.98   1
  -4  -1   5 246776. 9309.10   1
  -4  -1   5 251433. 7210.84   1
  -4  -1   5 250921. 7911.97   1
   4   1  -5 249795. 7175.02   1
   4   1  -5 240481. 7584.43   1
   4   1  -5 239867. 7563.96   1
  -4   1   5 254964. 9626.40   1
  -4   1   5 235824. 7425.79   1
  -4   1   5 252456. 7978.50   1
  -4   1   5 247185. 7088.02   1
   4  -1  -4  29898. 1031.22   1
   4  -1  -4  32185. 1120.27   1
   4  -1  -4  29053. 1178.61   1
   4  -1  -4  28275. 947.287   1
  -4  -1   4  29703. 1080.35   1
  -4  -1   4  29979. 1225.69   1
  -4  -1   4  28782. 1165.30   1
  -4  -1   4  29232. 957.010   1
  -4  -1   4  30793. 1058.34   1
   4   1  -4  29033. 959.569   1
   4   1  -4  30711. 1053.73   1
   4   1  -4  31208. 1089.56   1
  -4   1   4  28869. 1192.42   1
  -4   1   4  29202. 955.987   1
  -4   1   4  30937. 1109.52   1
  -4   1   4  30302. 1032.75   1
   4  -1  -3  949.85 283.418   1
   4  -1  -3  614.12 202.507   1
   4  -1  -3  211.67 165.353   1
   4  -1  -3  402.66 215.609   1
  -4  -1   3  416.68 295.906   1
  -4  -1   3  669.40 166.479   1
  -4  -1   3  439.92 198.874   1
  -4  -1   3  141.25 216.274   1
  -4  -1   3  571.14 222.211   1
   4   1  -3  378.25 214.381   1
   4   1  -3  678.10 218.219   1
   4   1  -3  786.59 266.581   1
  -4   1   3  538.38 196.110   1
  -4   1   3  212.49 195.752   1
  -4   1   3  869.50 284.340   1
  -4   1   3  775.33 196.827   1
   4  -1  -2 323643.  10174.   1
   4  -1  -2 310542. 9769.69   1
   4  -1  -2 333009.  12528.   1
   4  -1  -2 324002. 9268.16   1
  -4  -1   2 325742.  10271.   1
  -4  -1   2 323439.  10164.   1
  -4  -1   2 335158. 9559.87   1
  -4  -1   2 329426.  12390.   1
  -4  -1   2 322825.  12149.   1
   4   1  -2 325025.  10215.   1
   4   1  -2 328812.  10343.   1
   4   1  -2 326970. 9350.04   1
  -4   1   2 317093.  11950.   1
  -4   1   2 335107. 9559.87   1
  -4   1   2 334851.  10558.   1
  -4   1   2 327124.  10271.   1
   4  -1  -1   26.28 167.298   1
   4  -1  -1 -445.24 233.879   1
   4  -1  -1  -42.71 145.599   1
   4  -1  -1  119.81 215.251   1
  -4  -1   1  568.58 301.126   1
  -4  -1   1 -119.29 186.489   1
  -4  -1   1 -107.32 197.697   1
  -4  -1   1  105.78 164.329   1
  -4  -1   1  -92.27 129.785   1
   4   1  -1  302.25 262.538   1
   4   1  -1  -97.44 180.860   1
   4   1  -1 -239.05 211.719   1
  -4   1   1   48.56 183.418   1
  -4   1   1  161.16 198.669   1
  -4   1   1 -402.35 261.617   1
  -4   1   1  -26.47 185.414   1
   4  -1   0 -166.63 193.398   1
   4  -1   0   50.57 286.080   1
   4  -1   0   53.74 154.708   1
   4  -1   0   76.77 229.990   1
  -4  -1   0  137.26 287.257   1
  -4  -1   0  -76.25 185.568   1
  -4  -1   0   90.23 197.850   1
  -4  -1   0  386.49 179.887   1
  -4  -1   0  125.13 119.447   1
   4   1   0  106.19 177.789   1
   4   1   0  -51.23 234.084   1
   4   1   0  140.28 214.636   1
  -4   1   0  392.22 168.833   1
  -4   1   0   37.10 210.286   1
  -4   1   0  148.06 189.560   1
  -4   1   0 -275.69 299.130   1
   4  -1   1  13470. 531.217   1
   4  -1   1  13229. 549.129   1
   4  -1   1  13050. 566.530   1
   4  -1   1  12421. 527.123   1
  -4  -1  -1  12201. 476.253   1
  -4  -1  -1  12630. 563.459   1
  -4  -1  -1  13547. 531.217   1
  -4  -1  -1  13040. 570.624   1
  -4  -1  -1  12999. 552.200   1
   4   1   1  12861. 497.134   1
   4   1   1  13357. 552.712   1
   4   1   1  12845. 527.123   1
  -4   1  -1  13291. 519.447   1
  -4   1  -1  13465. 595.701   1
  -4   1  -1  13367. 605.936   1
  -4   1  -1  13393. 532.241   1
   4  -1   2  25148. 1007.16   1
   4  -1   2  25143. 915.045   1
   4  -1   2  26029. 919.651   1
   4  -1   2  25041. 868.474   1
  -4  -1  -2  25604. 880.245   1
  -4  -1  -2  26008. 1024.05   1
  -4  -1  -2  24632. 988.740   1
  -4  -1  -2  26684. 891.504   1
  -4  -1  -2  24335. 903.274   1
   4   1   2  24903. 856.192   1
   4   1   2  25036. 896.110   1
   4   1   2  25655. 880.245   1
  -4   1  -2  25072. 1015.86   1
  -4   1  -2  25450. 886.898   1
  -4   1  -2  25860. 976.969   1
  -4   1  -2  26075. 873.592   1
   4  -1   3  14365. 577.277   1
   4  -1   3  15389. 631.013   1
   4  -1   3  14253. 597.236   1
   4  -1   3  13849. 563.971   1
  -4  -1  -3  14432. 602.865   1
  -4  -1  -3  15251. 617.707   1
  -4  -1  -3  14734. 614.636   1
  -4  -1  -3  14176. 534.800   1
  -4  -1  -3  14591. 548.618   1
   4   1   3  14458. 579.836   1
   4   1   3  14468. 543.500   1
   4   1   3  15824. 628.966   1
  -4   1  -3  13403. 580.347   1
  -4   1  -3  14284. 540.429   1
  -4   1  -3  15128. 672.466   1
  -4   1  -3  14365. 556.294   1
   4  -1   4 6100.30 327.379   1
   4  -1   4 5148.41 335.824   1
   4  -1   4 5501.53 282.855   1
   4  -1   4 5032.24 361.361   1
  -4  -1  -4 5639.71 378.454   1
  -4  -1  -4 5711.36 263.715   1
  -4  -1  -4 5547.59 273.439   1
  -4  -1  -4 6125.89 331.627   1
  -4  -1  -4 5706.24 291.607   1
   4   1   4 5665.30 374.206   1
   4   1   4 6049.12 342.118   1
   4   1   4 5834.18 290.737   1
  -4   1  -4 5363.35 289.508   1
  -4   1  -4 5358.23 302.507   1
  -4   1  -4 6008.18 313.562   1
  -4   1  -4 5445.24 392.784   1
   4  -1   5  48337. 1598.26   1
   4  -1   5  50338. 1692.94   1
   4  -1   5  51740. 1986.69   1
   4  -1   5  51535. 1618.73   1
  -4  -1  -5  50527. 1648.41   1
  -4  -1  -5  47794. 1616.68   1
  -4  -1  -5  52764. 1618.22   1
  -4  -1  -5  54145. 2062.95   1
  -4  -1  -5  49800. 1904.81   1
   4   1   5  51177. 1670.42   1
   4   1   5  53480. 1766.12   1
   4   1   5  55169. 1714.43   1
  -4   1  -5  49048. 1892.53   1
  -4   1  -5  50358. 1547.08   1
  -4   1  -5  51535. 1694.98   1
  -4   1  -5  51090. 1732.34   1
   4  -1   6 2275.33 236.233   1
   4  -1   6 2137.15 281.422   1
   4  -1   6 2158.13 167.400   1
   4  -1   6 1723.13 265.609   1
  -4  -1  -6 2275.84 286.438   1
  -4  -1  -6 2186.79 206.499   1
  -4  -1  -6 1895.60 226.612   1
  -4  -1  -6 1959.06 116.428   1
  -4  -1  -6 2095.70 133.521   1
   4   1   6 2674.51 273.183   1
   4   1   6 2260.49 211.361   1
   4   1   6 1997.44 282.139   1
  -4   1  -6 2172.46 169.549   1
  -4   1  -6 1909.93 241.965   1
  -4   1  -6 2039.40 219.294   1
  -4   1  -6 1698.05 305.834   1
   4  -1   7  54862. 1819.85   1
   4  -1   7  55322. 1849.54   1
   4  -1   7  55425. 2121.29   1
   4  -1   7  54248. 1700.61   1
  -4  -1  -7  53122. 1774.82   1
  -4  -1  -7  53326. 1739.51   1
  -4  -1  -7  50798. 1566.53   1
  -4  -1  -7  55783. 2175.02   1
  -4  -1  -7  52252. 2038.38   1
   4   1   7  53736. 1775.84   1
   4   1   7  53378. 1739.00   1
   4   1   7  55578. 1740.02   1
  -4   1  -7  55220. 2118.73   1
  -4   1  -7  52764. 1621.80   1
  -4   1  -7  48572. 1601.33   1
  -4   1  -7  54350. 1845.44   1
   4  -1   8 3637.66 339.457   1
   4  -1   8 3365.40 273.439   1
   4  -1   8 2995.39 185.517   1
   4  -1   8 2958.54 292.118   1
  -4  -1  -8 2962.64 242.221   1
  -4  -1  -8 3027.12 296.417   1
  -4  -1  -8 3495.90 276.356   1
   4   1   8 2888.94 293.347   1
   4   1   8 3058.85 213.664   1
   4   1   8 3145.34 302.559   1
  -4   1  -8 3392.52 271.085   1
  -4   1  -8 3179.63 195.087   1
  -4   1  -8 3321.90 263.664   1
  -4   1  -8 3327.02 343.347   1
   4  -1   9  51586. 1971.85   1
   4  -1   9  45000. 1535.31   1
   4  -1   9  46546. 1560.90   1
   4  -1   9  46571. 1492.83   1
   4  -1   9  44672. 1713.92   1
  -4  -1  -9  44115. 1459.06   1
  -4  -1  -9  43997. 1489.25   1
  -4  -1  -9  44033. 1392.02   1
   4   1   9  44248. 1464.69   1
   4   1   9  45292. 1451.38   1
   4   1   9  45512. 1530.70   1
  -4   1  -9  43541. 1679.12   1
  -4   1  -9  45624. 1429.89   1
  -4   1  -9  45640. 1567.55   1
  -4   1  -9  42661. 1422.21   1
   4  -1  10  48132. 1844.42   1
   4  -1  10  46858. 1590.58   1
   4  -1  10  47272. 1815.25   1
   4  -1  10  47257. 1509.21   1
   4  -1  10  49017. 1645.34   1
  -4  -1 -10  47441. 1595.19   1
  -4  -1 -10  47354. 1566.53   1
  -4  -1 -10  46499. 1471.34   1
   4   1  10  49217. 1648.41   1
   4   1  10  47236. 1508.19   1
   4   1  10  49058. 1616.68   1
  -4   1 -10  46182. 1451.89   1
  -4   1 -10  48475. 1606.96   1
  -4   1 -10  49196. 1674.51   1
   4  -1  11   25.45  78.301   1
   4  -1  11  283.21 216.939   1
   4  -1  11  166.79 322.057   1
   4  -1  11  497.13 242.426   1
   4  -1  11   39.19  71.648   1
  -4  -1 -11 -175.49 209.109   1
  -4  -1 -11  357.32 240.378   1
  -4  -1 -11 -148.77 263.818   1
   4   1  11  103.68 173.490   1
   4   1  11 -203.94 243.449   1
   4   1  11  309.21 303.275   1
  -4   1 -11  159.21 238.229   1
  -4   1 -11   75.59 260.542   1
  -4   1 -11  219.70 255.220   1
   4  -1  12 2255.37 245.036   1
   4  -1  12 1888.94 399.488   1
   4  -1  12 1743.60 288.024   1
  -4  -1 -12 1871.54 285.056   1
  -4  -1 -12 2196.52 267.707   1
  -4  -1 -12 2286.59 307.113   1
   4   1  12 2453.43 351.433   1
   4   1  12 2154.04 243.449   1
   4   1  12 2244.11 291.248   1
  -4   1 -12 2486.18 293.603   1
  -4   1 -12 2103.38 298.464   1
  -4   1 -12 2296.82 295.547   1
   4  -1  13  48393. 1689.35   1
   4  -1  13  47938. 1613.10   1
   4  -1  13  46520. 1492.32   1
  -4  -1 -13  46853. 1587.51   1
  -4  -1 -13  50240. 1685.26   1
  -4  -1 -13  46131. 1505.12   1
   4   1  13  48869. 1630.50   1
   4   1  13  46300. 1600.82   1
   4   1  13  45947. 1476.97   1
  -4   1 -13  48373. 1656.60   1
  -4   1 -13  48178. 1624.87   1
  -4   1 -13  46080. 1497.44   1
   4  -1  14  870.52 460.644   1
   4  -1  14  758.96 230.194   1
   4  -1  14  967.25 279.631   1
  -4  -1 -14 1979.53 347.492   1
  -4  -1 -14 1049.13 263.408   1
  -4  -1 -14 1573.18 374.053   1
   4   1  14 1273.28 254.145   1
   4   1  14 1342.89 434.135   1
   4   1  14 1148.92 251.023   1
  -4   1 -14  991.81 339.201   1
  -4   1 -14 1575.74 283.418   1
  -4   1 -14 1371.03 355.015   1
   4  -1  15  777.89 624.360   1
   4  -1  15 -247.95 227.942   1
  -4  -1 -15  593.14 379.017   1
  -4  -1 -15   98.46 251.484   1
   4   1  15 -494.01 462.947   1
   4   1  15  301.28 253.480   1
  -4   1 -15  187.92 341.402   1
  -4   1 -15  202.15 242.835   1
   4  -1  16 -110.90 272.262   1
  -4  -1 -16 1109.01 483.930   1
  -4  -1 -16  542.48 266.837   1
   4   1  16  755.88 647.901   1
   4   1  16  408.70 274.872   1
  -4   1 -16  -50.73 246.929   1
   4  -1  17 1423.74 284.902   1
  -4  -1 -17 1850.56 313.255   1
   4   1  17 1523.03 320.982   1
  -4   1 -17 1368.47 282.190   1
   4  -1  18  62794. 2062.43   1
  -4  -1 -18  62180. 2066.53   1
   4   1  18  61157. 2040.94   1
  -4   1 -18  58086. 1928.35   1
   4  -1  19 5603.88 372.006   1
  -4  -1 -19 5301.94 426.663   1
   4   1  19 5074.71 454.657   1
  -4   1 -19 6141.24 384.646   1
   4  -1  20  12068. 562.947   1
  -4  -1 -20  12978. 668.372   1
  -4  -1 -20  11438. 517.400   1
   4   1  20  12277. 686.796   1
  -4   1 -20  11039. 513.817   1
  -4   1 -20  11387. 499.744   1
   4  -1  21 1731.32 342.733   1
  -4  -1 -21 1418.63 510.081   1
  -4  -1 -21 2420.67 324.974   1
   4   1  21 1507.68 574.206   1
  -4   1 -21 2338.79 322.518   1
  -4   1 -21 2593.65 290.839   1
   4  -1  22 1302.46 388.280   1
  -4  -1 -22 -117.35 763.049   1
  -4  -1 -22 1456.50 326.509   1
   4   1  22 1174.51 674.513   1
  -4   1 -22   64.28 345.547   1
  -4   1 -22 1909.93 301.126   1
   4  -1  23 1421.19 483.572   1
  -4  -1 -23  415.81 501.330   1
  -4  -1 -23 1514.33 357.216   1
  -4   1 -23 -181.01 386.489   1
  -4   1 -23 1701.12 323.643   1
   4  -1  24 -276.05 563.459   1
  -4  -1 -24 -105.48 335.824   1
  -4   1 -24  219.60 448.055   1
  -4   1 -24  304.91 359.007   1
  -4  -1 -25 2468.78 434.953   1
  -4   1 -25 2299.90 421.136   1
   4  -2 -28  582.91 774.308   1
  -4  -2  28  851.59 824.974   1
   4   2 -28   38.05 545.547   1
   4   2 -28  240.79 519.447   1
   4  -2 -27  528.15 593.653   1
  -4  -2  27 1262.54 614.124   1
   4   2 -27  493.50 412.589   1
   4   2 -27   36.91 474.155   1
   4  -2 -26  10655. 700.102   1
  -4  -2  26 9288.63 653.531   1
  -4  -2  26  10292. 785.055   1
   4   2 -26  10466. 584.953   1
   4   2 -26  10005. 654.554   1
  -4   2  26 8070.62 923.234   1
   4  -2 -25  495.75 478.505   1
  -4  -2  25 1908.90 527.635   1
  -4  -2  25  363.10 456.499   1
   4   2 -25  495.50 337.768   1
   4   2 -25  369.14 479.785   1
  -4   2  25  458.75 679.119   1
   4  -2 -24 1254.35 735.414   1
   4  -2 -24 2253.84 429.785   1
  -4  -2  24 2107.47 493.398   1
  -4  -2  24 3374.61 493.551   1
   4   2 -24 2309.62 350.921   1
   4   2 -24 2188.33 409.160   1
  -4   2  24 1548.62 520.982   1
  -4   2  24 -339.51 1734.39   1
   4  -2 -23 4732.34 713.919   1
   4  -2 -23 4691.91 455.527   1
  -4  -2  23 4694.47 422.671   1
  -4  -2  23 5240.53 499.181   1
   4   2 -23 5080.34 457.983   1
  -4   2  23 5025.07 523.029   1
   4  -2 -22 3716.99 510.849   1
   4  -2 -22 3532.24 377.072   1
  -4  -2  22 3544.01 360.440   1
  -4  -2  22 2865.91 410.900   1
   4   2 -22 3614.12 404.913   1
  -4   2  22 2752.30 405.373   1
   4  -2 -21  44749. 1570.62   1
   4  -2 -21  45650. 1500.51   1
  -4  -2  21  47144. 1638.69   1
  -4  -2  21  42426. 1708.29   1
   4   2 -21  44258. 1463.66   1
  -4   2  21  43741. 1770.72   1
   4  -2 -20 7599.79 480.348   1
   4  -2 -20 7768.67 470.777   1
  -4  -2  20 8454.44 486.847   1
  -4  -2  20 7420.67 494.831   1
   4   2 -20 8561.92 485.158   1
   4   2 -20 7906.85 434.493   1
  -4   2  20 8055.26 492.784   1
  -4   2  20 5951.89 820.879   1
   4  -2 -19  570.62 283.418   1
   4  -2 -19  531.73 459.774   1
   4  -2 -19  853.12 285.670   1
  -4  -2  19  850.56 365.967   1
  -4  -2  19  900.72 215.609   1
   4   2 -19  778.91 248.567   1
   4   2 -19  442.48 285.517   1
  -4   2  19  479.48 271.392   1
  -4   2  19  487.82 622.313   1
  -4   2  19  262.59 498.976   1
   4  -2 -18  81269. 2675.53   1
   4  -2 -18  78813. 2565.50   1
   4  -2 -18  78915. 2419.14   1
  -4  -2  18  75742. 2940.12   1
  -4  -2  18  76714. 2530.70   1
   4   2 -18  78710. 2420.67   1
   4   2 -18  75691. 2470.83   1
  -4   2  18  80297. 3116.17   1
  -4   2  18  75588. 2527.12   1
  -4   2  18  74667. 2501.53   1
   4  -2 -17  14284. 634.595   1
   4  -2 -17  13951. 571.136   1
   4  -2 -17  13726. 729.273   1
   4  -2 -17  14944. 781.985   1
   4  -2 -17  14980. 642.272   1
  -4  -2  17  13019. 610.542   1
  -4  -2  17  15558. 847.491   1
  -4  -2  17  14273. 639.713   1
   4   2 -17  15312. 652.507   1
   4   2 -17  14207. 704.708   1
   4   2 -17  15425. 637.154   1
  -4   2  17  15061. 703.684   1
  -4   2  17  14790. 723.131   1
  -4   2  17  16372. 736.437   1
   4  -2 -16 2645.34 312.436   1
   4  -2 -16 3141.76 274.360   1
   4  -2 -16 3279.42 372.876   1
   4  -2 -16 3379.73 331.218   1
   4  -2 -16 3249.23 444.882   1
  -4  -2  16 3105.42 418.372   1
  -4  -2  16 2834.70 251.433   1
  -4  -2  16 3631.52 372.569   1
  -4  -2  16 2675.02 544.012   1
   4   2 -16 3274.82 328.761   1
   4   2 -16 2966.73 391.197   1
   4   2 -16 3075.74 415.609   1
   4   2 -16 3144.83 316.428   1
  -4   2  16 2530.70 306.909   1
  -4   2  16 2556.80 373.285   1
  -4   2  16 2401.74 360.747   1
   4  -2 -15  16996. 642.272   1
   4  -2 -15  17533. 811.156   1
   4  -2 -15  17687. 679.119   1
   4  -2 -15  16182. 670.931   1
  -4  -2  15  18782. 886.898   1
  -4  -2  15  17098. 754.349   1
  -4  -2  15  17779. 793.756   1
  -4  -2  15  17590. 734.902   1
   4   2 -15  16755. 676.560   1
   4   2 -15  20061. 767.655   1
   4   2 -15  18209. 740.020   1
  -4   2  15  16878. 776.867   1
  -4   2  15  18025. 725.178   1
  -4   2  15  17006. 698.055   1
   4  -2 -14  23152. 825.485   1
   4  -2 -14  24555. 1056.29   1
   4  -2 -14  24063. 861.309   1
   4  -2 -14  23214. 849.539   1
  -4  -2  14  22876. 1013.30   1
  -4  -2  14  23567. 993.346   1
  -4  -2  14  22999. 908.392   1
  -4  -2  14  23040. 911.463   1
   4   2 -14  24365. 877.686   1
   4   2 -14  25087. 924.769   1
   4   2 -14  22932. 857.215   1
  -4   2  14  24278. 1036.85   1
  -4   2  14  23848. 879.221   1
  -4   2  14  23562. 894.574   1
   4  -2 -13  38265. 1286.59   1
   4  -2 -13  38895. 1572.67   1
   4  -2 -13  37221. 1255.88   1
   4  -2 -13  40230. 1326.00   1
  -4  -2  13  37605. 1516.38   1
  -4  -2  13  39330. 1606.96   1
  -4  -2  13  38106. 1341.86   1
  -4  -2  13  38260. 1344.42   1
   4   2 -13  38004. 1255.88   1
   4   2 -13  38536. 1326.51   1
   4   2 -13  38035. 1303.48   1
  -4   2  13  39693. 1613.61   1
  -4   2  13  38869. 1346.47   1
  -4   2  13  38900. 1317.81   1
   4  -2 -12  12907. 514.329   1
   4  -2 -12  13250. 522.006   1
   4  -2 -12  13961. 665.813   1
   4  -2 -12  13373. 587.512   1
  -4  -2  12  12963. 613.612   1
  -4  -2  12  14396. 700.102   1
  -4  -2  12  12723. 589.559   1
  -4  -2  12  13316. 589.559   1
  -4  -2  12  13419. 574.206   1
   4   2 -12  13526. 581.371   1
   4   2 -12  13419. 555.782   1
   4   2 -12  12114. 528.659   1
  -4   2  12  13572. 656.089   1
  -4   2  12  12543. 561.924   1
  -4   2  12  12533. 533.265   1
   4  -2 -11 250204. 7886.38   1
   4  -2 -11 258239. 8142.26   1
   4  -2 -11 260696. 9836.22   1
   4  -2 -11 269959. 7784.03   1
  -4  -2  11 258444. 8193.44   1
  -4  -2  11 274718.  10374.   1
  -4  -2  11 250563. 7917.08   1
  -4  -2  11 257318. 7395.08   1
  -4  -2  11 265199.  10026.   1
   4   2 -11 262589. 8300.91   1
   4   2 -11 263101. 7574.20   1
   4   2 -11 246980. 7789.14   1
  -4   2  11 257779. 9754.34   1
  -4   2  11 258546. 7420.67   1
  -4   2  11 256909. 8126.91   1
  -4   2  11 255373. 8045.03   1
   4  -2 -10  50179. 1656.09   1
   4  -2 -10  51018. 1671.44   1
   4  -2 -10  52252. 2060.90   1
   4  -2 -10  52712. 1653.02   1
  -4  -2  10  52098. 1748.21   1
  -4  -2  10  52815. 1790.68   1
  -4  -2  10  51791. 1600.31   1
  -4  -2  10  52866. 2077.79   1
  -4  -2  10  50553. 2005.63   1
   4   2 -10  53019. 1755.37   1
   4   2 -10  53480. 1786.59   1
   4   2 -10  52047. 1629.99   1
  -4   2  10  51279. 1683.72   1
  -4   2  10  54145. 2144.32   1
  -4   2  10  53838. 1803.48   1
  -4   2  10  50839. 1564.48   1
   4  -2  -9  49181. 1948.82   1
   4  -2  -9  46863. 1556.80   1
   4  -2  -9  45732. 1506.65   1
   4  -2  -9  46571. 1469.80   1
  -4  -2   9  46356. 1596.21   1
  -4  -2   9  49202. 1945.24   1
  -4  -2   9  48122. 1918.11   1
  -4  -2   9  46720. 1453.43   1
  -4  -2   9  46479. 1568.06   1
   4   2  -9  45420. 1434.49   1
   4   2  -9  47103. 1570.62   1
   4   2  -9  46464. 1560.90   1
  -4   2   9  45967. 1841.86   1
  -4   2   9  49437. 1667.86   1
  -4   2   9  46510. 1534.29   1
  -4   2   9  45358. 1410.95   1
   4  -2  -8  40686. 1365.91   1
   4  -2  -8  41325. 1371.03   1
   4  -2  -8  40809. 1632.55   1
   4  -2  -8  39892. 1276.87   1
  -4  -2   8  39058. 1382.80   1
  -4  -2   8  44360. 1766.12   1
  -4  -2   8  40379. 1381.27   1
  -4  -2   8  41679. 1680.14   1
  -4  -2   8  40107. 1262.54   1
   4   2  -8  40051. 1648.92   1
   4   2  -8  39417. 1257.93   1
   4   2  -8  39396. 1349.54   1
   4   2  -8  39289. 1324.97   1
  -4   2   8  40005. 1628.45   1
  -4   2   8  39841. 1241.55   1
  -4   2   8  41264. 1371.03   1
  -4   2   8  41300. 1408.90   1
   4  -2  -7 199846. 6315.24   1
   4  -2  -7 192784. 6100.30   1
   4  -2  -7 190123. 7200.61   1
   4  -2  -7 191453. 5532.24   1
  -4  -2   7 192579. 6100.30   1
  -4  -2   7 195445. 7415.55   1
  -4  -2   7 215558. 8162.73   1
  -4  -2   7 192016. 5532.24   1
  -4  -2   7 200307. 6371.54   1
   4   2  -7 204964. 7794.26   1
   4   2  -7 190276. 5496.41   1
   4   2  -7 195906. 6207.77   1
   4   2  -7 197185. 6238.48   1
  -4   2   7 192272. 7302.96   1
  -4   2   7 198106. 5701.12   1
  -4   2   7 194370. 6131.01   1
  -4   2   7 201586. 6392.01   1
   4  -2  -6  38004. 1276.35   1
   4  -2  -6  37825. 1284.54   1
   4  -2  -6  38669. 1550.66   1
   4  -2  -6  36551. 1163.25   1
  -4  -2   6  39585. 1591.09   1
  -4  -2   6  38961. 1365.40   1
  -4  -2   6  38378. 1313.20   1
  -4  -2   6  37247. 1176.56   1
  -4  -2   6  38470. 1555.27   1
   4   2  -6  35200. 1460.59   1
   4   2  -6  38736. 1319.86   1
   4   2  -6  39575. 1338.79   1
   4   2  -6  35676. 1150.46   1
  -4   2   6  35676. 1464.69   1
  -4   2   6  37830. 1179.12   1
  -4   2   6  37646. 1305.53   1
  -4   2   6  37584. 1251.79   1
   4  -2  -5  25476. 914.022   1
   4  -2  -5  23639. 836.233   1
   4  -2  -5  25164. 1049.13   1
   4  -2  -5  25548. 856.703   1
  -4  -2   5  25542. 959.057   1
  -4  -2   5  26172. 1101.33   1
  -4  -2   5  26259. 939.098   1
  -4  -2   5  24611. 818.832   1
   4   2  -5  23900. 1041.96   1
   4   2  -5  23618. 806.038   1
   4   2  -5  25604. 910.951   1
   4   2  -5  25067. 899.180   1
  -4   2   5  25097. 1075.23   1
  -4   2   5  25798. 840.327   1
  -4   2   5  25496. 877.174   1
  -4   2   5  26090. 964.175   1
   4  -2  -4 101842. 3255.37   1
   4  -2  -4  97902. 3152.50   1
   4  -2  -4 100512. 3850.56   1
   4  -2  -4  97236. 2861.31   1
  -4  -2   4 102917. 3334.69   1
  -4  -2   4 102303. 3928.86   1
  -4  -2   4 100051. 3214.43   1
  -4  -2   4  96622. 2836.23   1
   4   2  -4 105681. 4076.76   1
   4   2  -4  97390. 2872.05   1
   4   2  -4  99642. 3198.05   1
   4   2  -4  99079. 3184.23   1
  -4   2   4 100614. 3870.52   1
  -4   2   4 100972. 2952.40   1
  -4   2   4 101126. 3275.84   1
  -4   2   4  96827. 3093.65   1
   4  -2  -3 8367.44 442.323   1
   4  -2  -3 8188.32 368.116   1
   4  -2  -3 7482.08 361.873   1
   4  -2  -3 8500.50 433.009   1
  -4  -2   3 8766.62 462.026   1
  -4  -2   3 7963.15 441.402   1
  -4  -2   3 8234.38 398.874   1
  -4  -2   3 8689.86 379.426   1
   4   2  -3 7860.79 380.041   1
   4   2  -3 7794.26 453.991   1
   4   2  -3 8700.09 396.673   1
   4   2  -3 7896.61 382.651   1
  -4   2   3 8449.33 470.880   1
  -4   2   3 8352.09 364.432   1
  -4   2   3 8203.68 455.731   1
  -4   2   3 8275.32 372.722   1
   4  -2  -2 2182.70 283.828   1
   4  -2  -2 2302.97 225.639   1
   4  -2  -2 1809.11 224.462   1
   4  -2  -2 1811.15 222.569   1
  -4  -2   2 2046.06 284.954   1
  -4  -2   2 2435.51 245.547   1
  -4  -2   2 1794.78 233.623   1
  -4  -2   2 2437.05 222.825   1
   4   2  -2 1979.53 269.447   1
   4   2  -2 2106.96 241.811   1
   4   2  -2 1951.38 230.399   1
   4   2  -2 2044.01 229.171   1
  -4   2   2 1813.71 259.467   1
  -4   2   2 2268.17 202.507   1
  -4   2   2 2640.73 223.797   1
  -4   2   2 2046.06 302.098   1
   4  -2  -1  13393. 575.742   1
   4  -2  -1  13239. 527.123   1
   4  -2  -1  13741. 624.871   1
   4  -2  -1  13147. 506.038   1
  -4  -2   1  13260. 580.859   1
  -4  -2   1  13808. 542.476   1
  -4  -2   1  13787. 522.006   1
  -4  -2   1  12953. 600.306   1
   4   2  -1  12953. 631.013   1
   4   2  -1  12508. 498.515   1
   4   2  -1  13613. 538.382   1
   4   2  -1  11981. 484.391   1
  -4   2   1  12569. 567.553   1
  -4   2   1  13321. 635.619   1
  -4   2   1  12712. 501.842   1
  -4   2   1  12830. 481.883   1
   4  -2   0  13695. 542.476   1
   4  -2   0  14585. 603.889   1
   4  -2   0  14647. 651.483   1
   4  -2   0  14043. 538.382   1
  -4  -2   0  14493. 620.777   1
  -4  -2   0  13946. 638.689   1
  -4  -2   0  15061. 572.671   1
  -4  -2   0  15251. 561.412   1
   4   2   0  14759. 692.937   1
   4   2   0  13971. 537.870   1
   4   2   0  14289. 556.294   1
   4   2   0  14565. 555.271   1
  -4   2   0  15302. 701.637   1
  -4   2   0  15333. 551.688   1
  -4   2   0  15097. 576.253   1
  -4   2   0  13997. 612.589   1
   4  -2   1  33408. 1172.47   1
   4  -2   1  32636. 1121.29   1
   4  -2   1  31679. 1276.87   1
   4  -2   1  31965. 1031.73   1
  -4  -2  -1  32994. 1162.23   1
  -4  -2  -1  32267. 1086.49   1
  -4  -2  -1  30655. 1243.09   1
  -4  -2  -1  32876. 1048.11   1
   4   2   1  33152. 1357.73   1
   4   2   1  32569. 1105.94   1
   4   2   1  32047. 1039.41   1
   4   2   1  32492. 1090.07   1
  -4   2  -1  33480. 1367.45   1
  -4   2  -1  32958. 1176.56   1
  -4   2  -1  32866. 1119.75   1
  -4   2  -1  33506. 1055.78   1
   4  -2   2 220419. 8326.50   1
   4  -2   2 224360. 7082.90   1
   4  -2   2 221289. 6361.30   1
   4  -2   2 216786. 6867.96   1
  -4  -2  -2 215967. 8157.62   1
  -4  -2  -2 218372. 6883.31   1
  -4  -2  -2 229222. 7256.90   1
  -4  -2  -2 226510. 6504.60   1
   4   2   2 222415. 6397.13   1
   4   2   2 233930. 8848.51   1
   4   2   2 212896. 6714.42   1
   4   2   2 235056. 7400.20   1
  -4   2  -2 219601. 8316.27   1
  -4   2  -2 227226. 6514.83   1
  -4   2  -2 222364. 7011.25   1
  -4   2  -2 226254. 7180.14   1
   4  -2   3 5752.30 328.096   1
   4  -2   3 5261.00 364.841   1
   4  -2   3 5706.24 334.032   1
   4  -2   3 5895.59 341.811   1
  -4  -2  -3 5772.77 333.572   1
  -4  -2  -3 5593.65 373.541   1
  -4  -2  -3 5475.94 283.981   1
  -4  -2  -3 5552.71 320.726   1
   4   2   3 5808.59 346.008   1
   4   2   3 4856.70 323.746   1
   4   2   3 5716.47 304.145   1
   4   2   3 5496.41 264.278   1
  -4   2  -3 5736.94 356.192   1
  -4   2  -3 5455.47 312.999   1
  -4   2  -3 5747.18 311.003   1
  -4   2  -3 5255.88 365.916   1
   4  -2   4  19826. 772.773   1
   4  -2   4  19504. 742.067   1
   4  -2   4  19186. 809.109   1
   4  -2   4  17027. 641.760   1
  -4  -2  -4  17395. 672.466   1
  -4  -2  -4  18562. 783.520   1
  -4  -2  -4  18229. 649.948   1
  -4  -2  -4  18234. 657.113   1
   4   2   4  18859. 808.597   1
   4   2   4  18480. 673.490   1
   4   2   4  18935. 659.672   1
   4   2   4  18547. 675.025   1
  -4   2  -4  18736. 816.273   1
  -4   2  -4  19181. 668.884   1
  -4   2  -4  19227. 777.891   1
  -4   2  -4  19284. 706.243   1
   4  -2   5  25937. 925.281   1
   4  -2   5  25118. 924.257   1
   4  -2   5  25839. 1054.25   1
   4  -2   5  26520. 907.369   1
  -4  -2  -5  25082. 857.727   1
  -4  -2  -5  25148. 898.157   1
  -4  -2  -5  26141. 879.221   1
  -4  -2  -5  25788. 1046.57   1
   4   2   5  27037. 1107.47   1
   4   2   5  25036. 846.980   1
   4   2   5  24719. 863.868   1
   4   2   5  24759. 848.515   1
  -4   2  -5  25435. 1058.85   1
  -4   2  -5  24821. 835.721   1
  -4   2  -5  26433. 991.299   1
  -4   2  -5  24857. 866.939   1
   4  -2   6  59979. 2324.97   1
   4  -2   6  60849. 2009.21   1
   4  -2   6  63306. 1947.29   1
   4  -2   6  59263. 1975.94   1
  -4  -2  -6  60440. 2332.65   1
  -4  -2  -6  57318. 1854.66   1
  -4  -2  -6  57011. 1873.08   1
  -4  -2  -6  59570. 1813.71   1
   4   2   6  63101. 1928.35   1
   4   2   6  64585. 2505.12   1
   4   2   6  60849. 1958.54   1
   4   2   6  59928. 1948.82   1
  -4   2  -6  59724. 2332.14   1
  -4   2  -6  58649. 1780.45   1
  -4   2  -6  61566. 2065.50   1
  -4   2  -6  57932. 1891.50   1
   4  -2   7  11499. 532.241   1
   4  -2   7  12851. 588.536   1
   4  -2   7  11735. 527.635   1
   4  -2   7  11182. 496.212   1
  -4  -2  -7  11269. 502.507   1
  -4  -2  -7  11924. 461.821   1
  -4  -2  -7  11494. 480.296   1
  -4  -2  -7  11883. 507.164   1
   4   2   7  11372. 498.106   1
   4   2   7  12236. 556.806   1
   4   2   7  11597. 473.746   1
   4   2   7  12016. 452.507   1
  -4   2  -7  11781. 559.365   1
  -4   2  -7  12073. 502.661   1
  -4   2  -7  11213. 474.923   1
  -4   2  -7  12216. 564.994   1
   4  -2   8 5859.77 342.477   1
   4  -2   8 5465.71 335.875   1
   4  -2   8 5291.70 346.571   1
   4  -2   8 5394.06 411.412   1
  -4  -2  -8 5772.77 308.802   1
  -4  -2  -8 6156.60 301.740   1
  -4  -2  -8 5368.47 320.317   1
  -4  -2  -8 6197.54 390.532   1
   4   2   8 6407.36 382.548   1
   4   2   8 5946.77 328.505   1
   4   2   8 5910.95 275.793   1
   4   2   8 6018.42 321.699   1
  -4   2  -8 6008.18 359.877   1
  -4   2  -8 6914.02 385.926   1
  -4   2  -8 6100.30 401.535   1
  -4   2  -8 6632.54 364.073   1
   4  -2   9  95906. 3658.65   1
   4  -2   9  91607. 2962.64   1
   4  -2   9  97850. 2927.33   1
   4  -2   9  92784. 3023.03   1
  -4  -2  -9  93245. 3550.66   1
  -4  -2  -9  92886. 2970.31   1
  -4  -2  -9  95036. 3056.80   1
  -4  -2  -9  93142. 2776.86   1
   4   2   9 101228. 3020.98   1
   4   2   9 101228. 3857.72   1
   4   2   9  99744. 3179.63   1
   4   2   9  91300. 2937.05   1
  -4   2  -9 100819. 3861.31   1
  -4   2  -9  96366. 2858.24   1
  -4   2  -9  94319. 3069.60   1
  -4   2  -9  94166. 3025.07   1
   4  -2  10 1750.77 378.761   1
   4  -2  10  810.13 248.106   1
   4  -2  10 1098.26 234.800   1
   4  -2  10 1263.56 251.791   1
  -4  -2 -10 1343.91 235.773   1
  -4  -2 -10 1528.66 174.104   1
  -4  -2 -10 1239.00 246.776   1
  -4  -2 -10 1531.22 318.270   1
   4   2  10 1406.86 181.474   1
   4   2  10 1291.20 255.015   1
   4   2  10 1469.80 198.106   1
   4   2  10 1494.37 278.198   1
  -4   2 -10 1247.70 218.475   1
  -4   2 -10 1186.28 298.362   1
  -4   2 -10 1110.03 288.843   1
  -4   2 -10 1603.38 290.890   1
   4  -2  11  21054. 875.127   1
   4  -2  11  19253. 737.973   1
   4  -2  11  19754. 843.909   1
   4  -2  11  18234. 699.590   1
  -4  -2 -11  19759. 731.320   1
  -4  -2 -11  19376. 706.755   1
  -4  -2 -11  19744. 805.015   1
  -4  -2 -11  19882. 788.126   1
   4   2  11  20241. 824.462   1
   4   2  11  19534. 746.673   1
   4   2  11  20164. 715.966   1
   4   2  11  18562. 719.549   1
  -4   2 -11  19411. 829.068   1
  -4   2 -11  19084. 748.720   1
  -4   2 -11  19852. 770.726   1
  -4   2 -11  20461. 816.273   1
   4  -2  12 166479. 5291.70   1
   4  -2  12 178454. 5721.59   1
   4  -2  12 186591. 7047.08   1
   4  -2  12 172211. 5019.95   1
   4  -2  12 170010. 6443.19   1
  -4  -2 -12 166530. 5291.70   1
  -4  -2 -12 167246. 5307.06   1
  -4  -2 -12 164074. 4817.29   1
  -4  -2 -12 169959. 6458.54   1
   4   2  12 188536. 7169.90   1
   4   2  12 167554. 5307.06   1
   4   2  12 171955. 5026.61   1
   4   2  12 165865. 5276.35   1
  -4   2 -12 169652. 5424.76   1
  -4   2 -12 166530. 6325.48   1
  -4   2 -12 173183. 5511.77   1
  -4   2 -12 166786. 4875.63   1
   4  -2  13 6827.01 388.536   1
   4  -2  13 5752.30 612.589   1
   4  -2  13 6944.72 362.077   1
   4  -2  13 6289.66 413.869   1
  -4  -2 -13 6734.90 375.076   1
  -4  -2 -13 6842.37 408.444   1
  -4  -2 -13 7502.55 565.506   1
   4   2  13 6289.66 297.492   1
   4   2  13 7482.08 482.548   1
   4   2  13 6274.30 336.642   1
   4   2  13 6944.72 400.358   1
  -4   2 -13 7492.32 534.800   1
  -4   2 -13 5803.47 470.163   1
  -4   2 -13 6207.77 379.529   1
   4  -2  14  10604. 590.583   1
   4  -2  14  10696. 497.185   1
   4  -2  14  11049. 492.630   1
  -4  -2 -14  11049. 512.794   1
  -4  -2 -14  10471. 536.335   1
   4   2  14  10691. 625.383   1
   4   2  14  10425. 461.003   1
  -4   2 -14  11745. 552.200   1
   4  -2  15  38700. 1528.15   1
   4  -2  15  41622. 1689.87   1
   4  -2  15  38905. 1339.30   1
  -4  -2 -15  39048. 1336.23   1
  -4  -2 -15  39713. 1402.25   1
   4   2  15  41899. 1549.64   1
   4   2  15  39585. 1338.28   1
   4  -2  16  10189. 639.713   1
   4  -2  16  11346. 583.930   1
   4  -2  16  10952. 504.810   1
  -4  -2 -16  10261. 643.295   1
  -4  -2 -16  11341. 554.247   1
   4   2  16  11131. 828.044   1
   4   2  16  11228. 572.671   1
  -4   2 -16  11249. 514.841   1
   4  -2  17 7625.38 398.515   1
  -4  -2 -17 6791.19 457.062   1
   4   2  17 7753.32 558.341   1
  -4   2 -17 7333.67 387.512   1
   4  -2  18 8628.45 446.059   1
  -4  -2 -18 7814.73 552.200   1
  -4  -2 -18 7538.38 447.031   1
   4   2  18 7625.38 647.901   1
  -4   2 -18 8439.09 442.221   1
  -4   2 -18 7876.14 432.855   1
   4  -2  19  12190. 540.429   1
  -4  -2 -19  11054. 691.402   1
  -4  -2 -19  11546. 546.059   1
   4   2  19  10875. 794.267   1
  -4   2 -19  11663. 543.500   1
  -4   2 -19  11745. 536.847   1
   4  -2  20 8751.27 470.010   1
  -4  -2 -20 7691.91 801.944   1
  -4  -2 -20 9216.98 496.264   1
  -4   2 -20 9017.39 480.808   1
   4  -2  21 1186.28 343.910   1
  -4  -2 -21  357.01 318.730   1
  -4   2 -21  859.26 313.510   1
  -4   2 -21  570.62 314.636   1
   4  -2  22  17231. 725.690   1
  -4  -2 -22  17825. 775.332   1
  -4   2 -22  17707. 760.491   1
  -4   2 -22  16817. 749.743   1
   4  -2  23  309.62 449.539   1
  -4  -2 -23  485.57 461.054   1
  -4   2 -23  212.44 406.346   1
  -4   2 -23  -72.52 404.350   1
   4  -2  24  557.83 570.624   1
  -4  -2 -24 -742.58 607.983   1
  -4   2 -24  177.02 487.564   1
  -4   2 -24   34.33 369.140   1
  -4  -3  26 2783.52 699.590   1
   4   3 -26 3339.81 500.716   1
   4   3 -26 3165.81 803.479   1
  -4  -3  25 4547.08 593.653   1
  -4  -3  25 5050.15 628.454   1
   4   3 -25 4867.96 473.029   1
   4   3 -25 4459.05 606.448   1
  -4   3  25 3665.81 947.798   1
  -4  -3  24 9375.63 636.642   1
  -4  -3  24 9027.63 617.707   1
   4   3 -24  10061. 557.830   1
   4   3 -24 9539.40 689.866   1
  -4   3  24  10850. 946.775   1
   4  -3 -23  618.73 591.606   1
  -4  -3  23   50.17 361.156   1
  -4  -3  23  655.58 424.667   1
   4   3 -23  -43.15 513.305   1
   4   3 -23 -167.50 328.301   1
  -4   3  23 -342.83 539.918   1
  -4  -3  22 3618.73 470.368   1
  -4  -3  22 2199.59 353.531   1
   4   3 -22 2952.91 336.540   1
   4   3 -22 2735.92 457.471   1
  -4   3  22 2730.81 480.706   1
   4  -3 -21   12.04 422.364   1
  -4  -3  21   32.53 267.042   1
  -4  -3  21  283.73 374.258   1
   4   3 -21   86.75 360.696   1
   4   3 -21  119.91 258.035   1
  -4   3  21  198.36 365.609   1
   4  -3 -20 1349.03 423.643   1
  -4  -3  20 1163.77 343.347   1
  -4  -3  20  819.86 240.327   1
   4   3 -20 1047.08 250.358   1
   4   3 -20 1032.75 339.457   1
  -4   3  20  969.29 328.608   1
   4  -3 -19  347.18 386.591   1
  -4  -3  19   79.17 365.762   1
  -4  -3  19   47.81 220.675   1
   4   3 -19 -102.41 265.711   1
   4   3 -19 -117.30 343.654   1
  -4   3  19 -278.45 308.444   1
   4  -3 -18  39335. 1331.63   1
  -4  -3  18  37288. 1318.83   1
  -4  -3  18  36377. 1471.34   1
   4   3 -18  37062. 1271.75   1
   4   3 -18  37062. 1246.67   1
  -4   3  18  40363. 1658.65   1
   4  -3 -17  25415. 941.145   1
  -4  -3  17  27503. 1048.11   1
  -4  -3  17  23582. 1002.56   1
   4   3 -17  26341. 951.893   1
   4   3 -17  25937. 933.469   1
  -4   3  17  26868. 1149.95   1
   4  -3 -16 2607.98 199.283   1
   4  -3 -16 1835.72 239.508   1
   4  -3 -16 2460.08 356.909   1
  -4  -3  16 2660.18 375.281   1
  -4  -3  16 2748.72 246.622   1
   4   3 -16 3114.63 304.452   1
   4   3 -16 3026.10 358.956   1
  -4   3  16 2668.37 317.605   1
   4  -3 -15  42907. 1433.47   1
   4  -3 -15  42590. 1402.25   1
   4  -3 -15  45414. 1538.38   1
   4  -3 -15  45061. 1466.22   1
  -4  -3  15  42073. 1667.86   1
   4   3 -15  45143. 1518.93   1
   4   3 -15  41305. 1396.62   1
   4   3 -15  43547. 1416.58   1
  -4   3  15  45752. 1854.14   1
  -4   3  15  42912. 1430.40   1
   4  -3 -14  65711. 2135.11   1
   4  -3 -14  64790. 2094.68   1
   4  -3 -14  70983. 2813.20   1
   4  -3 -14  70931. 2186.28   1
   4  -3 -14  71494. 2228.76   1
  -4  -3  14  70010. 2724.15   1
  -4  -3  14  63715. 2564.99   1
   4   3 -14  66888. 2090.07   1
   4   3 -14  68117. 2104.40   1
   4   3 -14  69345. 2281.98   1
  -4   3  14  66940. 2620.78   1
  -4   3  14  63664. 2074.20   1
  -4   3  14  68526. 2238.99   1
   4  -3 -13  361.92 220.880   1
   4  -3 -13  105.94 173.644   1
   4  -3 -13  739.51 378.096   1
   4  -3 -13 -171.14 290.430   1
   4  -3 -13  659.67 381.218   1
  -4  -3  13  409.31 176.254   1
  -4  -3  13  841.35 333.981   1
  -4  -3  13  225.54 388.127   1
  -4  -3  13  142.53 455.424   1
   4   3 -13  361.67 243.910   1
   4   3 -13  211.26 261.259   1
   4   3 -13  686.28 363.254   1
  -4   3  13  349.59 224.258   1
  -4   3  13  333.52 248.669   1
  -4   3  13  958.55 284.442   1
   4  -3 -12 2605.42 266.479   1
   4  -3 -12 2499.49 208.290   1
   4  -3 -12 2544.52 385.517   1
   4  -3 -12 2408.39 327.584   1
   4  -3 -12 2642.78 318.219   1
  -4  -3  12 2324.97 397.543   1
  -4  -3  12 1995.90 343.858   1
  -4  -3  12 2640.73 247.492   1
  -4  -3  12 2770.21 476.202   1
   4   3 -12 2472.87 263.408   1
   4   3 -12 2303.99 358.649   1
   4   3 -12 2756.91 305.629   1
  -4   3  12 2848.00 307.983   1
  -4   3  12 2326.51 261.873   1
  -4   3  12 1969.29 293.858   1
   4  -3 -11 4694.98 296.315   1
   4  -3 -11 5117.70 265.251   1
   4  -3 -11 4735.92 348.208   1
   4  -3 -11 4987.20 435.363   1
  -4  -3  11 5342.88 450.870   1
  -4  -3  11 5670.41 355.476   1
  -4  -3  11 4840.32 374.923   1
  -4  -3  11 5440.12 451.535   1
   4   3 -11 5747.18 404.554   1
   4   3 -11 5399.18 374.258   1
   4   3 -11 4959.57 359.212   1
   4   3 -11 5097.23 351.484   1
  -4   3  11 5767.65 406.038   1
  -4   3  11 4484.13 305.271   1
  -4   3  11 5327.53 325.793   1
   4  -3 -10  12590. 483.879   1
   4  -3 -10  12579. 637.154   1
   4  -3 -10  12052. 507.523   1
   4  -3 -10  12932. 545.547   1
  -4  -3  10  12723. 668.372   1
  -4  -3  10  13199. 620.266   1
  -4  -3  10  12876. 603.377   1
  -4  -3  10  13306. 648.413   1
   4   3 -10  12175. 553.224   1
   4   3 -10  13086. 552.200   1
   4   3 -10  13424. 687.307   1
   4   3 -10  11167. 501.535   1
  -4   3  10  13060. 645.854   1
  -4   3  10  12549. 519.958   1
  -4   3  10  13050. 535.823   1
   4  -3  -9  14468. 538.382   1
   4  -3  -9  15266. 603.889   1
   4  -3  -9  15701. 749.232   1
   4  -3  -9  14980. 587.512   1
  -4  -3   9  15650. 686.284   1
  -4  -3   9  15113. 730.296   1
  -4  -3   9  16218. 730.296   1
  -4  -3   9  15215. 597.748   1
  -4  -3   9  15230. 672.466   1
   4   3  -9  14959. 730.808   1
   4   3  -9  14754. 600.818   1
   4   3  -9  14376. 566.018   1
   4   3  -9  14565. 591.606   1
  -4   3   9  15578. 735.414   1
  -4   3   9  15092. 590.583   1
  -4   3   9  15512. 611.565   1
   4  -3  -8  35420. 1210.34   1
   4  -3  -8  35896. 1197.03   1
   4  -3  -8  38419. 1564.99   1
   4  -3  -8  34580. 1106.96   1
  -4  -3   8  37139. 1301.43   1
  -4  -3   8  35082. 1449.33   1
  -4  -3   8  36423. 1293.76   1
  -4  -3   8  35051. 1124.36   1
   4   3  -8  37528. 1541.96   1
   4   3  -8  33992. 1095.70   1
   4   3  -8  36085. 1254.86   1
   4   3  -8  34621. 1188.84   1
  -4   3   8  37313. 1526.61   1
  -4   3   8  36453. 1143.29   1
  -4   3   8  37518. 1246.67   1
  -4   3   8  36003. 1232.85   1
   4  -3  -7  74207. 2393.04   1
   4  -3  -7  71443. 2327.02   1
   4  -3  -7  73644. 2864.89   1
   4  -3  -7  69908. 2092.12   1
  -4  -3   7  74360. 2435.00   1
  -4  -3   7  70829. 2771.75   1
  -4  -3   7  77584. 2568.06   1
  -4  -3   7  77021. 2296.31   1
   4   3  -7  73848. 2900.71   1
   4   3  -7  73439. 2187.82   1
   4   3  -7  70215. 2286.08   1
   4   3  -7  74565. 2436.03   1
  -4   3   7  75947. 2970.83   1
  -4   3   7  75998. 2252.81   1
  -4   3   7  73183. 2358.75   1
  -4   3   7  78301. 2542.99   1
   4  -3  -6  59621. 1971.34   1
   4  -3  -6  57677. 1878.71   1
   4  -3  -6  58700. 2300.92   1
   4  -3  -6  54964. 1662.74   1
  -4  -3   6  59212. 1997.44   1
  -4  -3   6  58188. 2301.43   1
  -4  -3   6  57779. 1918.11   1
  -4  -3   6  57114. 1727.22   1
   4   3  -6  59775. 2378.71   1
   4   3  -6  55936. 1691.91   1
   4   3  -6  58035. 1907.37   1
   4   3  -6  61054. 2013.30   1
  -4   3   6  60747. 2405.83   1
  -4   3   6  60594. 1803.48   1
  -4   3   6  57728. 1904.30   1
  -4   3   6  56960. 1851.58   1
   4  -3  -5  13050. 575.742   1
   4  -3  -5  12508. 491.095   1
   4  -3  -5  14411. 681.166   1
   4  -3  -5  13280. 500.358   1
  -4  -3   5  13603. 626.407   1
  -4  -3   5  13936. 588.024   1
  -4  -3   5  14038. 527.123   1
  -4  -3   5  12554. 626.919   1
   4   3  -5  13465. 677.584   1
   4   3  -5  13040. 534.800   1
   4   3  -5  13971. 572.159   1
   4   3  -5  13014. 498.208   1
  -4   3   5  13920. 683.725   1
  -4   3   5  13521. 489.457   1
  -4   3   5  14089. 550.665   1
  -4   3   5  13296. 560.900   1
   4  -3  -4  85159. 3284.03   1
   4  -3  -4  85312. 2743.60   1
   4  -3  -4  83214. 2447.29   1
   4  -3  -4  85568. 2782.49   1
  -4  -3   4  83674. 3246.16   1
  -4  -3   4  84596. 2738.48   1
  -4  -3   4  92477. 3019.96   1
  -4  -3   4  84289. 2482.60   1
   4   3  -4  83163. 2453.43   1
   4   3  -4  87206. 3397.13   1
   4   3  -4  91146. 2946.26   1
   4   3  -4  80553. 2597.75   1
  -4   3   4  92630. 3604.91   1
  -4   3   4  85977. 2516.89   1
  -4   3   4  86387. 2806.55   1
  -4   3   4  86745. 2781.47   1
   4  -3  -3 5624.35 383.316   1
   4  -3  -3 4601.33 277.942   1
   4  -3  -3 5209.82 365.967   1
   4  -3  -3 4488.22 262.487   1
  -4  -3   3 4397.13 371.289   1
  -4  -3   3 5163.76 373.541   1
  -4  -3   3 4901.73 355.424   1
  -4  -3   3 4702.66 276.663   1
   4   3  -3 5404.29 400.102   1
   4   3  -3 4884.33 284.135   1
   4   3  -3 5516.88 330.911   1
   4   3  -3 5736.94 323.592   1
  -4   3   3 5624.35 393.091   1
  -4   3   3 5033.77 257.676   1
  -4   3   3 4972.87 354.350   1
  -4   3   3 5522.00 311.259   1
   4  -3  -2  28613. 1034.80   1
   4  -3  -2  28060. 979.016   1
[truncated: 1,035,309 more chars]
