# Supplementary material for: Crystal structures of N-[(4-phenyl­thia­zol-2-yl)carbamo­thio­yl]benzamide and N-{[4-(4-bromo­phen­yl)thia­zol-2-yl]carbamo­thio­yl}benzamide from synchrotron X-ray diffraction
Source: Acta Crystallogr E Crystallogr Commun. 2016 Aug 26;72(Pt 9):1343–7. doi: 10.1107/S2056989016013396 (PMC5120721; doi:10.1107/S2056989016013396)
Supplement: Supplementary file 2 [file e-72-01343-Isup2.hkl]

#
# h,k,l, Fc-squared, Fo-squared, sigma(Fo-squared), status flag
#
data_I
_shelx_title ' Bun48 in P2(1)/c'
_shelx_refln_list_code          4
_shelx_F_calc_maximum      134.58
_exptl_crystal_F_000       704.00
_reflns_d_resolution_high  0.7784

loop_
 _space_group_symop_operation_xyz
 'x, y, z'
 '-x, y+1/2, -z+1/2'
 '-x, -y, -z'
 'x, -y-1/2, z-1/2'

_cell_length_a    12.9010
_cell_length_b     5.5160
_cell_length_c    23.1430
_cell_angle_alpha  90.000
_cell_angle_beta  105.321
_cell_angle_gamma  90.000

_shelx_F_squared_multiplier     1.000

loop_
 _refln_index_h
 _refln_index_k
 _refln_index_l
 _refln_F_squared_calc
 _refln_F_squared_meas
 _refln_F_squared_sigma
 _refln_observed_status
   1   0   0       3087.23       3215.54        54.45 o
   2   0   0        368.21        401.81         4.99 o
   3   0   0          3.43          5.38         1.22 o
   4   0   0       3325.49       3358.55        38.08 o
   5   0   0         58.02         56.21         1.73 o
   6   0   0       3255.88       3047.00        34.72 o
   7   0   0         41.85         36.10         1.59 o
   8   0   0       1004.79        957.47        11.64 o
   9   0   0       1042.85       1008.51        12.75 o
  10   0   0        414.73        393.44         6.85 o
  11   0   0          0.70          3.88         3.04 o
  12   0   0       1117.13       1103.04        23.13 o
  13   0   0        604.84        684.50        13.02 o
  14   0   0        711.15        787.12        22.59 o
  15   0   0          1.14          2.51         5.48 o
   1   1   0       1298.32       1373.93        11.06 o
   2   1   0       5548.45       5621.89        44.62 o
   3   1   0      13156.30      13795.57       145.36 o
   5   1   0        268.82        300.03         3.02 o
   6   1   0        432.21        464.44         4.46 o
   7   1   0        353.89        346.91         3.46 o
   8   1   0         93.39        102.10         1.71 o
   9   1   0       1550.23       1410.54        12.82 o
  10   1   0        272.71        241.80         3.20 o
  11   1   0          0.80          4.40         1.89 o
  12   1   0         37.13         41.05         2.55 o
  13   1   0          3.48          7.24         2.73 o
  14   1   0          5.22          2.97         3.01 o
  15   1   0        151.63        142.06         5.78 o
   0   2   0       6136.35       6308.25        85.31 o
   1   2   0       1041.07       1172.20         9.67 o
   2   2   0        813.27        828.98         6.90 o
   3   2   0        742.59        814.10         6.86 o
   5   2   0        792.26        848.77         7.25 o
   6   2   0         10.79         15.00         1.10 o
   7   2   0        978.89        978.19         8.37 o
   8   2   0        148.01        160.37         2.90 o
   9   2   0        330.30        324.62         3.60 o
  10   2   0        678.80        666.00         7.95 o
  11   2   0         34.01         48.87         2.55 o
  12   2   0          5.35          5.04         2.64 o
  13   2   0         17.45         17.40         3.11 o
  14   2   0         40.02         44.31         6.82 o
  15   2   0          0.05         -2.58         5.38 o
   1   3   0       1302.04       1362.10        13.42 o
   2   3   0         19.04         19.18         0.99 o
   3   3   0          4.40          0.69         0.84 o
   5   3   0       1058.76       1054.12         8.86 o
   6   3   0         21.31         30.66         1.35 o
   7   3   0       1117.32       1007.59         8.49 o
   8   3   0         90.43        107.81         2.23 o
   9   3   0        188.98        177.44         3.41 o
  10   3   0         69.23         49.74         2.56 o
  11   3   0        387.10        414.76         6.73 o
  12   3   0         12.97         11.73         4.44 o
  13   3   0        214.37        214.25        36.76 o
  14   3   0        127.58        121.02        14.16 o
   0   4   0         59.80         65.15         2.39 o
   1   4   0        495.84        510.86         5.54 o
   2   4   0        299.76        323.88         3.90 o
   3   4   0        271.81        300.11         3.73 o
   4   4   0         41.41         46.56         1.54 o
   5   4   0         16.18         13.27         1.41 o
   6   4   0         67.72         62.54         2.17 o
   7   4   0        131.06        109.79         2.44 o
   8   4   0        265.61        258.10         5.11 o
   9   4   0         99.14        113.47         3.31 o
  10   4   0         70.67         73.86        16.67 o
  11   4   0        135.57         94.47        28.39 o
  12   4   0          0.44         -0.42         5.41 o
   1   5   0        986.08       1047.37        11.68 o
   2   5   0        301.30        325.38         4.85 o
   3   5   0          2.36          4.00         2.32 o
   4   5   0        153.18        163.63         4.09 o
   5   5   0        149.08        136.13         3.99 o
   6   5   0          6.71          7.52         2.92 o
   7   5   0        112.65        122.76         6.90 o
   8   5   0          1.22         -1.41         3.25 o
   9   5   0         49.67         10.77         9.39 o
  10   5   0          2.46         -0.13         4.98 o
   0   6   0        334.35        331.56        11.21 o
   1   6   0         49.98         48.59         4.38 o
   2   6   0        225.71        206.81         8.71 o
   3   6   0         42.67         35.22        10.63 o
   4   6   0        219.07        209.50        33.34 o
   5   6   0         18.10         14.82         6.56 o
   6   6   0         64.95         55.06        11.76 o
   7   6   0          0.53          2.90         5.46 o
   1   7   0        293.56        252.58        10.76 o
   2   7   0         78.83         81.60         8.01 o
 -15   1   1         12.63          5.49         3.88 o
 -14   1   1         35.56         34.79         6.09 o
 -13   1   1        174.18        201.20         5.85 o
 -12   1   1        125.01        136.13         3.31 o
 -11   1   1        415.31        393.96         5.27 o
 -10   1   1          0.21         -0.80         1.35 o
  -9   1   1         68.54         57.72         1.58 o
  -8   1   1         57.29         60.88         1.62 o
  -7   1   1        982.62        938.51         8.03 o
  -5   1   1        250.92        306.34         3.06 o
  -4   1   1          1.39         -0.45         0.89 o
  -3   1   1       6519.25       6570.23        52.17 o
  -1   1   1       5037.61       5327.27        47.82 o
   0   1   1        177.93        200.21         1.82 o
   1   1   1        209.27        212.24         2.01 o
   2   1   1       1804.97       1806.21        14.57 o
   3   1   1       1155.34       1142.07         9.44 o
   4   1   1        229.43        246.53         2.55 o
   5   1   1       4181.57       4249.48        33.99 o
   6   1   1       2619.30       2596.55        21.01 o
   7   1   1        355.43        377.43         3.69 o
   8   1   1        919.50        916.75         7.90 o
   9   1   1        124.15        122.96         2.00 o
  10   1   1        138.18        137.35         2.56 o
  11   1   1        846.95        830.64         9.63 o
  12   1   1         33.76         37.25         2.47 o
  13   1   1         42.68         47.59         2.96 o
  14   1   1        258.09        267.36         5.75 o
  15   1   1          7.75          5.27         4.08 o
 -15   2   1          2.16          4.21         4.55 o
 -14   2   1         44.99         47.03         7.62 o
 -13   2   1          6.73          6.87         2.97 o
 -12   2   1        428.68        432.90         6.41 o
 -11   2   1         20.33         25.03         2.52 o
 -10   2   1       1067.53       1012.01        11.40 o
  -9   2   1        195.54        190.24         2.75 o
  -8   2   1          3.01          5.99         1.22 o
  -7   2   1        192.44        198.10         2.40 o
  -6   2   1          7.78          6.92         1.04 o
  -5   2   1       1416.75       1577.14        12.96 o
  -3   2   1        222.57        243.54         2.47 o
  -2   2   1        249.29        264.46         2.53 o
  -1   2   1       1786.62       1839.12        16.15 o
   0   2   1        118.64        133.14         1.83 o
   1   2   1         99.64        124.20         1.38 o
   2   2   1       3418.98       3562.82        28.44 o
   3   2   1       3029.95       3064.37        24.56 o
   4   2   1        522.60        615.88         5.39 o
   5   2   1          0.25          0.25         0.95 o
   6   2   1        392.04        404.98         4.63 o
   7   2   1       1116.99       1075.06         9.12 o
   8   2   1        765.24        742.89         6.79 o
   9   2   1        869.05        770.24         7.91 o
  10   2   1         43.54         47.07         2.47 o
  11   2   1        754.03        767.78        10.89 o
  12   2   1          3.87          7.84         2.67 o
  13   2   1         21.77         19.56         3.28 o
  14   2   1         64.58         71.64         6.87 o
  15   2   1         29.33         27.08         5.29 o
 -14   3   1          5.15          3.34         5.76 o
 -13   3   1        123.44        102.07        25.24 o
 -12   3   1         10.35          6.21         3.13 o
 -11   3   1        120.62        129.04         3.49 o
 -10   3   1          0.15          0.47         2.02 o
  -9   3   1         82.92         62.63         2.34 o
  -8   3   1        395.47        381.90         4.06 o
  -7   3   1        659.56        620.99         5.56 o
  -6   3   1        265.82        282.85         3.04 o
  -5   3   1        262.30        313.77         3.39 o
  -4   3   1         50.68         53.45         1.25 o
  -3   3   1       1228.29       1311.66        10.76 o
  -1   3   1        974.49        987.86         9.88 o
   0   3   1        307.98        305.89         3.48 o
   1   3   1        158.69        186.13         2.42 o
   2   3   1         64.08         77.38         1.11 o
   3   3   1        757.23        845.40         7.11 o
   4   3   1        412.34        413.49         3.83 o
   5   3   1        265.58        242.21         2.62 o
   6   3   1        550.69        498.22         4.66 o
   7   3   1        115.04        123.96         2.04 o
   8   3   1         21.68         27.32         1.66 o
   9   3   1        250.93        218.60         4.46 o
  10   3   1        240.51        226.37         5.12 o
  11   3   1        285.39        314.93         5.48 o
  12   3   1         32.79         35.21         8.01 o
  13   3   1         20.74         21.17         5.85 o
  14   3   1          6.13         13.28         6.87 o
 -13   4   1          2.45          2.19         7.61 o
 -12   4   1         29.83         12.66         4.21 o
 -11   4   1         48.78         36.48         8.84 o
 -10   4   1         72.15         57.12         5.61 o
  -9   4   1          1.14          0.75         2.24 o
  -8   4   1        657.10        631.40         9.14 o
  -7   4   1        106.62        102.81         2.39 o
  -6   4   1       1097.57       1046.13         9.49 o
  -5   4   1          7.90          3.67         1.33 o
  -4   4   1        272.67        286.14         3.27 o
  -3   4   1        134.23        143.73         2.44 o
  -2   4   1       2327.08       2309.50        22.52 o
  -1   4   1         38.09         39.65         1.65 o
   0   4   1        557.27        579.01         6.17 o
   1   4   1        996.63        976.06         9.88 o
   2   4   1        186.83        186.71         2.69 o
   3   4   1         61.24         58.35         1.76 o
   4   4   1       2817.06       2800.97        23.61 o
   5   4   1        442.20        446.62         4.34 o
   6   4   1        261.29        233.30         3.30 o
   7   4   1        450.20        403.42         5.79 o
   8   4   1        373.63        326.50         5.79 o
   9   4   1         68.28         71.45         3.02 o
  10   4   1        229.66        205.07        54.00 o
  11   4   1          0.10         -0.98         3.49 o
  12   4   1          0.34          6.03         5.88 o
  -9   5   1        453.79        247.62       139.40 o
  -8   5   1        374.65        337.80        10.57 o
  -7   5   1         13.13         15.03         2.59 o
  -6   5   1        160.43        146.70         6.71 o
  -5   5   1        890.18        852.54        24.47 o
  -4   5   1         27.26         29.51         2.74 o
  -3   5   1       1614.54       1557.33        22.16 o
  -2   5   1         14.47         20.02         2.34 o
  -1   5   1        395.10        409.83         6.18 o
   0   5   1         13.79         15.92         2.19 o
   1   5   1        332.73        371.30         7.12 o
   2   5   1         54.42         59.53         2.70 o
   3   5   1        286.66        293.88         4.88 o
   4   5   1        535.84        464.33         6.97 o
   5   5   1         66.82         59.96         3.11 o
   6   5   1          1.74          1.01         2.86 o
   7   5   1        261.33        234.20         8.47 o
   8   5   1        212.39        174.97        58.09 o
   9   5   1         16.66          1.50         4.23 o
  -7   6   1        135.20        154.06        54.05 o
  -6   6   1        245.78        272.53        10.84 o
  -5   6   1         62.70         60.18        16.25 o
  -4   6   1          9.46          5.69         3.93 o
  -3   6   1        109.70        102.80         5.34 o
  -2   6   1         27.97         28.53         4.02 o
  -1   6   1         32.10         33.40         4.07 o
   0   6   1       1027.79       1033.14        24.02 o
   1   6   1         84.52         87.20         8.75 o
   2   6   1        150.27        135.22        10.37 o
   3   6   1        259.90        221.88        36.95 o
   4   6   1        220.05        191.39        34.80 o
   5   6   1         52.49         44.30        12.42 o
   6   6   1         47.83         43.91         7.35 o
   7   6   1          5.99         -6.32         6.32 o
  -2   7   1         12.55          6.27         6.64 o
   0   7   1         57.50         61.26         9.48 o
   1   7   1          6.74          9.60         8.39 o
   2   7   1         81.40         76.62        10.93 o
 -16   0   2          5.74          1.65         6.00 o
 -15   0   2          0.92          1.99         5.21 o
 -14   0   2        760.98        809.43        18.24 o
 -13   0   2       1152.38       1220.18        21.23 o
 -12   0   2        355.83        366.45         8.77 o
 -11   0   2        268.19        265.82         5.72 o
 -10   0   2        810.19        749.31         9.57 o
  -9   0   2         53.41         69.94         2.18 o
  -8   0   2       4451.99       4176.30        47.38 o
  -7   0   2       2297.49       2118.86        24.45 o
  -6   0   2        109.06        101.02         2.70 o
  -5   0   2        157.37        160.24         3.10 o
  -4   0   2         28.08         38.75         1.84 o
  -2   0   2       3901.17       3914.23        47.12 o
  -1   0   2       2858.96       2969.69        33.34 o
   0   0   2       2605.98       2602.33        39.76 o
   1   0   2         42.50         54.87         1.52 o
   2   0   2        434.94        464.65         5.74 o
   3   0   2       1277.22       1384.01        16.02 o
   4   0   2       1499.27       1556.37        20.70 o
   5   0   2       5580.21       5301.17        59.80 o
   6   0   2       2607.76       2595.01        29.71 o
   7   0   2        545.48        515.88         6.38 o
   8   0   2          0.15         -1.26         1.37 o
   9   0   2        978.87        899.39        11.09 o
  10   0   2        640.92        600.40         8.99 o
  11   0   2       3443.30       3296.65        56.85 o
  12   0   2        952.35        959.74        16.90 o
  13   0   2          2.24          1.62         5.71 o
  14   0   2        218.42        227.33         7.68 o
  15   0   2         12.52         10.32         5.96 o
 -16   1   2         71.46         66.35         5.46 o
 -15   1   2         78.62         68.91         4.39 o
 -14   1   2         55.52         54.13         6.98 o
 -13   1   2         85.04        101.63         3.28 o
 -12   1   2         84.49         98.88         2.97 o
 -11   1   2        410.58        389.12         5.19 o
 -10   1   2        333.36        305.71         3.65 o
  -9   1   2          0.04          0.95         1.18 o
  -8   1   2         30.58         39.93         1.33 o
  -7   1   2        639.87        691.68         6.11 o
  -6   1   2       3522.97       3569.55        28.67 o
  -5   1   2       3790.16       3645.59        29.24 o
  -4   1   2       6406.53       6336.63        50.38 o
  -3   1   2      10087.32      10572.85        88.65 o
  -2   1   2       5139.20       5331.21        42.33 o
  -1   1   2          0.01          0.81         0.68 o
   0   1   2        144.56        154.28         1.62 o
   1   1   2        881.57        892.20         7.32 o
   2   1   2        194.87        212.92         2.17 o
   3   1   2        232.55        267.25         2.66 o
   4   1   2        479.07        480.54         4.34 o
   5   1   2       2266.59       2301.46        18.65 o
   6   1   2         13.47         14.06         0.98 o
   7   1   2        158.08        149.60         1.99 o
   8   1   2       2942.48       2718.57        22.03 o
   9   1   2        666.25        613.20         5.67 o
  10   1   2        154.19        146.22         3.55 o
  11   1   2         23.06         21.56         2.04 o
  12   1   2         60.60         63.62         2.81 o
  13   1   2        359.16        373.32         6.14 o
  14   1   2        684.22        689.76        10.61 o
  15   1   2        171.66        141.45         6.85 o
 -15   2   2          2.10         -0.08         4.41 o
 -14   2   2          0.53         -1.20         3.34 o
 -13   2   2         28.94         37.76         5.01 o
 -12   2   2        200.24        233.94         5.00 o
 -11   2   2         15.54         21.00         2.16 o
 -10   2   2         26.85         29.73         1.87 o
  -9   2   2          1.20          3.21         1.40 o
  -8   2   2        350.40        330.92         3.46 o
  -7   2   2       1464.63       1481.40        13.34 o
  -6   2   2       1389.38       1363.50        11.33 o
  -5   2   2       1751.17       1682.27        13.48 o
  -4   2   2         34.52         40.48         1.13 o
  -3   2   2        794.55        878.04         7.37 o
  -2   2   2       1204.63       1332.12        10.86 o
  -1   2   2          2.20          4.18         0.70 o
   0   2   2          0.36          1.90         0.54 o
   1   2   2        218.89        218.05         2.21 o
   2   2   2        155.28        173.08         1.86 o
   3   2   2       3825.95       4072.14        32.51 o
   4   2   2       4045.14       4265.67        34.07 o
   5   2   2         41.30         32.71         1.14 o
   6   2   2          0.69          0.57         1.00 o
   7   2   2        526.25        515.55         4.78 o
   8   2   2          2.99          6.25         1.26 o
   9   2   2        129.88        127.19         2.35 o
  10   2   2         68.73         71.39         2.40 o
  11   2   2         36.39         39.18         2.47 o
  12   2   2        111.39        113.48         3.58 o
  13   2   2         66.02         63.48         6.94 o
  14   2   2          0.12         -3.67         4.14 o
  15   2   2         49.92         45.07        10.76 o
 -14   3   2         46.65         29.08         9.17 o
 -13   3   2         85.24         73.47        20.23 o
 -12   3   2         53.78         48.58        10.25 o
 -11   3   2         26.49         24.69         2.48 o
 -10   3   2          5.40          3.80         2.01 o
  -9   3   2       1004.73        977.39        12.01 o
  -8   3   2        541.97        514.12         5.54 o
  -7   3   2        134.51        139.93         2.11 o
  -6   3   2        782.36        788.53         6.88 o
  -5   3   2        239.09        241.03         2.63 o
  -4   3   2        555.47        542.66         4.82 o
  -3   3   2        715.08        694.06         5.92 o
  -2   3   2       2295.63       2330.03        21.47 o
  -1   3   2        422.74        484.08         5.42 o
   0   3   2       1972.96       2054.79        19.98 o
   1   3   2         76.04         81.58         1.51 o
   2   3   2       1250.88       1310.95        11.17 o
   3   3   2        627.40        645.83         5.55 o
   4   3   2       1194.45       1119.77         9.32 o
   5   3   2         94.09        108.51         1.71 o
   6   3   2        452.86        437.44         4.22 o
   7   3   2          9.23         10.75         1.38 o
   8   3   2         70.51         77.66         2.03 o
   9   3   2         12.83         12.43         1.97 o
  10   3   2         61.24         61.50         2.73 o
  11   3   2         38.96         43.38         3.19 o
  12   3   2        143.27        124.96        30.70 o
  13   3   2        148.64        135.99        24.61 o
  14   3   2          0.02         -3.95         6.26 o
 -13   4   2         20.29          9.50         7.65 o
 -11   4   2        147.31        114.96        30.29 o
 -10   4   2          5.60          7.88         3.02 o
  -9   4   2         27.36         31.00         2.46 o
  -8   4   2         72.74         77.18         2.68 o
  -7   4   2         41.62         53.21         2.06 o
  -6   4   2        313.40        303.22         3.63 o
  -5   4   2       1624.03       1581.59        13.08 o
  -4   4   2        376.65        361.88         3.90 o
  -3   4   2        209.76        237.07         3.35 o
  -2   4   2          7.09         12.98         1.47 o
  -1   4   2        574.65        626.09         6.61 o
   0   4   2        173.53        197.86         2.89 o
   1   4   2       1434.92       1509.83        14.92 o
   2   4   2        246.56        267.33         3.32 o
   3   4   2        453.48        441.40         4.96 o
   4   4   2          5.65         12.41         1.29 o
   5   4   2        244.27        233.11         2.86 o
   6   4   2          2.43          4.00         1.72 o
   7   4   2         31.19         36.07         1.96 o
   8   4   2        135.23        114.20         3.08 o
   9   4   2          3.58          8.96         3.37 o
  10   4   2         65.01         44.80        15.44 o
  11   4   2        105.67         79.56        25.52 o
  12   4   2         18.64         27.13         6.88 o
 -10   5   2          1.60         -1.69         4.62 o
  -9   5   2          8.96          6.15         3.75 o
  -8   5   2          0.57          1.55         2.55 o
  -7   5   2         18.03         19.64         2.56 o
  -6   5   2         85.92         83.36         3.61 o
  -5   5   2          6.49         10.15         2.69 o
  -4   5   2         36.05         36.53         2.80 o
  -3   5   2         47.94         53.93         3.08 o
  -2   5   2        660.35        719.91         8.55 o
  -1   5   2         67.96         84.84         2.87 o
   0   5   2        182.35        197.84         3.59 o
   1   5   2         34.47         31.88         2.43 o
   2   5   2         56.65         56.06         2.47 o
   3   5   2         26.87         24.25         2.25 o
   4   5   2        118.23        112.31         3.32 o
   5   5   2         20.96         14.44         2.78 o
   6   5   2         14.05         17.68         2.58 o
   7   5   2         51.62         52.96         4.83 o
   8   5   2         23.62          2.56         9.35 o
   9   5   2         33.17          7.69         6.01 o
  10   5   2          5.50          5.06         6.32 o
  -8   6   2         27.12         26.64        20.53 o
  -7   6   2         26.14         11.09         8.57 o
  -6   6   2        285.81        287.05        10.80 o
  -5   6   2        182.83        156.93        26.59 o
  -4   6   2         19.56         21.43         4.21 o
  -3   6   2        102.84         97.37         4.78 o
  -2   6   2         26.16         26.28         3.90 o
  -1   6   2         22.02         25.04         4.22 o
   0   6   2         58.69         59.97         5.46 o
   1   6   2        114.26        118.31         5.62 o
   2   6   2        131.06        113.38        17.95 o
   3   6   2        625.00        520.63        91.86 o
   4   6   2          5.19          4.41         4.14 o
   5   6   2         96.79         74.37        15.31 o
   6   6   2         53.03         43.08         9.95 o
  -2   7   2        133.70        110.81         8.15 o
  -1   7   2         34.57         41.88         8.83 o
   0   7   2         94.56         83.17         7.74 o
   1   7   2         27.01         35.39         7.39 o
 -16   1   3         16.80         13.13         4.14 o
 -15   1   3         15.35         17.06         4.10 o
 -14   1   3       1137.42       1263.51        18.81 o
 -13   1   3          9.00         13.27         2.53 o
 -12   1   3        126.75        135.14         3.26 o
 -11   1   3        221.13        208.89         3.45 o
 -10   1   3        275.02        251.46         3.07 o
  -9   1   3         25.22         27.76         2.00 o
  -8   1   3       1070.44       1009.60         8.63 o
  -7   1   3        381.12        421.41         4.04 o
  -6   1   3       1410.79       1416.90        11.75 o
  -4   1   3          8.92         10.11         1.00 o
  -3   1   3         56.67         61.00         1.23 o
  -2   1   3      15935.82      16626.58       623.34 o
  -1   1   3       5719.89       6125.76        50.21 o
   0   1   3        114.32        121.95         1.80 o
   1   1   3       2997.29       2974.07        23.77 o
   2   1   3       1200.59       1265.06        10.35 o
   3   1   3       1121.01       1160.62         9.91 o
   4   1   3        291.88        274.42         2.75 o
   5   1   3         84.15         64.82         1.25 o
   6   1   3         27.32         27.34         1.04 o
   7   1   3        582.55        581.74         5.28 o
   8   1   3        318.94        327.88         3.40 o
   9   1   3        681.43        652.90         6.24 o
  10   1   3        350.32        322.72         5.88 o
  11   1   3         65.06         60.48         2.33 o
  12   1   3        276.69        284.84         6.50 o
  13   1   3        252.96        265.89         8.65 o
  14   1   3          0.59         -1.18         4.59 o
  15   1   3        101.88         82.21         5.75 o
 -15   2   3          0.10          1.28         4.27 o
 -14   2   3          9.31         10.41         3.43 o
 -13   2   3         20.77         19.52         3.70 o
 -12   2   3        323.51        342.78         5.45 o
 -11   2   3       1028.15       1030.25        12.68 o
 -10   2   3         12.18         15.79         1.82 o
  -9   2   3         66.87         75.66         1.84 o
  -8   2   3        102.42         97.77         1.78 o
  -7   2   3        979.90        926.05         7.96 o
  -6   2   3        682.19        762.85         6.64 o
  -5   2   3       1393.21       1310.34        10.63 o
  -4   2   3        182.83        155.31         1.91 o
  -2   2   3        285.27        327.75         3.03 o
  -1   2   3       3858.91       4125.91        34.25 o
   1   2   3       3283.84       3198.46        26.67 o
   2   2   3       2557.38       2408.74        19.37 o
   3   2   3       1512.34       1699.28        13.82 o
   4   2   3         98.96        105.20         1.53 o
   5   2   3         53.34         63.60         1.33 o
   6   2   3         54.74         59.79         1.37 o
   7   2   3        700.71        600.60         5.43 o
   8   2   3        244.35        192.83         2.55 o
   9   2   3         68.49         64.09         2.01 o
  10   2   3        211.03        219.27         3.85 o
  11   2   3        224.80        230.71         4.28 o
  12   2   3          2.14          1.16         2.92 o
  13   2   3        169.86        174.14         6.07 o
  14   2   3         60.83         56.10         6.11 o
 -14   3   3        173.12        153.75        26.88 o
 -13   3   3         90.00         65.31        19.54 o
 -12   3   3         58.87         61.22         3.84 o
 -11   3   3         73.49         77.58         3.03 o
 -10   3   3        103.06        116.00         3.02 o
  -9   3   3         69.94         62.90         2.33 o
  -8   3   3          4.95          7.97         1.48 o
  -7   3   3          0.66          0.93         1.22 o
  -6   3   3         73.96         85.15         1.74 o
  -5   3   3         36.16         50.87         1.36 o
  -4   3   3        103.55         95.92         1.77 o
  -3   3   3        671.05        650.67         5.59 o
  -2   3   3       2842.10       2820.35        25.86 o
  -1   3   3        510.88        488.55         5.18 o
   0   3   3        759.49        757.22         8.08 o
   1   3   3       1345.39       1404.59        11.51 o
   2   3   3       2798.03       3171.61        26.48 o
   3   3   3       1443.24       1480.53        12.11 o
   4   3   3        490.68        450.28         4.12 o
   5   3   3        331.61        309.54         3.27 o
   6   3   3         14.19         23.74         1.36 o
   7   3   3         13.38         16.00         1.40 o
   8   3   3         44.11         45.50         2.30 o
   9   3   3         64.20         52.15         2.36 o
  10   3   3         49.62         60.94         3.35 o
  11   3   3         32.42         36.52         3.82 o
  12   3   3         23.06         17.16         4.94 o
  13   3   3         40.90         44.18         7.62 o
 -13   4   3         73.94         49.43        32.72 o
 -12   4   3          5.91         -0.77         3.87 o
 -11   4   3          0.78          0.73         3.20 o
 -10   4   3         63.01         82.62         3.27 o
  -9   4   3        272.16        293.82         4.98 o
  -8   4   3         19.40         21.83         2.26 o
  -7   4   3       1401.86       1330.12        13.71 o
  -6   4   3          7.67          8.30         1.77 o
  -5   4   3        295.21        298.27         3.20 o
  -4   4   3        713.94        676.08         6.51 o
  -3   4   3       1693.40       1691.42        16.71 o
  -2   4   3          7.28         11.71         1.46 o
  -1   4   3        114.94        116.63         2.08 o
   0   4   3         20.18         20.07         1.44 o
   1   4   3         11.15         13.42         1.30 o
   2   4   3         17.94         21.45         1.28 o
   3   4   3        754.85        725.35         8.71 o
   4   4   3          0.79          2.11         1.24 o
   5   4   3       1376.17       1270.89        11.30 o
   6   4   3        414.47        418.49         4.83 o
   7   4   3        265.34        240.34         4.08 o
   8   4   3          6.31          9.59         2.28 o
   9   4   3        367.70        371.09         8.41 o
  10   4   3        105.12         94.22        24.93 o
  11   4   3         13.59          9.30         5.08 o
  12   4   3        146.77        153.44         8.27 o
 -11   5   3          6.42         10.80        10.34 o
  -9   5   3          4.84          3.82         3.55 o
  -8   5   3         35.42         22.77         8.58 o
  -7   5   3          1.74          0.23         2.94 o
  -6   5   3        408.14        421.38         7.52 o
  -5   5   3          5.17          2.40         2.62 o
  -4   5   3        349.72        363.67         6.42 o
  -3   5   3        830.24        867.61        11.22 o
  -2   5   3       1029.66       1087.02        13.55 o
  -1   5   3          3.47          5.57         2.27 o
   0   5   3       2830.08       2873.28        50.42 o
   1   5   3        604.90        607.73        11.72 o
   2   5   3        526.29        498.59        11.74 o
   3   5   3       1362.67       1184.07        21.27 o
   4   5   3          0.70          0.19         2.61 o
   5   5   3         20.56         21.52         2.90 o
   6   5   3        782.83        699.70        35.52 o
   7   5   3          9.92          5.37         3.24 o
   8   5   3        435.49        240.72       153.81 o
  10   5   3          1.57          1.23         7.91 o
  -8   6   3          0.08         -1.84         6.30 o
  -7   6   3          9.11          6.04         4.56 o
  -6   6   3         37.36         49.83         6.19 o
  -5   6   3         42.07         44.65         5.11 o
  -4   6   3         11.72         16.19         5.44 o
  -3   6   3        449.87        423.86        10.61 o
  -2   6   3         18.44         19.87         8.47 o
  -1   6   3         46.88         48.39         5.48 o
   0   6   3       1063.25        831.35       145.52 o
   1   6   3        162.33        149.11        25.93 o
   2   6   3        254.06        208.20        33.68 o
   3   6   3        244.22        219.41        37.51 o
   4   6   3          0.11         -1.45         4.19 o
   5   6   3         76.93         69.59        16.10 o
   6   6   3        188.30        121.57        72.57 o
  -2   7   3        198.29        179.90         9.58 o
  -1   7   3        291.85        245.24        10.65 o
   0   7   3         12.98         11.03         6.72 o
   1   7   3         43.75         33.96        10.04 o
 -16   0   4        477.07        431.56        11.19 o
 -15   0   4        396.75        393.43        10.07 o
 -14   0   4         33.24         24.73        10.19 o
 -13   0   4         17.31         28.47         3.76 o
 -12   0   4          5.62          7.48         3.00 o
 -11   0   4         59.73         63.36         3.31 o
 -10   0   4        456.58        427.22         6.11 o
  -9   0   4       6537.87       6047.32        68.23 o
  -8   0   4       2138.90       1994.81        23.31 o
  -7   0   4       1589.02       1619.34        18.92 o
  -6   0   4        328.84        358.45         4.99 o
  -5   0   4        744.64        665.92         8.25 o
  -4   0   4       2245.97       2119.67        24.31 o
  -2   0   4       2438.45       2367.68        26.89 o
  -1   0   4      10131.15       9704.86       303.76 o
   1   0   4       1037.92       1068.93        12.39 o
   2   0   4       1530.33       1651.21        21.00 o
   3   0   4       6813.17       6669.10        82.70 o
   4   0   4       1406.77       1250.61        14.65 o
   5   0   4       1643.15       1651.48        19.15 o
   6   0   4       1264.68       1328.10        15.63 o
   7   0   4          1.40          1.69         1.18 o
   8   0   4        182.72        173.30         3.14 o
   9   0   4        943.65        876.70        10.89 o
  10   0   4          1.80          4.88         2.09 o
  11   0   4       2130.04       2068.47        68.33 o
  12   0   4         68.42         77.33         5.15 o
  13   0   4          7.33          4.34         4.43 o
  14   0   4         85.57         83.36         5.69 o
  15   0   4          0.73          6.85         6.30 o
 -16   1   4        261.73        228.13         5.93 o
 -15   1   4         19.44         24.96         4.33 o
 -14   1   4        102.03        125.14         5.50 o
 -13   1   4        285.40        313.50         5.21 o
 -12   1   4        761.15        784.94        10.07 o
 -11   1   4        562.93        511.69         6.89 o
 -10   1   4         61.17         62.81         1.75 o
  -9   1   4         35.58         33.58         1.41 o
  -7   1   4        709.30        773.66         6.94 o
  -6   1   4       2990.35       3067.48        24.72 o
  -5   1   4       1515.83       1528.35        12.59 o
  -4   1   4        545.07        564.68         5.02 o
  -1   1   4        294.24        338.61         3.07 o
   0   1   4       1298.82       1425.15        13.80 o
   1   1   4       5787.35       6000.74        55.23 o
   2   1   4       1542.10       1551.07        12.62 o
   3   1   4         66.22         77.98         1.26 o
   4   1   4         79.20        106.76         1.49 o
   5   1   4         83.33         93.60         1.43 o
   6   1   4       2454.10       2376.78        19.28 o
   7   1   4        311.41        274.25         2.93 o
   8   1   4        648.58        602.39         5.50 o
   9   1   4         23.68         26.33         1.42 o
  10   1   4        911.96        902.02        14.24 o
  11   1   4        267.68        267.55         6.02 o
  12   1   4        282.02        280.81        10.19 o
  13   1   4        177.53        183.56         4.77 o
  14   1   4          0.06          0.43         3.77 o
  15   1   4         86.68         82.61         7.48 o
 -15   2   4          9.70          6.39         3.97 o
 -14   2   4         18.41         19.10         3.35 o
 -13   2   4        609.18        641.54         9.92 o
 -12   2   4         10.39          8.02         2.35 o
 -11   2   4          3.05          5.99         2.00 o
 -10   2   4        803.80        745.48         8.77 o
  -9   2   4         30.82         34.27         1.99 o
  -8   2   4         55.07         53.80         1.52 o
  -7   2   4        145.68        108.34         1.77 o
  -6   2   4        368.37        359.74         3.55 o
  -5   2   4        137.07        144.37         1.86 o
  -4   2   4       1761.82       1891.52        15.40 o
  -3   2   4         15.60         13.71         0.93 o
  -2   2   4        504.12        534.71         4.64 o
  -1   2   4       1100.23       1167.46         9.95 o
   1   2   4       1738.30       1937.25        19.19 o
   2   2   4       1498.49       1557.49        12.67 o
   4   2   4        344.01        352.24         3.36 o
   5   2   4        412.10        408.95         3.86 o
   6   2   4        542.94        575.66         5.19 o
   7   2   4        512.56        525.90         4.88 o
   8   2   4        868.12        813.04         7.24 o
   9   2   4        243.88        250.04         3.58 o
  10   2   4        285.26        276.25         5.63 o
  11   2   4        172.38        184.10         3.99 o
  12   2   4        127.36        131.94         9.96 o
  13   2   4         40.05         39.91         4.87 o
  14   2   4        332.42        349.25        12.90 o
 -14   3   4        164.63        142.03        24.07 o
 -13   3   4         69.74         59.29        16.79 o
 -12   3   4        119.40        143.28         4.25 o
 -11   3   4          3.99          6.52         2.29 o
 -10   3   4       1188.56       1130.09        13.81 o
  -9   3   4        955.17        898.89        12.35 o
  -8   3   4        130.09        131.40         2.33 o
  -7   3   4          6.57          5.92         1.29 o
  -6   3   4         52.48         59.13         1.46 o
  -5   3   4        118.42        146.50         1.97 o
  -4   3   4       1772.42       1625.90        13.30 o
  -3   3   4          1.76          2.74         0.87 o
  -2   3   4        508.96        522.27         4.73 o
  -1   3   4       1476.09       1423.57        12.64 o
   0   3   4        448.42        504.54         4.36 o
   1   3   4        559.40        617.27         6.16 o
   2   3   4       1754.60       1737.48        15.42 o
   3   3   4        926.67        870.55         7.31 o
   4   3   4        183.41        175.46         2.06 o
   5   3   4        402.79        371.25         3.63 o
   6   3   4         72.54         65.34         1.63 o
   7   3   4        455.10        421.18         4.43 o
   8   3   4        171.02        150.23         2.88 o
   9   3   4        241.50        217.46         3.92 o
  10   3   4         30.04         27.38         2.61 o
  11   3   4        479.91        470.73        10.91 o
  12   3   4         10.85         10.14         5.40 o
  13   3   4        116.56        100.56        16.05 o
 -13   4   4         61.46         22.59        41.08 o
 -12   4   4         76.06         48.18        17.38 o
 -11   4   4         66.07         53.21        13.40 o
 -10   4   4         23.43         26.52         2.70 o
  -9   4   4         29.14         31.41         2.45 o
  -8   4   4          6.53          5.25         2.06 o
  -7   4   4        155.14        164.22         2.92 o
  -6   4   4         28.11         35.50         1.76 o
  -5   4   4         19.25         22.66         1.49 o
  -4   4   4        684.05        650.13         6.62 o
  -3   4   4         14.50         14.61         1.56 o
  -2   4   4         28.15         30.74         1.55 o
  -1   4   4       1118.97       1119.83        11.80 o
   0   4   4        738.33        776.12         8.55 o
   1   4   4        208.63        234.01         4.27 o
   2   4   4        232.27        226.36         3.98 o
   3   4   4         21.97         24.28         1.61 o
   4   4   4        112.40         95.17         2.22 o
   5   4   4        309.44        284.57         3.58 o
   6   4   4        715.66        690.59        11.69 o
   7   4   4          7.28          3.14         1.77 o
   8   4   4        569.45        558.60         7.78 o
   9   4   4        111.21        111.95         4.02 o
  11   4   4          3.69          0.60         4.83 o
  12   4   4         25.86         13.71        10.09 o
 -11   5   4          3.21         -3.61        10.55 o
 -10   5   4         29.23         16.77        11.59 o
  -9   5   4         15.17          8.07         3.64 o
  -8   5   4         58.60         50.38        10.54 o
  -7   5   4          0.18          2.39         2.55 o
  -6   5   4          6.33          8.55         2.92 o
  -5   5   4         10.68         11.74         2.75 o
  -4   5   4         66.98         70.90         3.21 o
  -3   5   4        534.78        550.22        12.46 o
  -2   5   4        748.06        737.47        12.69 o
  -1   5   4        355.51        356.20         5.12 o
   0   5   4          0.49         -0.95         2.67 o
   1   5   4        217.36        227.62         6.32 o
   2   5   4         99.93         96.74         3.71 o
   3   5   4         44.64         46.25         3.05 o
   4   5   4         10.76          5.82         2.78 o
   5   5   4          3.11          2.14         2.82 o
   6   5   4          9.28          8.38         2.70 o
   7   5   4         65.90         54.96         3.82 o
   8   5   4         15.61          5.65         3.90 o
   9   5   4         38.48         13.15         9.27 o
  10   5   4         55.21         21.53        17.99 o
  -8   6   4        119.95         90.16        65.88 o
  -7   6   4        304.08        325.52        12.75 o
  -6   6   4         16.52         10.03         5.36 o
  -5   6   4        254.90        235.49        51.22 o
  -4   6   4        171.06        166.87        24.31 o
  -3   6   4        112.09         99.58        11.75 o
  -2   6   4        724.22        641.17       105.86 o
  -1   6   4          1.20          1.65         4.78 o
   0   6   4        414.82        380.88        64.23 o
   1   6   4         35.45         26.32         5.10 o
   2   6   4        185.37        167.94        29.60 o
   3   6   4          6.61          7.31         4.08 o
   4   6   4        112.34        107.04        21.78 o
   5   6   4        169.40        150.95        29.34 o
   6   6   4         12.48          9.81         6.00 o
  -1   7   4        161.47        125.09        16.65 o
   0   7   4          0.52         -1.48         9.29 o
 -16   1   5         88.74         84.43         4.81 o
 -15   1   5         79.37         81.83         4.35 o
 -14   1   5          7.15          7.41         3.01 o
 -13   1   5          1.14          8.36         3.44 o
 -12   1   5        243.63        248.52         5.35 o
 -11   1   5        209.71        208.97         3.64 o
 -10   1   5         56.99         51.53         1.70 o
  -8   1   5        494.49        524.36         4.90 o
  -7   1   5         49.65         46.54         1.34 o
  -6   1   5        355.86        353.53         3.49 o
  -5   1   5       3184.67       3254.07        26.17 o
  -4   1   5       4717.87       4726.97        37.72 o
  -3   1   5       8758.59       8896.90        70.52 o
  -2   1   5       3528.82       3612.42        28.23 o
  -1   1   5        349.07        367.98         3.60 o
   0   1   5        458.50        437.68         4.29 o
   1   1   5       1205.43       1155.56         9.48 o
   2   1   5        449.86        469.46         4.30 o
   3   1   5       1752.06       1681.56        13.69 o
   4   1   5       1002.48        968.10         8.13 o
   5   1   5       3994.86       4229.98        33.85 o
   6   1   5        314.12        332.35         3.29 o
   7   1   5        172.18        169.20         2.35 o
   8   1   5        121.14        108.83         1.78 o
   9   1   5         45.00         47.40         2.11 o
  10   1   5        142.39        136.49         2.52 o
  11   1   5         46.10         47.42         2.92 o
  12   1   5         19.27         16.42         3.47 o
  13   1   5        121.34        114.98         5.59 o
  14   1   5        190.02        178.96         7.04 o
 -15   2   5        304.03        285.78        12.25 o
 -14   2   5         65.44         76.44         5.26 o
 -13   2   5        191.95        222.98         4.91 o
 -12   2   5        578.86        598.35         8.11 o
 -11   2   5          1.64          1.69         2.01 o
 -10   2   5         49.70         50.58         2.27 o
  -9   2   5         14.18         13.44         1.55 o
  -8   2   5        320.75        343.60         3.54 o
  -7   2   5        330.33        292.64         3.11 o
  -6   2   5       5336.08       5135.08        41.01 o
  -5   2   5       6752.22       6952.36        54.10 o
  -4   2   5        449.26        475.25         4.33 o
  -3   2   5        107.92        122.36         1.62 o
  -2   2   5        280.38        274.32         2.66 o
  -1   2   5         93.01         93.37         1.22 o
   0   2   5       5855.39       5932.38        54.67 o
   1   2   5        166.30        167.58         2.50 o
   2   2   5        749.00        762.31         6.44 o
   3   2   5        225.49        268.96         2.66 o
   4   2   5        491.97        481.15         4.35 o
   5   2   5          0.70          2.46         0.97 o
   6   2   5        862.36        792.86         6.88 o
   7   2   5         49.23         48.65         1.64 o
   8   2   5       1233.78       1137.15         9.76 o
   9   2   5        100.84        102.68         2.48 o
  10   2   5        186.49        173.57         3.41 o
  11   2   5          2.34         -0.22         2.50 o
  12   2   5        266.71        252.20         9.31 o
  13   2   5        109.77        124.93         8.14 o
  14   2   5         49.91         45.59        12.56 o
 -14   3   5         44.20         24.25         8.95 o
 -13   3   5         21.19         12.04         3.65 o
 -12   3   5        162.23        166.27         4.52 o
 -11   3   5        152.54        157.00         4.04 o
 -10   3   5        677.24        669.58         8.78 o
  -9   3   5        149.61        160.29         4.42 o
  -8   3   5        355.40        344.72         4.05 o
  -7   3   5       1661.37       1551.13        12.91 o
  -6   3   5       2480.73       2346.78        19.09 o
  -5   3   5        126.10        114.64         1.77 o
  -4   3   5        256.73        253.91         2.66 o
  -3   3   5        802.75        761.24         6.75 o
  -2   3   5        167.33        189.09         2.39 o
  -1   3   5        124.28        151.13         1.64 o
   0   3   5         28.95         41.63         1.50 o
   1   3   5       2856.10       3046.51        28.35 o
   2   3   5        775.32        741.15         8.27 o
   3   3   5       1083.22        997.88         8.35 o
   4   3   5       1160.04       1091.50         9.12 o
   5   3   5        123.93        143.16         2.12 o
   6   3   5        140.12        142.63         2.16 o
   7   3   5         11.26         13.11         1.57 o
   8   3   5        235.16        226.17         3.54 o
   9   3   5        176.33        188.58         4.04 o
  10   3   5         64.22         72.70         3.13 o
  11   3   5          0.44         -1.15         2.90 o
  12   3   5         62.18         63.71        12.74 o
  13   3   5          2.67          6.39         6.37 o
 -13   4   5          7.57         16.30         8.89 o
 -12   4   5         29.73         10.42         4.31 o
 -11   4   5         49.81         44.11        15.01 o
 -10   4   5        113.96        125.01         3.66 o
  -9   4   5         84.33         91.55         3.01 o
  -8   4   5        150.49        161.41         3.45 o
  -7   4   5         52.57         57.82         2.18 o
  -6   4   5         18.58         23.13         1.72 o
  -5   4   5       4994.17       4778.44        44.04 o
  -4   4   5        742.06        716.26         7.95 o
  -3   4   5        335.34        354.56         3.75 o
  -2   4   5        589.42        570.07         6.81 o
  -1   4   5         87.92         86.83         1.65 o
   0   4   5         53.76         56.72         2.25 o
   1   4   5        689.76        705.20         9.42 o
   2   4   5        507.48        502.27         6.37 o
   3   4   5         20.79         24.16         1.48 o
   4   4   5        915.71        905.32        10.37 o
   5   4   5        693.55        678.16         9.27 o
   6   4   5          2.14          5.65         1.80 o
   7   4   5         43.59         59.19         2.42 o
   8   4   5        109.09        114.86         3.44 o
   9   4   5        215.56        208.14         5.78 o
  10   4   5        340.65        238.86        85.76 o
  11   4   5        238.38        233.06        12.67 o
  12   4   5         19.14         17.19         7.73 o
 -10   5   5         97.85         76.74        23.07 o
  -9   5   5         73.16         84.36        21.24 o
  -8   5   5        639.12        541.14       101.70 o
  -7   5   5        690.84        692.91        17.72 o
  -6   5   5        100.24        101.22         4.02 o
  -5   5   5         81.78         93.60         3.61 o
  -4   5   5        188.11        203.87         5.37 o
  -3   5   5        415.72        410.08         7.12 o
  -2   5   5        124.65        123.45         3.77 o
  -1   5   5        426.40        410.90         9.24 o
   0   5   5         29.07         27.42         2.82 o
   1   5   5       1229.54       1162.57        22.92 o
   2   5   5        362.01        342.39         7.38 o
   3   5   5         13.09         13.88         2.79 o
   4   5   5        257.44        257.00         7.61 o
   5   5   5        239.85        246.31         6.97 o
   6   5   5         32.18         29.09         3.49 o
   7   5   5        118.31        125.57         9.69 o
   9   5   5          7.34          2.77         7.43 o
  -8   6   5         86.48         70.36        55.38 o
  -7   6   5         69.56         89.45         5.69 o
  -6   6   5          2.62          6.99         3.67 o
  -5   6   5        268.15        254.88        44.39 o
  -4   6   5         48.27         44.46         8.91 o
  -3   6   5         21.81         19.09         5.43 o
  -2   6   5          0.60          6.16         4.43 o
  -1   6   5          0.63         -1.93         3.75 o
   0   6   5         42.31         34.39         7.93 o
   1   6   5         38.60         36.92        10.15 o
   2   6   5         19.00         18.87         4.70 o
   3   6   5         30.08         32.77         4.34 o
   4   6   5          0.70         -3.95         4.55 o
   5   6   5        237.57        157.19       113.64 o
 -16   0   6        471.80        459.14        11.63 o
 -15   0   6          0.06          0.53         4.25 o
 -14   0   6        175.01        198.19         8.74 o
 -13   0   6        118.49        126.46         6.19 o
 -12   0   6         55.93         54.86         3.82 o
 -11   0   6        479.30        474.50         9.06 o
 -10   0   6         86.44         75.06         2.53 o
  -9   0   6        245.27        276.06         5.13 o
  -8   0   6        278.78        269.57         4.18 o
  -7   0   6         23.01         32.25         1.70 o
  -6   0   6         24.48         23.05         2.11 o
  -5   0   6        538.07        596.72         7.53 o
  -4   0   6       2228.55       2136.84        24.50 o
  -3   0   6        116.81        127.29         2.51 o
  -2   0   6       1519.76       1735.72        19.96 o
  -1   0   6       3074.16       3028.26        45.16 o
   0   0   6         19.41         18.61         1.26 o
   1   0   6         34.32         26.06         1.12 o
   2   0   6       3773.84       3795.37        53.66 o
   3   0   6      18111.61      19030.24       316.34 o
   4   0   6       1034.38       1206.62        16.80 o
   5   0   6       1389.44       1467.22        19.00 o
   6   0   6        262.33        256.70         4.48 o
   7   0   6        124.79        125.47         3.18 o
   8   0   6       1677.01       1502.31        19.65 o
   9   0   6       1317.47       1162.39        17.54 o
  10   0   6        410.10        404.20         9.38 o
  11   0   6       2652.33       2610.00        47.10 o
  12   0   6        528.98        548.22        12.11 o
  13   0   6          0.02         -2.86         4.68 o
  14   0   6        257.17        249.08        16.71 o
 -16   1   6          0.31          0.11         4.41 o
 -15   1   6        199.40        215.02         5.55 o
 -14   1   6          2.47          2.04         2.80 o
 -13   1   6        527.41        578.29         9.98 o
 -12   1   6        208.77        224.17         4.72 o
 -11   1   6          2.03          1.83         1.69 o
 -10   1   6         34.86         46.12         1.65 o
  -9   1   6          0.51          1.56         1.25 o
  -8   1   6         24.87         31.48         1.32 o
  -7   1   6        660.39        606.34         5.46 o
  -6   1   6       1082.87       1050.70         8.90 o
  -5   1   6         64.34         71.75         1.42 o
  -4   1   6          1.26          1.23         0.96 o
  -3   1   6       1281.07       1334.04        10.98 o
  -2   1   6       1367.65       1403.12        11.24 o
  -1   1   6       4506.22       4609.05        39.92 o
   0   1   6        930.62        869.07         7.53 o
   1   1   6         30.18         33.22         0.94 o
   2   1   6        342.97        348.06         3.23 o
   3   1   6          7.84         11.58         0.76 o
   4   1   6         35.72         39.60         0.95 o
   5   1   6       3698.22       3579.82        28.75 o
   6   1   6       3407.77       3212.63        25.91 o
   7   1   6          4.35          5.01         0.85 o
   8   1   6        599.72        558.78         5.54 o
   9   1   6         40.72         43.40         1.77 o
  10   1   6        178.95        192.28         5.19 o
  11   1   6        166.48        169.07         4.15 o
  12   1   6        109.74        112.47         3.77 o
  13   1   6          3.10          1.20         3.58 o
  14   1   6         16.31         12.51         4.43 o
 -15   2   6        333.16        336.01         9.31 o
 -14   2   6         98.63        117.80         4.53 o
 -13   2   6         30.89         43.84         2.99 o
 -12   2   6         34.92         45.21         5.93 o
 -11   2   6         45.42         48.36         2.33 o
 -10   2   6          0.05          1.90         1.86 o
  -9   2   6         78.06         77.58         1.82 o
  -8   2   6        120.81        117.56         1.97 o
  -7   2   6          7.36         10.27         1.19 o
  -6   2   6       2240.55       2214.14        18.03 o
  -5   2   6       5461.75       5518.54        44.00 o
  -4   2   6        709.41        712.51         6.04 o
  -3   2   6        759.72        793.49         6.75 o
  -2   2   6       2081.48       2133.62        17.94 o
  -1   2   6       5384.00       5753.70        53.06 o
   0   2   6         10.03          9.42         1.00 o
   1   2   6       1943.13       1972.57        20.83 o
   4   2   6       1132.20       1137.66         9.48 o
   5   2   6          0.18          2.36         0.96 o
   6   2   6        353.13        346.63         3.72 o
   7   2   6         89.32         91.87         1.74 o
   8   2   6         20.45         20.25         1.48 o
   9   2   6        327.14        304.03         4.29 o
  10   2   6          9.39         12.57         2.49 o
  11   2   6          0.30          3.12         2.85 o
  12   2   6        132.30        122.30         8.22 o
  13   2   6         73.38         68.20         6.32 o
  14   2   6          0.24         -4.47         6.35 o
 -14   3   6         12.92          3.33         4.04 o
 -13   3   6         33.01         26.09         9.74 o
 -12   3   6        171.70        200.17         5.55 o
 -11   3   6        201.77        222.60         4.18 o
 -10   3   6          6.25         13.92         2.08 o
  -9   3   6        778.52        746.24         9.46 o
  -8   3   6        453.09        443.68         4.50 o
  -7   3   6        220.08        209.86         2.68 o
  -6   3   6         46.32         40.55         1.39 o
  -5   3   6       1150.88       1116.84         9.38 o
  -4   3   6       1095.00       1100.40         9.19 o
  -3   3   6        335.52        341.29         3.39 o
  -2   3   6        806.21        778.69         6.57 o
  -1   3   6        803.59        852.62         8.34 o
   0   3   6         51.18         54.05         1.61 o
   1   3   6        595.23        577.33         5.87 o
   2   3   6       1782.33       1866.01        19.80 o
   3   3   6        223.31        222.33         2.85 o
   4   3   6        746.56        718.74         6.21 o
   5   3   6         12.47         15.90         1.26 o
   6   3   6         48.26         57.45         1.67 o
   7   3   6        419.90        386.82         4.34 o
   8   3   6        444.46        440.59         6.79 o
   9   3   6         40.55         41.30         2.65 o
  10   3   6        270.10        285.54         5.20 o
  11   3   6          0.41          5.64         3.17 o
  12   3   6          0.26          1.82         5.55 o
  13   3   6          5.05         13.43        10.31 o
 -13   4   6          8.42          5.65         6.39 o
 -12   4   6        103.74         60.83        22.26 o
 -11   4   6          5.76          1.61         3.02 o
 -10   4   6         32.65         43.57         3.12 o
  -9   4   6         94.39         92.39         4.36 o
  -8   4   6        979.34        968.96        11.99 o
  -7   4   6          1.44          2.11         1.72 o
  -6   4   6        148.60        154.20         2.62 o
  -5   4   6       1140.53       1126.12        10.50 o
  -4   4   6        388.00        397.26         4.00 o
  -3   4   6          0.36          0.13         1.29 o
  -2   4   6        795.67        796.60         8.19 o
  -1   4   6        197.88        215.34         3.88 o
   0   4   6        429.56        426.50         6.23 o
   1   4   6         32.02         26.35         1.43 o
   2   4   6         26.93         22.36         1.38 o
   3   4   6          0.30          5.29         1.61 o
   4   4   6        104.29        105.05         2.76 o
   5   4   6         40.91         43.40         2.46 o
   6   4   6        151.43        131.63         3.40 o
   7   4   6         87.86         91.10         3.30 o
   8   4   6        262.34        253.44         7.42 o
   9   4   6         18.57         14.99         3.26 o
  10   4   6         84.85         89.55         9.08 o
  11   4   6         87.09         98.47         7.11 o
 -10   5   6         15.09         13.14         6.90 o
  -9   5   6        110.10        118.22        32.03 o
  -8   5   6         54.64         58.53        13.46 o
  -7   5   6          0.01          0.76         2.40 o
  -6   5   6         11.21         13.03         2.50 o
  -5   5   6        102.63        111.81         4.86 o
  -4   5   6         17.40         21.65         2.66 o
  -3   5   6         34.63         41.48         2.58 o
  -2   5   6        265.44        272.67         6.43 o
  -1   5   6          5.12          3.93         2.75 o
   0   5   6         95.35         98.08         4.16 o
   1   5   6          2.28          0.00         2.61 o
   2   5   6         13.22         13.81         2.73 o
   3   5   6        242.10        230.37         5.85 o
   4   5   6         39.61         39.25         3.26 o
   5   5   6         90.93         66.95         4.28 o
   6   5   6         10.26          9.20         2.88 o
   7   5   6         19.76         14.25         3.44 o
   9   5   6        102.17         77.15        51.23 o
  -8   6   6         44.34         54.84         6.36 o
  -7   6   6         14.63         26.58         4.85 o
  -6   6   6        427.88        445.80        12.42 o
  -5   6   6         53.20         48.42         8.20 o
  -4   6   6         44.52         34.42         7.51 o
  -3   6   6         93.00         89.45        13.92 o
  -2   6   6        643.94        586.29        94.51 o
  -1   6   6         30.77         22.96         5.46 o
   0   6   6        125.52        112.84        21.53 o
   1   6   6         80.33         72.54        14.74 o
   2   6   6        300.49        262.70        46.49 o
   3   6   6          6.38          9.01         4.31 o
   4   6   6         88.03         75.50        16.44 o
   5   6   6         49.89         30.10        38.32 o
   6   6   6         27.89          8.83        11.39 o
 -16   1   7         38.65         37.40         4.35 o
 -15   1   7         72.45         84.53         4.18 o
 -14   1   7          0.03         -0.99         2.87 o
 -13   1   7         96.57        120.88         3.27 o
 -12   1   7          7.09         12.31         2.15 o
 -11   1   7        694.88        651.84        10.58 o
 -10   1   7        116.99        106.61         2.07 o
  -9   1   7          1.21          3.86         1.22 o
  -8   1   7        351.28        355.31         3.62 o
  -7   1   7         13.99         19.32         1.17 o
  -6   1   7        113.16        127.40         1.86 o
  -5   1   7       3577.92       3541.76        28.44 o
  -3   1   7        648.46        686.12         5.94 o
  -2   1   7        107.12        133.47         1.73 o
  -1   1   7          0.82          1.68         0.81 o
   0   1   7       1087.45       1044.28         9.49 o
   2   1   7        309.54        293.41         2.83 o
   3   1   7        386.13        404.66         3.71 o
   4   1   7       1002.73       1012.11         8.52 o
   6   1   7        803.94        720.91         7.24 o
   7   1   7        281.80        271.82         3.16 o
   8   1   7       1004.99        950.06        10.91 o
   9   1   7       1490.82       1400.63        18.45 o
  10   1   7        267.21        264.85         5.05 o
  11   1   7          8.28         13.71         2.81 o
  12   1   7        253.30        245.06         7.89 o
  13   1   7          0.65         -3.81         3.81 o
  14   1   7        171.69        155.63         8.89 o
 -15   2   7          0.01         11.55         3.91 o
 -14   2   7        162.86        187.53         5.26 o
 -13   2   7        150.65        186.58         4.25 o
 -12   2   7         13.68         15.91         2.21 o
 -11   2   7          1.93          3.48         2.09 o
 -10   2   7        591.96        538.26         7.22 o
  -9   2   7        389.77        375.94         3.96 o
  -8   2   7       1149.13       1066.18         9.13 o
  -7   2   7       1326.69       1251.53        10.53 o
  -6   2   7        165.26        178.84         2.26 o
  -5   2   7       1943.50       1962.58        16.01 o
  -4   2   7       3540.75       3739.58        29.31 o
  -3   2   7         37.37         39.28         1.11 o
  -2   2   7       3664.67       3671.15        33.24 o
  -1   2   7       7787.33       8153.17        75.00 o
   0   2   7        495.91        527.22         5.44 o
   1   2   7        496.55        517.27         5.98 o
   2   2   7          6.70         14.92         0.66 o
   3   2   7         88.26         81.78         1.29 o
   4   2   7        234.85        221.78         2.39 o
   5   2   7       1800.40       1644.52        13.52 o
   6   2   7       1617.02       1553.77        12.86 o
   7   2   7         24.94         20.38         1.32 o
   8   2   7        370.98        376.01         4.54 o
   9   2   7          1.27          0.24         2.12 o
  10   2   7         25.00         27.69         2.63 o
  11   2   7         73.70         72.67         6.63 o
  12   2   7          7.83          4.47         3.59 o
  13   2   7         38.88         48.11         5.09 o
 -14   3   7         36.58          9.25         7.92 o
 -13   3   7         72.83         64.17        13.74 o
 -12   3   7         98.54        113.15         3.59 o
 -11   3   7        118.52        134.42         4.29 o
 -10   3   7        273.33        288.74         4.72 o
  -9   3   7        803.19        786.06         9.94 o
  -8   3   7        170.10        165.00         2.61 o
  -7   3   7         18.01         28.06         1.51 o
  -6   3   7        164.99        162.62         2.17 o
  -5   3   7        129.45        134.10         2.01 o
  -4   3   7       1438.40       1400.13        11.56 o
  -3   3   7        395.77        381.09         3.87 o
  -2   3   7         31.48         36.01         0.92 o
  -1   3   7        718.14        799.04         7.89 o
   0   3   7       2320.60       2427.05        22.73 o
   1   3   7        452.22        449.01         4.76 o
   2   3   7        341.93        363.46         4.27 o
   3   3   7        148.98        144.98         2.36 o
   4   3   7          7.10         12.28         1.15 o
   5   3   7          7.61         12.86         1.26 o
   6   3   7          1.19          2.44         1.46 o
   7   3   7        169.34        169.81         3.03 o
   8   3   7       1411.58       1293.48        14.82 o
   9   3   7        162.96        158.77         3.66 o
  10   3   7         19.64         17.34         2.80 o
  11   3   7         18.51         16.43         4.99 o
  12   3   7         41.14         41.48         7.40 o
 -12   4   7        549.78        428.06       105.92 o
 -11   4   7        496.81        426.69        93.17 o
 -10   4   7          1.37          2.73         2.54 o
  -9   4   7          6.96          4.58         2.24 o
  -8   4   7         33.04         42.28         2.48 o
  -7   4   7          2.79          2.29         1.73 o
  -6   4   7         52.72         52.78         1.91 o
  -5   4   7        466.99        454.18         4.88 o
  -4   4   7         89.98         83.32         1.70 o
  -3   4   7       1871.09       1799.90        16.02 o
  -2   4   7       1419.05       1381.99        14.95 o
  -1   4   7        669.70        699.67         7.99 o
   0   4   7        205.54        207.69         3.13 o
   1   4   7       1114.62       1093.61        10.68 o
   2   4   7          0.06          0.76         1.43 o
   3   4   7        205.86        208.39         3.33 o
   4   4   7         42.95         45.60         2.36 o
   5   4   7        148.74        143.88         3.55 o
   6   4   7        344.25        308.49         5.46 o
   7   4   7        538.31        557.56         9.26 o
   8   4   7        277.01        288.71        11.58 o
   9   4   7        710.98        644.82        17.08 o
  10   4   7         97.46         99.53        13.78 o
  11   4   7          4.38          9.04         6.59 o
 -11   5   7          0.21         -6.10         6.10 o
 -10   5   7          1.34          1.25         4.05 o
  -9   5   7        847.09        736.69       183.99 o
  -8   5   7        324.24        285.80        50.58 o
  -7   5   7          1.09         -2.79         2.79 o
  -6   5   7        583.93        632.09         8.86 o
  -5   5   7        175.38        177.64         4.55 o
  -4   5   7        144.34        164.11         4.23 o
  -3   5   7        447.64        437.64        16.57 o
  -2   5   7        566.86        564.50        11.13 o
  -1   5   7        339.41        325.67         7.13 o
   0   5   7       1707.50       1592.37        28.16 o
   1   5   7         40.32         41.97         3.06 o
   2   5   7         57.60         55.70         3.29 o
   3   5   7        341.80        339.69         7.35 o
   4   5   7         50.50         61.86         3.59 o
   5   5   7         15.84         12.87         2.78 o
   6   5   7        623.25        517.70        19.29 o
   7   5   7          6.55          6.46         3.78 o
   8   5   7         12.97         15.43         9.43 o
   9   5   7        144.73        114.92        82.95 o
  -8   6   7         20.61         23.20         5.90 o
  -7   6   7         46.78         54.15         4.96 o
  -6   6   7        104.75        112.82         5.54 o
  -5   6   7          3.46          0.76         4.90 o
  -4   6   7          9.16          2.68         7.37 o
  -3   6   7        496.86        467.38        80.84 o
  -2   6   7         32.38         21.22         7.47 o
  -1   6   7         34.70         33.23         6.65 o
   0   6   7          0.15         -1.82         3.67 o
   1   6   7         25.03         16.31         5.40 o
   2   6   7         23.69         16.81         7.26 o
   3   6   7        509.73        453.24        87.66 o
   4   6   7         86.08         58.09        40.99 o
   5   6   7         12.89          6.89         6.97 o
 -16   0   8          1.31          2.75         7.00 o
 -15   0   8         42.31         39.29         8.47 o
 -14   0   8         16.43         15.70         4.24 o
 -13   0   8         74.66         89.92         4.09 o
 -12   0   8        625.42        640.18        12.83 o
 -11   0   8        367.78        332.81         7.20 o
 -10   0   8       2093.84       2025.48        28.38 o
  -9   0   8        592.02        589.58         7.72 o
  -8   0   8         82.63         70.19         2.72 o
  -7   0   8        832.21        823.14        10.11 o
  -6   0   8        205.50        223.32         3.79 o
  -4   0   8        300.18        294.23         4.33 o
  -3   0   8        483.77        502.35         6.43 o
  -2   0   8         46.56         64.77         2.43 o
  -1   0   8         20.14         22.89         1.39 o
   0   0   8       2970.84       3013.80        41.80 o
   1   0   8       1078.74        940.26        11.11 o
   2   0   8       6059.97       6110.43        68.98 o
   3   0   8       4214.73       4634.76        57.78 o
   5   0   8         14.74         14.79         1.89 o
   6   0   8        125.21        125.34         3.09 o
   7   0   8       1761.49       1590.97        24.71 o
   8   0   8       1961.42       1740.08        28.58 o
   9   0   8         77.55         82.13         4.27 o
  10   0   8         56.47         64.11         3.95 o
  11   0   8         16.99         18.33         3.89 o
  12   0   8        222.34        211.42        11.77 o
  13   0   8         54.94         61.08        10.99 o
  14   0   8        465.91        398.46        19.64 o
 -16   1   8         75.80         75.69         4.76 o
 -15   1   8         77.35         81.62         6.04 o
 -14   1   8        209.55        250.84         5.54 o
 -13   1   8         43.85         51.80         2.65 o
 -12   1   8        180.15        186.82         4.33 o
 -11   1   8          1.22          0.99         1.80 o
 -10   1   8        127.34        129.76         2.25 o
  -9   1   8        301.73        291.54         3.46 o
  -8   1   8       1625.27       1511.69        12.58 o
  -7   1   8       1838.06       1730.45        14.26 o
  -6   1   8       4696.40       4697.47        37.58 o
  -5   1   8       2237.13       2233.38        18.16 o
  -4   1   8       2402.46       2456.68        19.89 o
  -3   1   8       2781.78       2971.68        23.90 o
  -2   1   8       9929.62      10132.67        82.97 o
  -1   1   8       1673.72       1661.51        13.52 o
   0   1   8        726.55        800.69         6.83 o
   2   1   8         17.11         23.93         0.85 o
   3   1   8        386.42        391.60         3.63 o
   5   1   8        418.03        362.88         3.73 o
   6   1   8        432.24        440.45         4.41 o
   7   1   8        234.98        228.29         3.14 o
   8   1   8       1829.72       1781.23        20.20 o
   9   1   8        541.05        527.36         7.94 o
  10   1   8        962.87        900.37        12.41 o
  11   1   8         10.02         10.18         2.80 o
  12   1   8        134.26        127.74         7.70 o
  13   1   8          2.34          0.58         4.04 o
  14   1   8          0.87         -7.96        10.48 o
 -15   2   8          4.15          5.17         3.72 o
 -14   2   8          8.83          8.16         3.60 o
 -13   2   8        486.53        546.78         7.86 o
 -12   2   8         81.05         92.36         3.26 o
 -11   2   8          0.05         -1.32         1.88 o
 -10   2   8        455.75        439.61         6.21 o
  -9   2   8        643.66        598.87         5.68 o
  -8   2   8        168.95        171.10         2.56 o
  -7   2   8       1015.29        953.03         8.21 o
  -6   2   8       3741.49       3783.11        30.38 o
  -5   2   8        246.20        250.70         2.71 o
  -4   2   8        746.12        763.59         6.45 o
  -3   2   8        221.71        190.19         2.09 o
  -2   2   8        332.39        357.09         3.77 o
  -1   2   8       1952.85       2001.16        18.87 o
   0   2   8        223.52        185.88         2.47 o
   1   2   8       1024.46       1032.69        11.25 o
   2   2   8       1131.45       1136.24         9.45 o
   3   2   8        544.04        609.73         5.32 o
   4   2   8        135.11        112.61         1.65 o
   5   2   8        650.78        617.62         5.49 o
   6   2   8        170.47        176.84         2.46 o
   7   2   8       2065.99       1905.01        16.83 o
   8   2   8         90.29        101.16         3.33 o
   9   2   8         35.57         35.87         2.38 o
  10   2   8        143.07        143.34         3.69 o
  11   2   8        109.92        116.42         4.84 o
  12   2   8         27.82         26.46         3.99 o
  13   2   8         40.62         29.48         5.68 o
 -14   3   8         70.56         52.58        19.55 o
 -13   3   8         80.77         79.86        16.65 o
 -12   3   8        339.95        364.32         5.97 o
 -11   3   8         67.41         76.82         2.82 o
 -10   3   8        337.63        347.97         5.36 o
  -9   3   8        328.62        327.35         5.02 o
  -8   3   8         73.71         77.60         2.20 o
  -7   3   8       2423.90       2241.89        18.38 o
  -6   3   8       1319.40       1304.25        10.94 o
  -5   3   8        231.37        224.36         2.52 o
  -4   3   8        724.42        678.99         5.93 o
  -3   3   8         40.97         49.90         1.31 o
  -2   3   8          8.41         10.17         1.20 o
  -1   3   8          1.88          2.17         1.12 o
   0   3   8        465.09        433.82         4.65 o
   1   3   8          9.44         18.97         1.33 o
   2   3   8       1323.88       1266.84        12.89 o
   3   3   8       1915.85       1847.98        19.71 o
   4   3   8         85.34         89.01         2.02 o
   5   3   8          7.81          9.25         1.28 o
   6   3   8        237.58        219.96         3.03 o
   7   3   8        860.59        838.34         9.92 o
   8   3   8        255.78        260.93         5.19 o
   9   3   8        224.79        235.57         5.42 o
  10   3   8          1.60          3.98         2.96 o
  11   3   8         85.21         91.50         7.52 o
  12   3   8        129.62        134.37         9.86 o
 -13   4   8          7.66          1.05         6.66 o
 -12   4   8         15.87         11.82         4.36 o
 -11   4   8          0.09          4.43         3.10 o
 -10   4   8        133.10        148.65         4.45 o
  -9   4   8         55.62         68.45         2.87 o
  -8   4   8         15.78         23.66         2.38 o
  -7   4   8         46.68         46.76         2.35 o
  -6   4   8        585.65        593.99         6.81 o
  -5   4   8          8.15          7.98         1.99 o
  -4   4   8        575.35        555.13         5.31 o
  -3   4   8        605.76        600.09         5.75 o
  -2   4   8        182.51        189.58         3.09 o
  -1   4   8        206.74        204.19         2.75 o
   0   4   8        104.90        103.90         1.98 o
   1   4   8        187.06        192.85         2.79 o
   2   4   8         43.91         47.37         1.88 o
   3   4   8        364.30        386.37         5.22 o
   4   4   8        175.62        167.37         3.63 o
   5   4   8        655.68        584.16        11.16 o
   6   4   8        855.11        784.57        12.72 o
   7   4   8        333.66        361.08         6.69 o
   8   4   8          1.49         -1.54         2.92 o
   9   4   8        131.98        127.84         7.60 o
  10   4   8         85.03         81.34         8.57 o
  11   4   8          0.59          2.16         6.75 o
 -11   5   8          2.52          1.68         5.94 o
 -10   5   8        109.71        122.38         8.27 o
  -9   5   8         38.19         33.46         6.82 o
  -8   5   8         12.22         10.67         3.24 o
  -7   5   8          0.99          0.45         2.34 o
  -6   5   8         44.15         49.62         2.98 o
  -5   5   8         59.98         65.54         3.42 o
  -4   5   8         75.95         80.93         3.89 o
  -3   5   8         39.49         34.02         3.22 o
  -2   5   8         65.08         70.71         3.53 o
  -1   5   8         19.63         23.66         2.99 o
   0   5   8          6.13          8.16         2.73 o
   1   5   8         41.45         44.03         4.78 o
   2   5   8         93.53         88.21         4.45 o
   3   5   8         13.24         11.83         2.90 o
   4   5   8         35.68         36.24         3.29 o
   5   5   8         13.22          9.39         2.80 o
   6   5   8          0.81         -0.83         3.41 o
   7   5   8         47.84         33.33         9.01 o
   8   5   8         10.94          3.36         6.46 o
  -8   6   8          0.22         -2.09         5.63 o
  -7   6   8        141.72        151.19         7.62 o
  -6   6   8          0.05         -3.85         3.85 o
  -5   6   8        588.67        591.59        15.15 o
  -4   6   8         78.40         85.11        17.64 o
  -3   6   8        506.47        483.48        85.34 o
  -2   6   8        243.78        237.07        39.31 o
  -1   6   8        301.57        274.03        48.94 o
   0   6   8        312.45        283.66        51.70 o
   1   6   8         12.60         12.87         4.04 o
   2   6   8         62.29         49.02        10.64 o
   3   6   8         23.85         22.99         6.78 o
   4   6   8         56.96         26.49        11.94 o
 -16   1   9         12.10         15.11         4.31 o
 -15   1   9         14.21         14.47         3.26 o
 -14   1   9         40.94         47.58         5.34 o
 -13   1   9          2.56          1.83         2.33 o
 -12   1   9         66.19         72.69         2.67 o
 -11   1   9        912.21        899.44        11.22 o
 -10   1   9          2.18          0.33         1.43 o
  -9   1   9        147.04        148.57         2.25 o
  -8   1   9        115.99        105.40         2.02 o
  -7   1   9         39.93         55.05         1.45 o
  -6   1   9       1331.63       1283.63        10.74 o
  -5   1   9        983.39        933.65         8.38 o
  -4   1   9        403.49        415.01         3.92 o
  -3   1   9       1201.93       1293.41        10.72 o
  -2   1   9        197.56        180.94         2.32 o
   0   1   9       1820.07       1845.05        14.99 o
   1   1   9       4557.34       4620.00        39.76 o
   2   1   9        386.14        468.06         4.10 o
   3   1   9         17.10         17.21         0.69 o
   4   1   9        798.81        852.96         7.45 o
   5   1   9        710.84        749.80         7.07 o
   6   1   9          4.13          3.59         1.46 o
   7   1   9        324.67        302.11         3.80 o
   8   1   9         29.82         34.52         2.22 o
   9   1   9        165.69        173.58         3.92 o
  10   1   9         24.58         28.74         2.59 o
  11   1   9          2.97          6.00         2.87 o
  12   1   9         37.32         27.89         3.93 o
  13   1   9        343.18        336.54        10.96 o
 -15   2   9        621.53        596.50        10.79 o
 -14   2   9         35.44         40.18         5.91 o
 -13   2   9        133.10        148.62         3.78 o
 -12   2   9          0.49         -0.60         2.33 o
 -11   2   9          1.39          0.67         2.21 o
 -10   2   9        312.98        297.94         4.69 o
  -9   2   9       3568.33       3211.69        26.05 o
  -8   2   9       2270.56       2120.32        17.40 o
  -7   2   9        675.41        674.05         6.06 o
  -6   2   9        882.10        923.33         7.94 o
  -5   2   9         78.38         68.93         1.52 o
  -4   2   9        876.55        884.99         7.55 o
  -3   2   9       1308.48       1270.46        10.29 o
  -1   2   9        204.78        219.18         3.04 o
   0   2   9        705.00        741.77         7.43 o
   1   2   9          2.11          3.02         1.18 o
   2   2   9        300.53        295.97         2.94 o
   3   2   9        602.34        586.12         5.15 o
   4   2   9       1917.40       1809.99        14.79 o
   5   2   9        296.06        315.80         3.14 o
   6   2   9        214.55        216.58         2.59 o
   7   2   9        197.32        196.07         3.25 o
   8   2   9         93.40         90.93         2.82 o
   9   2   9        524.96        487.88         7.96 o
  10   2   9        373.54        364.79         6.28 o
  11   2   9        364.73        340.85         7.73 o
  12   2   9         35.41         29.80         3.97 o
  13   2   9         58.66         54.44        10.49 o
 -14   3   9          8.59          9.19         4.49 o
 -13   3   9         63.18         62.37        13.13 o
 -12   3   9         23.00         30.58         2.80 o
 -11   3   9         26.67         39.18         2.52 o
 -10   3   9        136.79        153.63         3.71 o
  -9   3   9         32.46         31.48         2.08 o
  -8   3   9       3945.91       3655.39        33.40 o
  -7   3   9        378.06        358.30         3.82 o
  -6   3   9       1595.05       1526.10        12.70 o
  -5   3   9        432.95        446.23         4.15 o
  -4   3   9        272.18        285.12         2.99 o
  -3   3   9        200.42        219.17         2.45 o
  -2   3   9        100.53        121.47         2.06 o
  -1   3   9          2.76          6.70         1.20 o
   0   3   9         85.22         68.71         1.83 o
   1   3   9        583.56        541.00         5.67 o
   2   3   9        459.70        483.97         5.47 o
   3   3   9          5.49          3.14         1.60 o
   4   3   9          1.16          0.17         1.47 o
   5   3   9       1656.12       1557.76        15.02 o
   6   3   9       1334.30       1268.38        19.77 o
   7   3   9        396.59        384.06         6.18 o
   8   3   9         40.58         46.36         3.40 o
   9   3   9          1.53          1.60         2.97 o
  10   3   9         15.43         15.45         3.60 o
  11   3   9         49.80         58.55         7.87 o
  12   3   9        325.19        333.96        13.04 o
 -12   4   9        316.23        268.14        66.73 o
 -11   4   9         34.07         36.77         8.30 o
 -10   4   9        250.53        254.26         5.69 o
  -9   4   9         18.64         26.49         2.48 o
  -8   4   9        535.05        544.65         7.45 o
  -7   4   9         94.36        101.55         3.10 o
  -6   4   9        422.07        423.01         5.03 o
  -5   4   9        576.01        549.78         5.92 o
  -4   4   9        487.30        486.49         5.12 o
  -3   4   9        260.47        275.15         3.76 o
  -2   4   9         25.06         23.65         1.69 o
  -1   4   9        799.95        788.01         8.47 o
   0   4   9        694.26        691.32         7.14 o
   1   4   9        423.58        395.74         5.13 o
   2   4   9        562.96        561.64         6.93 o
   3   4   9          8.25          8.18         1.92 o
   4   4   9         68.61         66.22         2.67 o
   5   4   9         11.85         10.96         2.59 o
   6   4   9        595.64        577.10        11.33 o
   7   4   9        154.26        153.31         4.16 o
   8   4   9        282.16        282.36         7.00 o
   9   4   9        289.79        292.80        11.63 o
  10   4   9          3.66          5.41         5.80 o
 -11   5   9         36.49         21.33        21.73 o
 -10   5   9        203.80        210.42         9.84 o
  -9   5   9          5.02          4.94         3.57 o
  -8   5   9        591.50        502.67        91.89 o
  -7   5   9        438.52        469.03        14.44 o
  -6   5   9          5.23          7.37         2.50 o
  -5   5   9         57.54         55.34         3.11 o
  -4   5   9       1117.98       1108.56        20.18 o
  -3   5   9        365.85        373.19         8.07 o
  -2   5   9         95.31        101.29         3.93 o
  -1   5   9        230.41        240.74         5.87 o
   0   5   9         18.48         20.26         2.96 o
   1   5   9        126.43        103.54         4.15 o
   2   5   9        134.84        137.35         4.37 o
   3   5   9        539.58        533.83        14.12 o
   4   5   9          3.26          4.59         2.60 o
   5   5   9        269.87        244.32         8.01 o
   6   5   9         78.95         65.78         5.73 o
   7   5   9          0.05         -3.58         5.50 o
   8   5   9          0.61         -2.53         6.42 o
  -8   6   9         84.30         81.15         6.55 o
  -7   6   9         97.92        113.82         6.98 o
  -6   6   9        207.78        210.70         7.31 o
  -5   6   9          3.35          5.98         3.56 o
  -4   6   9         11.42         12.03         4.31 o
  -3   6   9         37.80         31.75         9.48 o
  -2   6   9          4.30         -1.21         4.17 o
  -1   6   9        125.26        118.50        22.77 o
   0   6   9         49.91         49.16        10.92 o
   1   6   9          8.12          7.74         4.47 o
   2   6   9        186.39        166.20        31.16 o
   3   6   9         60.73         25.18        26.78 o
 -16   0  10          5.07          0.80         5.50 o
 -15   0  10         55.73         60.62         5.49 o
 -14   0  10         56.90         69.84         4.75 o
 -13   0  10         10.14         13.71         3.96 o
 -12   0  10         72.06         71.90         3.81 o
 -11   0  10        227.70        227.57         5.69 o
 -10   0  10         35.56         41.48         2.40 o
  -9   0  10        218.69        244.10         4.37 o
  -8   0  10        146.10        146.52         5.00 o
  -7   0  10       1024.68        988.86        12.01 o
  -6   0  10       4784.60       4478.22        50.71 o
  -5   0  10       2517.98       2582.98        29.61 o
  -4   0  10        225.27        267.33         3.99 o
  -3   0  10        653.82        715.16         8.80 o
  -2   0  10       2393.82       2381.73        32.17 o
  -1   0  10         40.22         44.49         1.56 o
   0   0  10       6971.49       6800.68        73.22 o
   1   0  10        551.15        492.04         7.26 o
   2   0  10       7398.53       8310.42        93.47 o
   3   0  10       2253.90       2491.54        31.51 o
   4   0  10         73.77         63.22         3.27 o
   5   0  10        482.01        485.73         7.16 o
   6   0  10       2971.16       2727.36        34.62 o
   7   0  10        441.10        407.87         6.70 o
   8   0  10        153.11        160.02         6.55 o
   9   0  10         41.10         37.26         3.63 o
  10   0  10        688.92        660.24        13.55 o
  11   0  10         24.66         28.83         4.31 o
  12   0  10         76.96         74.27        10.50 o
  13   0  10          0.29          9.38         6.57 o
 -16   1  10        178.67        166.70         5.51 o
 -15   1  10        313.29        321.55         6.58 o
 -14   1  10         22.76         31.91         2.94 o
 -13   1  10        183.58        196.65         4.13 o
 -12   1  10        894.21        913.53        11.51 o
 -11   1  10        255.06        260.65         4.37 o
 -10   1  10        161.54        144.46         2.62 o
  -9   1  10        396.80        375.26         3.92 o
  -8   1  10          0.15          1.09         1.21 o
  -7   1  10         33.35         39.34         1.38 o
  -6   1  10        456.59        463.27         4.37 o
  -5   1  10        706.14        769.03         6.72 o
  -4   1  10       6736.72       6741.24        53.65 o
  -3   1  10       2799.34       2742.55        22.13 o
  -2   1  10        417.87        396.35         4.09 o
  -1   1  10         64.73         74.67         1.31 o
   0   1  10        397.73        461.43         4.16 o
   2   1  10         80.48         75.22         1.22 o
   3   1  10       2142.23       2033.08        16.95 o
   4   1  10        967.42        902.64         8.08 o
   5   1  10         59.04         61.73         1.71 o
   6   1  10          9.33          9.92         1.61 o
   7   1  10        231.51        211.76         3.28 o
   8   1  10        503.63        472.06         7.26 o
   9   1  10          0.42         -2.35         2.35 o
  10   1  10        194.97        199.68         4.32 o
  11   1  10          5.26          3.77         3.01 o
  12   1  10         91.62         97.30         5.62 o
  13   1  10         18.33         21.33         7.00 o
 -15   2  10          2.29          6.51         3.61 o
 -14   2  10         63.13         72.99         3.95 o
 -13   2  10         42.42         54.10         3.08 o
 -12   2  10         23.17         33.32         2.46 o
 -11   2  10        449.03        478.30         6.77 o
 -10   2  10       1315.06       1238.07        14.94 o
  -9   2  10         35.87         36.71         1.69 o
  -8   2  10        289.47        281.98         3.24 o
  -7   2  10         39.53         37.15         1.45 o
  -6   2  10        113.00        113.40         1.85 o
  -4   2  10       1011.37        985.47         8.35 o
  -3   2  10          9.43          7.08         1.00 o
  -2   2  10       2953.27       3047.89        24.51 o
  -1   2  10        983.81       1046.93         9.43 o
   0   2  10         98.75         92.72         1.75 o
   1   2  10       1344.81       1307.10        13.26 o
   2   2  10        185.52        202.71         2.30 o
   3   2  10        267.22        275.14         2.77 o
   4   2  10         22.81         25.75         1.14 o
   5   2  10          2.35          3.96         1.03 o
   6   2  10        254.92        252.99         3.18 o
   7   2  10          3.17          3.10         1.81 o
   8   2  10        256.39        272.91         5.03 o
   9   2  10          0.35         -2.88         3.78 o
  10   2  10         52.74         57.11         4.24 o
  11   2  10         20.25         19.23         4.91 o
  12   2  10         75.12         73.56         5.37 o
 -14   3  10         34.62         23.54         7.20 o
 -13   3  10        126.65        138.07        25.80 o
 -12   3  10         31.38         36.54         2.88 o
 -11   3  10        302.03        323.34         6.36 o
 -10   3  10         73.88         80.89         3.24 o
  -9   3  10        223.07        237.61         4.11 o
  -8   3  10         69.03         80.50         2.24 o
  -7   3  10       1725.68       1620.41        14.57 o
  -6   3  10          7.18          9.63         1.37 o
  -5   3  10        876.87        841.30         7.15 o
  -4   3  10        231.48        239.01         2.78 o
  -3   3  10         77.47         74.25         1.32 o
  -2   3  10        135.93        125.66         2.15 o
  -1   3  10       3155.07       3047.21        28.46 o
   0   3  10         11.98         13.98         1.32 o
   1   3  10       1467.77       1454.13        13.98 o
   2   3  10        361.05        381.56         4.67 o
   3   3  10        129.15        150.90         2.80 o
   4   3  10        312.69        325.91         4.78 o
   5   3  10       1645.40       1586.37        24.73 o
   6   3  10         66.55         66.01         2.02 o
   7   3  10        436.80        412.07         8.41 o
   8   3  10        163.64        167.78         4.51 o
   9   3  10          8.76          8.58         3.04 o
  10   3  10          7.94         10.34         4.11 o
  11   3  10         81.76         81.00         8.71 o
 -13   4  10         15.72         -2.55         6.17 o
 -12   4  10          0.42         -3.75         3.75 o
 -11   4  10         50.11         44.35        10.32 o
 -10   4  10         40.43         49.79         4.90 o
  -9   4  10          0.86          3.65         2.50 o
  -8   4  10        624.05        621.89         8.33 o
  -7   4  10         22.91         22.15         2.24 o
  -6   4  10        235.60        244.63         3.69 o
  -5   4  10         13.30         13.13         1.66 o
  -4   4  10        471.41        468.00         7.60 o
  -3   4  10         92.54         95.05         2.48 o
  -2   4  10         36.53         39.46         1.89 o
  -1   4  10         90.00        125.23         2.64 o
   0   4  10         41.39         48.95         2.09 o
   1   4  10         33.09         38.90         2.06 o
   2   4  10        276.66        280.19         5.04 o
   3   4  10        170.21        161.28         3.31 o
   4   4  10        352.96        328.21         7.00 o
   5   4  10          3.51          5.79         2.47 o
   6   4  10         97.53         97.08         4.11 o
   7   4  10        110.63        105.02         4.93 o
   8   4  10        169.03        150.95         5.75 o
   9   4  10         25.43         31.48         8.29 o
  10   4  10         73.41         95.65         6.76 o
 -11   5  10        100.12         72.21        52.89 o
 -10   5  10          0.04          0.88         4.27 o
  -9   5  10          8.17          6.68         3.87 o
  -8   5  10         17.13         15.92         3.44 o
  -7   5  10          7.12          8.46         3.07 o
  -6   5  10         24.10         22.18         2.57 o
  -5   5  10          0.10          0.09         2.51 o
  -4   5  10         10.74         11.99         3.08 o
  -3   5  10          2.74         -2.11         2.97 o
  -2   5  10          1.30          5.06         2.79 o
  -1   5  10        217.37        206.01         7.05 o
   0   5  10         71.74         65.51         3.44 o
   1   5  10         35.57         40.45         3.23 o
   2   5  10         40.52         44.14         3.69 o
   3   5  10        125.45        124.90         4.09 o
   4   5  10         10.39          9.77         2.88 o
   5   5  10         16.24          9.25         5.55 o
   6   5  10          7.89          8.68         6.38 o
   7   5  10          1.47          7.93         6.11 o
   8   5  10          9.24         10.88         7.35 o
  -8   6  10         18.69         20.73         9.41 o
  -7   6  10          0.54         -0.44         6.96 o
  -6   6  10        100.07         90.21         5.37 o
  -5   6  10        305.02        328.64        18.36 o
  -4   6  10         22.90         15.87         6.81 o
  -3   6  10         31.47         36.87         5.85 o
  -2   6  10        428.46        396.74        70.45 o
  -1   6  10          0.02          0.92         4.23 o
   0   6  10         51.20         49.21         9.94 o
   1   6  10          0.40         -4.54         4.69 o
   2   6  10         37.70         14.96        12.37 o
   3   6  10         22.93         16.91         7.44 o
 -16   1  11         13.77         17.74         4.28 o
 -15   1  11          3.62          2.65         3.35 o
 -14   1  11        231.13        271.04         5.15 o
 -13   1  11        298.51        337.62         5.82 o
 -12   1  11        232.86        245.25         5.15 o
 -11   1  11        187.89        199.79         3.77 o
 -10   1  11          2.47          1.14         1.82 o
  -9   1  11        478.07        456.91         4.57 o
  -8   1  11         26.75         26.86         1.41 o
  -7   1  11          0.65          0.49         1.18 o
  -6   1  11         92.28         95.82         1.73 o
  -5   1  11        541.86        535.45         4.91 o
  -4   1  11       2194.67       2216.33        18.03 o
  -3   1  11         76.96         72.16         1.66 o
  -2   1  11          2.98          7.20         1.00 o
  -1   1  11       1186.92       1184.26         9.84 o
   0   1  11       3935.57       4083.47        32.65 o
   1   1  11         20.87         21.57         0.94 o
   3   1  11        149.29        128.22         1.83 o
   4   1  11          0.40          1.83         0.86 o
   5   1  11        649.71        636.72         6.40 o
   6   1  11       1160.67       1150.44        12.06 o
   7   1  11        350.38        336.98         6.00 o
   8   1  11        356.75        349.18         7.19 o
   9   1  11         39.10         37.40         2.64 o
  10   1  11          1.81          0.00         2.78 o
  11   1  11        174.72        167.88         5.39 o
  12   1  11        248.72        244.68         7.48 o
  13   1  11         42.15         28.05         9.91 o
 -15   2  11          5.22          3.01         3.77 o
 -14   2  11         91.88        100.44         4.00 o
 -13   2  11         44.48         52.60         3.03 o
 -12   2  11         14.35         17.99         2.49 o
 -11   2  11         99.05        103.37         2.98 o
 -10   2  11        799.38        787.27        10.03 o
  -9   2  11        371.64        353.39         4.98 o
  -8   2  11        568.72        525.01         5.06 o
  -7   2  11        582.91        592.80         5.47 o
  -6   2  11         52.07         58.64         1.52 o
  -5   2  11        360.16        381.40         3.73 o
  -4   2  11       4953.20       4943.77        39.50 o
  -3   2  11        692.61        666.53         6.32 o
  -2   2  11          1.06          0.86         0.85 o
  -1   2  11         15.61         19.87         0.85 o
   0   2  11         56.71         61.38         1.55 o
   1   2  11        171.39        187.31         2.26 o
   2   2  11       1320.51       1248.17        11.21 o
   3   2  11       2123.98       2039.54        17.85 o
   4   2  11        393.17        370.10         3.62 o
   5   2  11       1074.24       1016.46         9.19 o
   6   2  11       1153.69       1171.62        12.55 o
   7   2  11         15.86         17.73         2.05 o
   8   2  11        413.03        399.36         6.42 o
   9   2  11        400.02        413.89         6.84 o
  10   2  11        196.13        186.44         5.62 o
  11   2  11         50.19         46.96         5.38 o
  12   2  11          0.56          3.18         5.38 o
 -14   3  11         45.31         32.71        12.18 o
 -13   3  11        172.46        195.06         6.65 o
 -12   3  11        373.28        406.81        12.91 o
 -11   3  11          2.98          2.74         2.43 o
 -10   3  11          2.19          2.03         2.09 o
  -9   3  11         40.77         44.65         2.30 o
  -8   3  11        598.77        564.56         6.56 o
  -7   3  11       2206.88       2073.31        19.33 o
  -6   3  11         92.85        105.30         2.01 o
  -5   3  11         50.00         55.73         1.61 o
  -4   3  11         92.08         97.06         1.73 o
  -3   3  11        211.31        237.39         2.71 o
  -2   3  11        233.06        222.51         3.02 o
  -1   3  11        542.09        511.63         6.16 o
   0   3  11        399.12        386.39         4.41 o
   1   3  11        202.76        220.38         3.27 o
   2   3  11         53.03         65.29         1.82 o
   3   3  11        382.72        395.44         5.22 o
   4   3  11        502.55        521.32         7.33 o
   5   3  11       3556.49       3378.98        43.92 o
   6   3  11          4.16          4.63         1.92 o
   7   3  11        142.11        156.70         3.72 o
   8   3  11         81.39         88.95         3.51 o
   9   3  11         34.81         36.95         6.30 o
  10   3  11          4.42          7.55         4.40 o
  11   3  11         54.14         47.95         6.95 o
 -13   4  11         25.57         11.49        13.05 o
 -12   4  11        427.36        361.47       134.48 o
 -11   4  11        366.78        388.59         9.59 o
 -10   4  11        116.12        126.42         5.36 o
  -9   4  11         60.60         66.52         3.56 o
  -8   4  11         87.49        101.13         3.19 o
  -7   4  11        435.24        451.31         6.48 o
  -6   4  11         40.36         47.58         3.24 o
  -5   4  11        204.07        227.96         3.75 o
  -4   4  11         25.98         32.14         2.02 o
  -3   4  11        312.44        300.65         4.56 o
  -2   4  11        963.96        918.02        10.98 o
  -1   4  11        471.44        444.73         5.97 o
   0   4  11         97.35         86.95         2.49 o
   1   4  11        281.79        293.08         4.56 o
   2   4  11         10.02         10.95         1.98 o
   3   4  11        211.64        195.12         4.03 o
   4   4  11        802.43        750.86        10.94 o
   5   4  11        172.77        174.61         6.62 o
   6   4  11        770.58        699.77        13.41 o
   7   4  11        518.08        467.83        24.77 o
   8   4  11         90.60        103.27         7.29 o
   9   4  11         10.43          3.36        13.57 o
  10   4  11        464.08        527.14        15.10 o
 -11   5  11        190.09        173.22         8.85 o
 -10   5  11         47.42         42.56         8.01 o
  -9   5  11        161.96        178.46         8.55 o
  -8   5  11         12.55         15.96         3.61 o
  -7   5  11         19.01         15.43         4.45 o
  -6   5  11         28.82         33.09         3.90 o
  -5   5  11        670.33        700.87        11.20 o
  -4   5  11         17.71         22.50         3.32 o
  -3   5  11        123.45        130.99         4.47 o
  -2   5  11        201.85        205.15         5.42 o
  -1   5  11         15.12         12.92         2.94 o
   0   5  11         37.19         44.77         3.27 o
   1   5  11        213.01        217.70         5.81 o
   2   5  11        420.08        399.26         7.71 o
   3   5  11        356.09        316.33         6.75 o
   4   5  11        329.28        324.08         9.66 o
   5   5  11        143.08        155.35         6.75 o
   6   5  11          6.21         12.50         5.01 o
   7   5  11        223.81        236.23         8.87 o
  -7   6  11         85.90         81.41         6.26 o
  -6   6  11         16.92         24.89         5.44 o
  -5   6  11          2.37          4.90         4.04 o
  -4   6  11          6.67          9.64         3.65 o
  -3   6  11         11.80          9.58         4.87 o
  -2   6  11        289.65        273.57        48.97 o
  -1   6  11        133.67        133.90        24.81 o
   0   6  11         85.13         83.00        16.67 o
   1   6  11          2.38         -1.89         4.92 o
   2   6  11          2.45         -4.26         6.17 o
   3   6  11          5.06         -0.04         6.57 o
 -16   0  12        622.70        579.38        13.56 o
 -15   0  12        122.72        127.71         7.08 o
 -14   0  12         36.45         54.36         5.06 o
 -13   0  12       1127.92       1239.48        21.52 o
 -12   0  12        145.08        158.24         5.00 o
 -11   0  12        221.76        233.10         5.78 o
 -10   0  12          9.83         15.28         3.65 o
  -9   0  12        514.92        502.18         6.93 o
  -8   0  12       2631.48       2394.01        33.17 o
  -7   0  12       5486.65       5230.27        59.13 o
  -6   0  12       3953.66       3960.89        44.99 o
  -5   0  12        445.52        445.76         6.55 o
  -4   0  12        287.05        281.16         4.84 o
  -3   0  12         65.40         91.45         3.06 o
  -2   0  12        347.05        356.73         5.27 o
  -1   0  12       3555.03       3334.04        42.64 o
   1   0  12       1545.49       1776.21        23.03 o
   2   0  12        782.20        848.26        11.03 o
   3   0  12       1750.39       1800.27        40.14 o
   4   0  12       1136.71       1076.11        14.31 o
   5   0  12        400.57        356.60         5.84 o
   6   0  12          5.00          4.11         2.43 o
   7   0  12        449.77        419.44         9.24 o
   8   0  12         95.76         86.10         4.21 o
   9   0  12          2.09          2.17         3.36 o
  10   0  12        115.79        120.92         9.22 o
  11   0  12       1383.63       1533.10        47.63 o
  12   0  12        193.97        164.39        13.82 o
 -16   1  12          4.35          1.14         4.57 o
 -15   1  12         17.18          4.76         3.38 o
 -14   1  12        133.65        151.38         4.02 o
 -13   1  12          2.86          1.89         2.50 o
 -12   1  12          7.32         11.64         2.31 o
 -11   1  12        599.68        583.99         7.84 o
 -10   1  12        763.36        700.81         9.01 o
  -9   1  12        394.31        353.21         3.85 o
  -8   1  12        649.31        618.71         5.71 o
  -7   1  12        517.22        481.82         4.60 o
  -6   1  12        756.51        770.52         6.79 o
  -5   1  12       2786.98       2753.08        22.27 o
  -4   1  12        711.56        706.35         6.75 o
  -3   1  12        491.07        505.73         5.01 o
  -2   1  12          6.96          7.79         0.96 o
  -1   1  12        521.13        561.62         4.99 o
   0   1  12        284.98        290.06         2.89 o
   1   1  12       1186.78       1112.56        10.03 o
   2   1  12       1897.97       1735.66        15.37 o
   3   1  12        696.78        672.03         6.18 o
   4   1  12         32.63         41.26         1.58 o
   5   1  12         75.95         81.41         2.20 o
   6   1  12         61.98         62.92         2.20 o
   7   1  12        343.30        309.52         5.29 o
   8   1  12         53.98         55.68         2.66 o
   9   1  12        512.03        517.84         7.90 o
  10   1  12         16.86         11.86         4.04 o
  11   1  12         58.79         68.40         5.10 o
  12   1  12          9.16         10.64         5.25 o
 -15   2  12          2.08          0.56         3.63 o
 -14   2  12         21.67         19.56         3.20 o
 -13   2  12         27.33         29.52         2.95 o
 -12   2  12        210.20        237.86         4.54 o
 -11   2  12         51.38         58.57         2.62 o
 -10   2  12       1328.40       1301.73        15.67 o
  -9   2  12       1020.56        958.99        13.06 o
  -8   2  12        805.47        729.16         6.65 o
  -7   2  12        672.87        653.14         5.98 o
  -6   2  12       1615.69       1526.46        12.70 o
  -5   2  12        113.85        115.24         1.84 o
  -4   2  12        225.89        248.19         2.82 o
  -3   2  12        264.58        232.24         2.72 o
  -2   2  12       1147.24       1167.13         9.72 o
  -1   2  12        208.40        199.19         2.12 o
   0   2  12        417.37        455.96         4.06 o
   1   2  12       1327.91       1237.09        12.41 o
   2   2  12         86.22         91.96         1.46 o
   3   2  12        196.47        211.19         2.54 o
   4   2  12       3392.42       3238.81        25.55 o
   5   2  12        995.66       1020.00         9.65 o
   6   2  12         43.92         53.51         2.44 o
   7   2  12         26.44         23.91         2.97 o
   8   2  12          7.58          9.44         2.64 o
   9   2  12        409.24        419.08        11.74 o
  10   2  12        434.68        386.70         8.53 o
  11   2  12          6.58         11.54         4.69 o
  12   2  12        124.96        125.32        10.76 o
 -14   3  12        114.47         99.95        19.62 o
 -13   3  12         54.95         72.63         5.30 o
 -12   3  12         84.50         91.52         4.77 o
 -11   3  12         13.74         15.98         2.55 o
 -10   3  12         46.85         53.39         2.57 o
  -9   3  12        347.60        337.09         5.83 o
  -8   3  12          7.08         11.41         1.95 o
  -7   3  12       1387.33       1262.18        12.19 o
  -6   3  12       1015.75        959.74         8.58 o
  -5   3  12         14.38         17.20         1.49 o
  -4   3  12         49.57         47.15         1.45 o
  -3   3  12        546.77        549.16         5.73 o
  -2   3  12        730.29        687.00         6.90 o
  -1   3  12         77.34         80.06         1.95 o
   0   3  12        903.25        884.60         8.90 o
   1   3  12          3.39          7.18         1.50 o
   2   3  12        737.81        720.06         8.31 o
   3   3  12         76.10         83.58         2.42 o
   4   3  12        613.85        602.04         9.79 o
   5   3  12          9.69         13.78         2.57 o
   6   3  12        534.46        511.73         7.71 o
   7   3  12        393.69        391.48         7.34 o
   8   3  12          0.13         -2.81         2.81 o
   9   3  12         77.90         80.14         6.90 o
  10   3  12        316.21        324.04        11.82 o
  11   3  12         45.42         42.75         6.98 o
 -13   4  12         10.08         26.05        10.49 o
 -12   4  12          1.28          5.78         3.86 o
 -11   4  12          5.22          2.10         3.32 o
 -10   4  12          9.93         12.80         2.89 o
  -9   4  12        645.66        693.10        11.83 o
  -8   4  12         42.36         46.32         2.74 o
  -7   4  12         19.79         25.13         2.39 o
  -6   4  12        158.70        172.77         3.60 o
  -5   4  12          0.19          0.04         1.61 o
  -4   4  12         18.49         23.31         2.02 o
  -3   4  12        254.60        236.16         3.78 o
  -2   4  12         40.28         41.79         2.20 o
  -1   4  12          0.62          2.60         1.84 o
   0   4  12          0.44         -1.94         1.94 o
   1   4  12        340.25        335.63         5.12 o
   2   4  12         69.07         68.71         2.61 o
   3   4  12        843.28        771.77        11.20 o
   4   4  12         75.70         67.54         2.88 o
   5   4  12          6.25          6.74         2.84 o
   6   4  12         15.71         14.24         5.42 o
   7   4  12         41.62         42.59         5.43 o
   8   4  12          8.60         10.89         6.06 o
   9   4  12        182.59        205.42         8.22 o
 -11   5  12          1.65         -4.42         9.29 o
 -10   5  12         67.48         57.67        12.88 o
  -9   5  12          0.03          1.07         3.65 o
  -8   5  12         73.22         79.01         6.57 o
  -7   5  12         62.61         68.79         5.64 o
  -6   5  12         79.47         92.31         4.04 o
  -5   5  12        241.43        239.29         6.35 o
  -4   5  12          0.04         -2.36         2.44 o
  -3   5  12         27.24         23.68         3.09 o
  -2   5  12          1.73          1.86         2.90 o
  -1   5  12          2.83          1.20         2.76 o
   0   5  12        166.53        141.10         4.28 o
   1   5  12        126.55        136.05         4.29 o
   2   5  12          0.11         -2.58         2.97 o
   3   5  12          8.47         11.55         3.63 o
   4   5  12          0.89          1.57         3.83 o
   5   5  12         19.44         14.11         6.77 o
   6   5  12          1.73          2.96         5.16 o
   7   5  12         20.21         22.05        13.17 o
  -7   6  12         20.84         27.58         9.53 o
  -6   6  12        208.08        233.03         9.47 o
  -5   6  12        115.03        144.26         7.45 o
  -4   6  12         43.00         37.92         5.84 o
  -3   6  12        467.90        517.94        13.38 o
  -2   6  12          1.70          3.76         4.90 o
  -1   6  12         37.38         38.51         7.87 o
   0   6  12          7.29         13.14         5.35 o
   1   6  12        309.00        253.21       158.98 o
   2   6  12          0.02         -2.73         6.58 o
 -16   1  13         66.60         63.23         6.06 o
 -15   1  13          0.43          3.15         3.19 o
 -14   1  13        311.78        359.95         6.12 o
 -13   1  13          4.54          6.69         2.61 o
 -12   1  13        530.18        574.73         7.91 o
 -11   1  13          0.02         -1.22         1.97 o
 -10   1  13        185.93        182.85         3.57 o
  -9   1  13          3.92          4.51         1.45 o
  -8   1  13        583.69        537.17         5.14 o
  -7   1  13        181.59        193.58         2.52 o
  -6   1  13        454.00        438.11         4.49 o
  -5   1  13        253.10        290.00         3.09 o
  -4   1  13        184.73        175.22         2.20 o
  -3   1  13         54.41         64.92         1.47 o
  -2   1  13       1568.91       1555.07        12.79 o
   0   1  13        378.46        421.00         4.04 o
   1   1  13         90.06         93.37         1.49 o
   2   1  13          3.11          2.59         0.88 o
   3   1  13         96.94        119.69         1.93 o
   4   1  13        918.07        895.93         8.64 o
   5   1  13        287.15        284.99         3.63 o
   6   1  13        124.60        111.78         3.22 o
   7   1  13         30.82         36.32         2.47 o
   8   1  13          4.87         11.58         2.46 o
   9   1  13         87.63         90.59         3.30 o
  10   1  13         40.00         45.35         4.07 o
  11   1  13         46.96         45.24         6.57 o
  12   1  13          8.27          2.22         5.91 o
 -15   2  13          0.29         -3.56         3.56 o
 -14   2  13          6.01          9.32         3.22 o
 -13   2  13         23.87         29.05         2.99 o
 -12   2  13        132.87        148.36         3.68 o
 -11   2  13         47.61         50.17         2.59 o
 -10   2  13        369.45        355.86         5.47 o
  -9   2  13       1467.41       1364.28        16.34 o
  -8   2  13          2.60          3.37         1.56 o
  -7   2  13        418.52        398.66         4.13 o
  -6   2  13        256.56        242.33         3.25 o
  -5   2  13        735.30        641.76         5.77 o
  -4   2  13        737.74        727.83         6.92 o
  -3   2  13         15.38         11.64         1.12 o
  -2   2  13         54.54         50.00         1.37 o
  -1   2  13        583.95        586.35         5.20 o
   0   2  13          0.85          2.15         0.86 o
   1   2  13       1733.33       1707.47        14.01 o
   2   2  13       3248.06       3065.16        29.35 o
   3   2  13        115.24        108.34         1.91 o
   4   2  13        121.65        125.51         2.56 o
   5   2  13         11.49         14.79         1.68 o
   6   2  13        104.61         97.14         2.82 o
   7   2  13        332.86        314.22         5.44 o
   8   2  13        485.50        469.74         7.88 o
   9   2  13        116.43        110.85         4.67 o
  10   2  13        296.29        297.15        11.25 o
  11   2  13          5.99          8.91         4.86 o
 -14   3  13         11.71          6.59         4.34 o
 -13   3  13         23.29         25.84         4.70 o
 -12   3  13         11.18         12.90         3.24 o
 -11   3  13        790.41        854.89        22.03 o
 -10   3  13        222.19        230.72         4.43 o
  -9   3  13         16.66         25.37         2.27 o
  -8   3  13          0.27          0.13         2.02 o
  -7   3  13        234.26        229.70         5.82 o
  -6   3  13        104.80        101.97         2.46 o
  -5   3  13        111.91        121.78         2.24 o
  -4   3  13          5.26          7.45         1.27 o
  -3   3  13        182.75        166.16         2.62 o
  -2   3  13        221.18        252.45         3.41 o
  -1   3  13        715.68        728.02         7.33 o
   0   3  13          4.92          7.77         1.55 o
   1   3  13        166.37        164.59         2.75 o
   2   3  13        393.30        394.61         5.10 o
   3   3  13       2471.42       2410.38        31.74 o
   4   3  13        824.99        766.23        12.08 o
   5   3  13        316.78        299.68         6.13 o
   6   3  13         24.77         29.65         4.14 o
   7   3  13         20.83         24.75         2.86 o
   8   3  13         51.00         52.97        15.20 o
   9   3  13        117.77        109.92         7.34 o
  10   3  13         29.49         22.03         6.13 o
 -12   4  13         42.14         41.84        11.19 o
 -11   4  13        107.57        103.23         5.83 o
 -10   4  13         46.94         51.91         5.36 o
  -9   4  13        652.10        652.44        10.93 o
  -8   4  13         22.03         26.77         2.73 o
  -7   4  13        218.94        239.08         4.48 o
  -6   4  13        233.38        247.89         5.15 o
  -5   4  13          0.26          1.59         2.29 o
  -4   4  13        255.52        247.61         4.40 o
  -3   4  13        874.36        841.50        16.58 o
  -2   4  13        355.11        298.60         4.47 o
  -1   4  13        912.85        845.69        11.33 o
   0   4  13        672.05        632.55         8.77 o
   1   4  13        489.44        476.89         7.44 o
   2   4  13        915.63        865.68        12.39 o
   3   4  13        483.92        475.70         7.59 o
   4   4  13         34.26         40.38         2.77 o
   5   4  13          3.90          3.90         2.60 o
   6   4  13         65.14         68.75         5.55 o
   7   4  13         68.43         79.96         5.41 o
   8   4  13         60.29         74.75         7.95 o
   9   4  13          0.51          0.13         5.71 o
 -10   5  13         53.04         69.70         5.77 o
  -9   5  13         26.61         21.79         5.14 o
  -8   5  13         32.05         29.40         7.65 o
  -7   5  13        337.92        342.42        11.31 o
  -6   5  13        367.59        388.80         8.28 o
  -5   5  13         96.68        117.48         4.20 o
  -4   5  13        295.55        290.42        11.27 o
  -3   5  13        182.69        187.16         9.36 o
  -2   5  13         69.30         48.98         3.28 o
  -1   5  13          8.43         17.77         2.93 o
   0   5  13        744.07        715.40        22.89 o
   1   5  13         69.99         84.86         3.87 o
   2   5  13        271.94        282.02         8.29 o
   3   5  13        571.05        589.04        15.99 o
   4   5  13          8.79          4.99         4.15 o
   5   5  13         11.14         10.77         5.46 o
   6   5  13         98.73         98.44         7.19 o
  -6   6  13        155.19        177.38         8.05 o
  -5   6  13         11.76         17.04         5.39 o
  -4   6  13        273.47        276.51        15.31 o
  -3   6  13        299.88        308.72        10.43 o
  -2   6  13         17.07         13.56         4.24 o
  -1   6  13         51.42         52.01         8.21 o
   0   6  13         64.83         54.32        36.88 o
   1   6  13         49.16          7.14        12.01 o
 -16   0  14         31.49         34.63         6.31 o
 -15   0  14        828.17        796.22        22.63 o
 -14   0  14       1019.20       1155.43        20.51 o
 -13   0  14         50.69         62.21         4.67 o
 -12   0  14        108.70        112.27         4.85 o
 -11   0  14        601.63        604.66        11.48 o
 -10   0  14         33.30         38.72         3.11 o
  -9   0  14       1454.30       1273.43        23.09 o
  -8   0  14        628.56        584.75         8.83 o
  -7   0  14        804.63        768.54         9.67 o
  -6   0  14        178.91        177.54         4.36 o
  -5   0  14       1150.65       1127.93        13.52 o
  -4   0  14         57.69         72.54         2.12 o
  -3   0  14       3143.80       3068.87        38.05 o
  -2   0  14       2520.09       2254.42        25.41 o
  -1   0  14        102.28        100.07         2.12 o
   0   0  14          3.71          1.56         1.51 o
   1   0  14        358.99        380.48         5.49 o
   2   0  14        274.61        316.99         4.77 o
   3   0  14       1017.96        954.44        14.22 o
   4   0  14       2313.45       2105.69        26.98 o
   5   0  14        699.41        628.23        16.39 o
   6   0  14        128.81        125.87         9.01 o
   7   0  14         18.89         23.15         3.22 o
   8   0  14         83.17         68.75         4.04 o
   9   0  14         91.18        104.04         4.92 o
  10   0  14        267.82        259.50        12.78 o
  11   0  14        110.50        119.39        12.60 o
  12   0  14         11.22          3.13        11.52 o
 -15   1  14         95.80         94.85         4.16 o
 -14   1  14         18.46         15.74         3.05 o
 -13   1  14        576.93        641.25         8.78 o
 -12   1  14        965.57       1044.65        13.06 o
 -11   1  14        482.04        503.22         7.11 o
 -10   1  14         39.92         45.13         2.31 o
  -9   1  14        100.52         97.49         2.59 o
  -8   1  14         63.39         59.58         1.79 o
  -7   1  14        362.17        348.02         3.65 o
  -6   1  14        938.62        854.76         7.48 o
  -5   1  14        344.26        288.67         3.16 o
  -4   1  14        141.13        119.96         1.97 o
  -3   1  14          1.26          1.56         1.08 o
  -2   1  14         18.87         21.27         1.12 o
  -1   1  14       1622.50       1698.41        14.03 o
   0   1  14          1.90          1.70         0.93 o
   1   1  14       1985.10       1813.41        14.83 o
   2   1  14        224.54        225.09         2.53 o
   3   1  14        123.36        135.33         2.28 o
   4   1  14         24.40         24.07         1.64 o
   5   1  14         26.01         25.75         2.52 o
   6   1  14        621.30        597.98        10.71 o
   7   1  14       2067.78       1905.26        24.52 o
   8   1  14        682.57        625.75        11.04 o
   9   1  14          0.24         -0.76         2.57 o
  10   1  14          0.64         -2.13         3.20 o
  11   1  14         16.30          8.44         4.99 o
 -15   2  14         47.66         21.39         8.94 o
 -14   2  14         48.55         57.70         4.02 o
 -13   2  14        350.24        403.79         6.52 o
 -12   2  14         46.98         51.33         2.92 o
 -11   2  14          6.51         12.26         3.41 o
 -10   2  14        315.92        338.31         6.20 o
  -9   2  14        560.61        571.70         8.93 o
  -8   2  14         57.68         59.61         2.10 o
  -7   2  14        127.71        126.27         2.25 o
  -6   2  14        594.06        556.28         5.24 o
  -5   2  14        102.54        103.00         1.93 o
  -4   2  14        501.23        446.86         4.61 o
  -2   2  14          0.11          3.22         1.07 o
  -1   2  14        454.04        446.63         4.15 o
   0   2  14         33.13         39.78         1.16 o
   1   2  14        128.24        151.10         2.33 o
   2   2  14        360.64        365.58         3.87 o
   3   2  14        370.69        384.11         4.09 o
   4   2  14        195.99        204.59         3.51 o
   5   2  14       1687.60       1613.99        38.47 o
   6   2  14        523.47        517.62         8.72 o
   7   2  14          1.82          2.31         2.41 o
   8   2  14         40.07         42.40         3.03 o
   9   2  14         26.35         23.72         3.35 o
  10   2  14         22.84         21.97         4.64 o
  11   2  14          0.06         -3.85         5.82 o
 -14   3  14         49.96         41.23        12.77 o
 -13   3  14         15.93         14.54         3.51 o
 -12   3  14         79.16         87.69         4.97 o
 -11   3  14        243.11        246.41         5.54 o
 -10   3  14        854.32        888.77        11.36 o
  -9   3  14        339.92        357.84         5.59 o
  -8   3  14         14.84         14.69         2.10 o
  -7   3  14        679.01        651.53         8.61 o
  -6   3  14          2.70          4.26         1.68 o
  -5   3  14          1.34          3.07         1.52 o
  -4   3  14       1492.23       1281.01        12.59 o
  -3   3  14        482.92        473.16         5.39 o
  -2   3  14        267.67        256.78         3.52 o
  -1   3  14        377.98        372.85         4.37 o
   0   3  14          0.19          2.61         1.53 o
   1   3  14         46.58         48.77         1.90 o
   2   3  14        684.56        691.43        13.77 o
   3   3  14        133.91        149.41         3.07 o
   4   3  14        458.60        438.00         7.48 o
   5   3  14       1144.34       1113.97        22.56 o
   6   3  14          5.51         13.33         5.13 o
   7   3  14          6.36          6.97         3.26 o
   8   3  14         62.21         57.93         4.40 o
   9   3  14         48.58         43.63         8.72 o
  10   3  14          5.93          8.45         6.87 o
 -12   4  14         74.32         62.60         6.48 o
 -11   4  14          0.39          4.08         3.25 o
 -10   4  14         70.32         77.69         6.84 o
  -9   4  14        151.75        167.17         7.16 o
  -8   4  14          0.79          3.32         2.50 o
  -7   4  14        179.82        187.21         4.13 o
  -6   4  14         13.54         16.09         2.31 o
  -5   4  14          0.12         -2.28         2.28 o
  -4   4  14        132.61        155.93         6.59 o
  -3   4  14         70.39         59.25         2.75 o
  -2   4  14         30.27         44.00         2.41 o
  -1   4  14         84.34         82.05         2.57 o
   0   4  14         53.09         50.01         2.54 o
   1   4  14        296.61        286.12         5.16 o
   2   4  14        443.72        421.88        10.82 o
   3   4  14          6.40          4.70         2.48 o
   4   4  14          2.50          5.62         2.59 o
   5   4  14          6.01          4.21         2.68 o
   6   4  14          3.47          2.34         2.96 o
   7   4  14         11.07         15.94         4.65 o
   8   4  14        201.22        216.31         8.65 o
 -10   5  14         10.84          1.00         4.92 o
  -9   5  14          3.34          9.42         4.08 o
  -8   5  14        122.86        155.45         7.93 o
  -7   5  14         15.59         17.83         5.03 o
  -6   5  14         17.64         17.63         3.44 o
  -5   5  14         35.41         38.58         3.45 o
  -4   5  14        255.91        260.70         7.87 o
  -3   5  14         38.56         44.30         2.87 o
  -2   5  14         12.23         16.69         2.64 o
  -1   5  14          1.05          2.13         2.69 o
   0   5  14        123.49        124.03         4.75 o
   1   5  14          4.32          4.92         3.92 o
   2   5  14         64.79         69.14         5.33 o
   3   5  14         51.32         65.55         5.43 o
   4   5  14         10.73         13.49         4.81 o
   5   5  14          0.07        380.16       246.11 o
   6   5  14         97.11        102.83         8.16 o
  -6   6  14          8.65          2.62         5.98 o
  -5   6  14        100.87        108.54         7.15 o
  -4   6  14        117.37        129.11         7.61 o
  -3   6  14         87.82         91.34         5.95 o
  -2   6  14        140.81        163.13         8.41 o
  -1   6  14          0.14         -0.19         4.75 o
   0   6  14        291.21        258.21       155.79 o
 -15   1  15         13.70         12.38         3.39 o
 -14   1  15        195.01        207.55         4.61 o
 -13   1  15        171.51        188.07         4.23 o
 -12   1  15          1.42          3.74         2.42 o
 -11   1  15          7.65          8.15         2.26 o
 -10   1  15        101.91         95.80         2.85 o
  -9   1  15        746.40        704.55         9.07 o
  -8   1  15         50.74         45.54         1.69 o
  -7   1  15        847.39        793.93         7.09 o
  -6   1  15        298.24        304.14         3.32 o
  -5   1  15        525.49        496.35         4.69 o
  -4   1  15         32.93         45.62         1.54 o
  -3   1  15       1081.62       1028.18         8.73 o
  -2   1  15          5.06         10.63         1.10 o
  -1   1  15        377.90        350.88         3.44 o
   0   1  15        330.60        377.44         3.64 o
   1   1  15         72.43         67.20         1.50 o
   2   1  15          4.67          5.03         1.12 o
   3   1  15        657.16        648.72         6.69 o
   4   1  15          2.91          2.65         2.16 o
   5   1  15        199.01        217.50         4.92 o
   6   1  15         52.50         43.02         2.46 o
   7   1  15          0.44          0.31         2.34 o
   8   1  15          3.64          3.25         2.55 o
   9   1  15        130.10        126.43         4.86 o
  10   1  15          0.10         -2.86         3.89 o
  11   1  15         29.99         15.85         6.93 o
 -15   2  15          2.20         10.15         5.76 o
 -14   2  15         83.04         89.70         4.31 o
 -13   2  15         86.95        101.98         4.13 o
 -12   2  15        311.46        371.94         6.05 o
 -11   2  15        103.24        133.53         3.49 o
 -10   2  15         17.50         24.59         2.86 o
  -9   2  15         11.03         10.21         2.11 o
  -8   2  15         80.13         76.52         2.68 o
  -7   2  15        768.55        705.10         7.31 o
  -6   2  15        609.39        530.43         5.09 o
  -5   2  15          6.54          8.33         1.38 o
  -4   2  15        359.54        331.74         3.69 o
  -3   2  15        463.06        486.40         4.68 o
  -2   2  15        184.67        181.75         2.47 o
  -1   2  15        525.48        535.71         4.89 o
   0   2  15        975.76        927.35         7.93 o
   1   2  15         30.29         39.75         1.40 o
   2   2  15       2070.27       1957.38        16.81 o
   3   2  15        149.63        164.02         2.84 o
   4   2  15        752.70        751.96        10.27 o
   5   2  15          3.48          6.18         2.45 o
   6   2  15        194.16        205.27         4.60 o
   7   2  15        355.11        362.85        12.44 o
   8   2  15         61.16         67.68         4.14 o
   9   2  15         58.43         69.43         5.67 o
  10   2  15        197.56        208.94        12.13 o
 -14   3  15          0.04          4.93         4.95 o
 -13   3  15          4.46          1.86         3.49 o
 -12   3  15          4.36          4.45         3.48 o
 -11   3  15        575.50        597.68        12.02 o
 -10   3  15       1542.57       1512.52        19.56 o
  -9   3  15        187.77        213.18         4.27 o
  -8   3  15          0.17         -0.62         2.11 o
  -7   3  15          1.48          2.23         1.94 o
  -6   3  15          5.29          5.14         1.81 o
  -5   3  15        345.58        306.66         4.01 o
  -4   3  15        933.03        823.77         8.94 o
  -3   3  15        442.21        426.48         5.71 o
  -2   3  15        729.96        715.99         8.30 o
  -1   3  15        188.11        211.67         3.45 o
   0   3  15         73.32         69.30         2.40 o
   1   3  15         11.04         12.78         2.29 o
   2   3  15        429.44        387.28         6.27 o
   3   3  15       1556.64       1538.49        22.63 o
   4   3  15          1.42          2.70         2.25 o
   5   3  15          0.01         -0.02         4.58 o
   6   3  15         72.29         77.95         4.56 o
   7   3  15        239.57        224.36         7.28 o
   8   3  15         74.60         80.52         5.33 o
   9   3  15         81.59        101.23         7.92 o
 -12   4  15         11.26          3.92         4.25 o
 -11   4  15        339.42        352.73         7.87 o
 -10   4  15        121.48        150.34        14.09 o
  -9   4  15         32.57         35.00         5.26 o
  -8   4  15        135.06        142.35         4.44 o
  -7   4  15        116.51        120.20         4.10 o
  -6   4  15         45.92         53.28         3.70 o
  -5   4  15        393.17        387.33         6.68 o
  -4   4  15        690.53        669.61        10.10 o
  -3   4  15          2.13         -1.47         2.19 o
  -2   4  15        412.57        406.41         6.29 o
  -1   4  15        471.21        455.34         7.22 o
   0   4  15         22.33         24.42         2.21 o
   1   4  15        284.08        291.26         5.02 o
   2   4  15         11.48         17.03         2.33 o
   3   4  15         17.37         21.53         2.47 o
   4   4  15        363.71        340.75         7.28 o
   5   4  15        203.53        209.15         5.84 o
   6   4  15          8.19          6.74         3.84 o
   7   4  15        187.26        227.16         8.47 o
   8   4  15         33.50         30.31         6.99 o
 -10   5  15         28.93         23.03         6.45 o
  -9   5  15         42.49         49.55        11.03 o
  -8   5  15        475.56        504.72        15.29 o
  -7   5  15        180.12        198.16         8.56 o
  -6   5  15         58.01         58.63         4.01 o
  -5   5  15        606.82        636.02        18.84 o
  -4   5  15        239.42        250.95         6.52 o
  -3   5  15         54.66         54.32         3.15 o
  -2   5  15        269.97        292.75         9.28 o
  -1   5  15       1191.63       1119.68        24.13 o
   0   5  15         22.01         22.90         3.16 o
   1   5  15        332.51        331.67        20.17 o
   2   5  15         81.79        102.91         8.19 o
   3   5  15        120.41        149.70        10.32 o
   4   5  15          0.15          3.85         5.47 o
   5   5  15         70.25         79.21        12.78 o
  -4   6  15        185.68        185.62        11.19 o
  -3   6  15          1.14          1.58         7.12 o
  -2   6  15          7.44          1.15         6.47 o
 -15   0  16        126.82        117.47         5.70 o
 -14   0  16         13.07         19.67         4.29 o
 -13   0  16         48.83         55.86         4.46 o
 -12   0  16        203.81        214.76         6.11 o
 -11   0  16        130.81        143.32         5.99 o
 -10   0  16       1222.18       1191.58        28.06 o
  -9   0  16       1760.80       1662.97        27.73 o
  -8   0  16        990.83        930.19        13.33 o
  -7   0  16          1.46          2.74         1.92 o
  -6   0  16         55.58         72.71         2.40 o
  -5   0  16          1.05          2.65         1.71 o
  -4   0  16       1256.30       1193.34        17.53 o
  -3   0  16       1870.92       1649.43        23.22 o
  -2   0  16        801.71        875.45        10.70 o
  -1   0  16          9.08         16.53         2.60 o
   0   0  16         92.53         86.70         3.29 o
   1   0  16        209.34        261.36         4.00 o
   2   0  16       1336.73       1313.31        16.87 o
   3   0  16       1662.19       1532.07        32.73 o
   4   0  16         23.26         16.26         3.08 o
   5   0  16        174.93        147.02         4.77 o
   6   0  16         87.56         79.30         4.83 o
   7   0  16          3.52          4.77         3.26 o
   8   0  16        901.27        815.23        24.33 o
   9   0  16        685.11        703.80        24.18 o
  10   0  16         56.96         71.87        11.03 o
  11   0  16        144.29        150.86        13.09 o
 -15   1  16         68.42         58.14         3.89 o
 -14   1  16          2.67         -2.95         2.95 o
 -13   1  16          3.74          5.94         3.08 o
 -12   1  16        907.04        986.74        12.45 o
 -11   1  16          0.33          2.49         2.30 o
 -10   1  16         12.39         16.08         2.71 o
  -9   1  16         26.95         32.60         2.16 o
  -8   1  16        226.04        215.70         4.11 o
  -7   1  16        673.27        594.94         5.63 o
  -6   1  16        899.25        833.44         7.37 o
  -5   1  16         86.86         81.09         1.83 o
  -4   1  16         20.32         20.43         1.39 o
  -3   1  16        473.06        468.32         4.43 o
  -2   1  16       1450.85       1398.95        11.64 o
  -1   1  16       3450.78       3231.21        26.04 o
   0   1  16       5089.90       4888.51        39.09 o
   1   1  16        185.97        202.92         2.36 o
   2   1  16        283.23        301.43         3.27 o
   3   1  16        453.45        440.24         6.04 o
   4   1  16          2.97          6.41         3.23 o
   5   1  16        428.55        406.68        10.83 o
   6   1  16        480.61        454.45         6.98 o
   7   1  16         17.42         15.76         2.54 o
   8   1  16        175.91        212.63         5.53 o
   9   1  16         11.65          6.57         3.47 o
  10   1  16         12.96         15.40         5.16 o
 -15   2  16         90.65         69.31         8.50 o
 -14   2  16         69.22         56.17         5.15 o
 -13   2  16        249.16        259.49         5.86 o
 -12   2  16        185.44        210.51         4.51 o
 -11   2  16        220.61        233.88         4.52 o
 -10   2  16         17.69         24.01         2.47 o
  -9   2  16        567.67        562.61         7.68 o
  -8   2  16        262.54        257.76         4.33 o
  -7   2  16        213.38        180.94         3.24 o
  -6   2  16          0.07          0.43         1.54 o
  -5   2  16        279.88        254.68         3.25 o
  -4   2  16         48.66         56.98         1.63 o
  -3   2  16        185.43        186.01         2.71 o
  -2   2  16        246.03        236.66         3.54 o
  -1   2  16        127.71        129.28         1.95 o
   0   2  16         10.94         13.31         1.38 o
   1   2  16       4837.48       4649.38        50.76 o
   2   2  16         11.55          9.31         1.43 o
   3   2  16        228.65        221.96         3.17 o
   4   2  16        196.57        207.79         3.91 o
   5   2  16        601.22        584.95        14.88 o
   6   2  16        101.83        125.67         4.61 o
   7   2  16        225.53        225.47        10.59 o
   8   2  16         11.99         12.11         3.05 o
   9   2  16         25.51         39.54         4.63 o
  10   2  16          0.25          6.03         5.72 o
 -13   3  16         75.70         86.61         5.74 o
 -12   3  16         93.10         88.42         5.31 o
 -11   3  16         91.44        115.53         5.22 o
 -10   3  16         39.77         43.21         4.09 o
  -9   3  16        353.67        363.97         5.82 o
  -8   3  16         23.50         17.70         2.29 o
  -7   3  16        312.93        317.71         5.83 o
  -6   3  16         11.82         12.36         1.98 o
  -5   3  16        332.28        291.33        11.01 o
  -4   3  16         48.03         49.77         1.86 o
  -3   3  16        249.49        243.44         4.32 o
  -2   3  16        475.35        418.10        10.40 o
  -1   3  16         26.36         35.61         2.11 o
   0   3  16          0.00         -0.17         2.38 o
   1   3  16        549.72        489.73        10.71 o
   2   3  16       1544.85       1490.55        20.71 o
   3   3  16          1.26          1.97         2.12 o
   4   3  16        255.56        266.19         5.26 o
   5   3  16         17.84         16.68         2.74 o
   6   3  16         94.03         98.59         5.01 o
   7   3  16         45.60         57.48         4.61 o
   8   3  16         67.07         69.80         5.45 o
   9   3  16        102.07        112.33        14.91 o
 -12   4  16        188.27        143.83        10.65 o
 -11   4  16        125.27        114.89         5.09 o
 -10   4  16        431.11        454.91         9.03 o
  -9   4  16          0.48          1.39         2.92 o
  -8   4  16        157.67        163.95         6.10 o
  -7   4  16         67.28         65.22         3.10 o
  -6   4  16        225.33        237.60         7.99 o
  -5   4  16         13.30         18.50         2.60 o
  -4   4  16          1.22          5.84         2.41 o
  -3   4  16        251.68        210.94         4.48 o
  -2   4  16        202.03        201.71         4.38 o
  -1   4  16        177.01        184.28         4.16 o
   0   4  16         75.40         70.17         2.60 o
   1   4  16          9.63         11.60         2.30 o
   2   4  16         16.17         16.64         2.39 o
   3   4  16          4.92          0.84         2.42 o
   4   4  16          0.22          0.98         4.07 o
   5   4  16         26.24         27.38         6.68 o
   6   4  16         26.05         28.85         7.75 o
   7   4  16         11.08         18.44         5.53 o
  -9   5  16         40.66         38.16         7.11 o
  -8   5  16        127.32        121.47         7.91 o
  -7   5  16          1.20          1.03         3.59 o
  -6   5  16        136.31        138.68         5.36 o
  -5   5  16         26.17         26.08         3.72 o
  -4   5  16          3.07          2.58         3.40 o
  -3   5  16          4.20          3.13         5.90 o
  -2   5  16         10.99         15.32         3.40 o
  -1   5  16         90.81         87.02         3.87 o
   0   5  16        138.84        136.80         5.44 o
   1   5  16          0.00         -2.73         3.66 o
   2   5  16         30.66         25.23         6.98 o
   3   5  16          7.59          6.85         5.82 o
   4   5  16          7.05          7.09         6.38 o
 -15   1  17        144.10        131.57         4.89 o
 -14   1  17         50.42         57.37         3.46 o
 -13   1  17        167.82        182.11         4.35 o
 -12   1  17        156.80        178.69         4.28 o
 -11   1  17        294.25        326.51         5.34 o
 -10   1  17        622.24        648.02         8.63 o
  -9   1  17         43.98         51.00         2.37 o
  -8   1  17          2.20          1.62         1.76 o
  -7   1  17         34.24         33.68         1.96 o
  -6   1  17         39.58         34.11         1.57 o
  -5   1  17        207.50        201.24         2.95 o
  -4   1  17         20.34         11.66         1.42 o
  -3   1  17         17.29         15.43         1.31 o
  -2   1  17        237.09        215.36         3.17 o
  -1   1  17        526.65        481.38         4.57 o
   0   1  17        148.42        154.64         2.15 o
   1   1  17         84.51         92.25         1.76 o
   2   1  17        414.64        394.65         4.63 o
   3   1  17          1.06          3.90         2.33 o
   4   1  17         21.77         29.21         2.82 o
   5   1  17          2.52          1.61         2.54 o
   6   1  17        386.90        364.88        10.46 o
   7   1  17         50.88         37.03         3.20 o
   8   1  17         65.69         71.00         4.17 o
   9   1  17         88.53         94.19         7.68 o
  10   1  17        168.12        180.11        13.55 o
 -14   2  17         21.35         12.22         3.37 o
 -13   2  17        197.41        224.02         5.52 o
 -12   2  17          9.85         13.04         2.92 o
 -11   2  17        131.10        138.58         3.68 o
 -10   2  17        324.18        330.24         5.40 o
  -9   2  17         93.79        101.08         3.06 o
  -8   2  17        385.03        377.78         6.18 o
  -7   2  17        510.95        505.68         6.94 o
  -6   2  17          5.54          4.97         1.71 o
  -5   2  17        128.39        116.13         3.01 o
  -4   2  17        266.55        276.86         3.60 o
  -3   2  17        323.91        330.86         3.66 o
  -2   2  17        179.32        175.77         2.67 o
  -1   2  17       2863.70       2780.85        35.64 o
   0   2  17        265.17        265.73         3.37 o
   1   2  17        392.02        379.95         4.40 o
   2   2  17         43.66         52.54         1.79 o
   3   2  17        171.19        173.28         3.07 o
   4   2  17        145.04        139.15         4.12 o
   5   2  17        493.99        527.49        10.80 o
   6   2  17          5.15         10.35         3.48 o
   7   2  17        131.16        134.43         5.27 o
   8   2  17         55.83         67.20         5.77 o
   9   2  17          6.20         13.06         6.48 o
 -13   3  17        307.46        277.24         7.25 o
 -12   3  17         19.65         13.63         4.31 o
 -11   3  17         39.26         47.52         6.48 o
 -10   3  17        215.32        231.52         8.78 o
  -9   3  17         84.67         84.81         3.16 o
  -8   3  17         64.08         66.13         2.83 o
  -7   3  17         33.21         36.90         2.74 o
  -6   3  17        141.57        143.67         3.37 o
  -5   3  17         12.76         10.31         1.94 o
  -4   3  17        495.72        489.49         8.13 o
  -3   3  17         56.18         61.68         2.75 o
  -2   3  17         93.87         89.30         2.73 o
  -1   3  17          0.41          1.51         1.96 o
   0   3  17        397.37        403.33        12.11 o
   1   3  17        192.16        193.48         3.97 o
   2   3  17        388.07        370.61        10.14 o
   3   3  17          7.18          9.76         2.18 o
   4   3  17        152.12        165.57         4.13 o
   5   3  17          1.99          3.72         2.41 o
   6   3  17          0.02         -0.61         3.29 o
   7   3  17          0.98          0.38         4.40 o
   8   3  17        135.41        155.81         7.30 o
 -12   4  17        319.81        226.22        14.47 o
 -11   4  17        199.23        198.22         6.40 o
 -10   4  17        164.27        153.36         5.18 o
  -9   4  17        457.12        439.82         8.69 o
  -8   4  17        283.65        316.17         6.85 o
  -7   4  17         82.50         91.82         3.69 o
  -6   4  17        569.10        570.55         9.28 o
  -5   4  17         55.25         72.21         3.15 o
  -4   4  17          0.51          1.61         2.50 o
  -3   4  17         63.15         72.11         3.09 o
  -2   4  17          7.15          3.79         2.44 o
  -1   4  17         31.13         39.20         3.19 o
   0   4  17        192.48        197.19         4.34 o
   1   4  17          5.34          6.87         2.59 o
   2   4  17          8.89         14.01         3.14 o
   3   4  17        209.60        212.02         5.54 o
   4   4  17        391.80        405.56        16.80 o
   5   4  17         23.34         17.87         6.69 o
   6   4  17        189.67        214.33         8.51 o
   7   4  17        324.33        331.18        10.90 o
  -9   5  17         65.16         61.28         7.30 o
  -8   5  17        298.83        309.47        14.29 o
  -7   5  17         86.54         81.30         6.83 o
  -6   5  17        432.02        472.99        16.21 o
  -5   5  17          0.85         -3.68         3.68 o
  -4   5  17         51.45         48.89         4.33 o
  -3   5  17        297.89        326.83        11.71 o
  -2   5  17        265.94        288.58         7.16 o
  -1   5  17        192.89        220.06         6.37 o
   0   5  17        395.23        430.39         9.52 o
   1   5  17         38.57         34.92         4.69 o
   2   5  17         86.70        106.78         6.80 o
   3   5  17        155.85        180.56         8.09 o
   4   5  17        604.75        680.30        18.55 o
 -15   0  18        142.96        137.36         6.25 o
 -14   0  18         12.04         11.57         4.54 o
 -13   0  18        103.40        113.88         5.39 o
 -12   0  18        243.37        263.87         7.04 o
 -11   0  18       1075.26       1167.23        20.37 o
 -10   0  18          8.28          5.97         3.11 o
  -9   0  18         47.66         48.48         3.42 o
  -8   0  18        786.64        770.11        13.92 o
  -7   0  18         54.84         45.09         3.00 o
  -6   0  18        885.57        839.11        15.84 o
  -5   0  18       2709.00       2455.55        30.85 o
  -4   0  18       3461.74       3199.50        36.61 o
  -3   0  18        826.12        830.70        10.36 o
  -2   0  18         26.21         27.83         1.99 o
  -1   0  18         96.30         98.54         2.59 o
   0   0  18         10.42          7.05         1.89 o
   1   0  18       1735.64       1661.74        21.13 o
   2   0  18        917.00        923.76        14.15 o
   3   0  18         25.80         30.27         3.76 o
   4   0  18        727.65        636.89        15.85 o
   5   0  18        668.62        508.01        17.34 o
   6   0  18          2.91          3.68         5.08 o
   9   0  18          0.87          2.61         5.81 o
  10   0  18         51.13         34.85        10.31 o
 -15   1  18         73.65         67.71         4.68 o
 -14   1  18        134.02        130.04         4.13 o
 -13   1  18          0.13         -0.28         2.81 o
 -12   1  18         70.75         79.25         3.28 o
 -11   1  18        100.67        104.04         3.56 o
 -10   1  18        100.51        105.64         3.12 o
  -9   1  18        295.31        297.36         4.91 o
  -8   1  18        949.58        896.33        11.21 o
  -7   1  18        284.12        263.84         4.12 o
  -6   1  18        101.90        100.57         2.61 o
  -5   1  18         88.12         90.99         2.07 o
  -4   1  18        296.80        298.03         4.50 o
  -3   1  18         32.17         37.50         1.66 o
  -2   1  18       1929.58       1801.18        16.15 o
  -1   1  18       1205.47       1166.56        10.74 o
   0   1  18          0.14         -0.23         1.29 o
   1   1  18         11.35         11.79         1.49 o
   2   1  18        168.04        167.91         3.52 o
   3   1  18        826.37        775.88        15.11 o
   4   1  18       1293.84       1153.18        19.11 o
   5   1  18        549.58        503.43         9.27 o
   6   1  18         39.86         45.39         3.43 o
   7   1  18          8.45          7.64         3.77 o
   8   1  18         11.30         12.66        11.24 o
   9   1  18         25.17         13.42        17.01 o
 -14   2  18         23.99         19.04         3.75 o
 -13   2  18         86.61         86.38         4.18 o
 -12   2  18        328.78        356.37         7.03 o
 -11   2  18          6.42          3.33         2.62 o
 -10   2  18          2.34         -0.51         2.34 o
  -9   2  18        401.61        419.15         6.28 o
  -8   2  18         16.09         14.26         2.24 o
  -7   2  18        388.55        355.72         5.46 o
  -6   2  18         42.97         38.44         2.24 o
  -5   2  18         72.57         69.07         2.23 o
  -4   2  18       1589.74       1468.30        15.51 o
  -3   2  18        801.31        777.80         8.51 o
  -2   2  18        102.77        108.66         2.31 o
  -1   2  18         80.73         80.76         2.08 o
   0   2  18          7.63         13.37         1.56 o
   1   2  18         19.43         24.10         1.66 o
   2   2  18        311.05        294.00         4.58 o
   3   2  18        152.63        152.62         3.12 o
   4   2  18        137.15        151.96         3.69 o
   5   2  18        255.00        257.75         6.72 o
   6   2  18        193.60        186.48         6.80 o
   7   2  18        205.13        221.34         7.89 o
   8   2  18         51.13         51.73         6.30 o
   9   2  18          5.04          7.78        13.19 o
 -13   3  18        160.51        134.28         5.94 o
 -12   3  18        354.83        339.33         7.46 o
 -11   3  18        212.73        193.57         9.26 o
 -10   3  18        128.42        150.43         9.70 o
  -9   3  18          8.14          7.47         2.70 o
  -8   3  18         36.37         40.13         2.88 o
  -7   3  18        131.26        127.57         3.78 o
  -6   3  18        314.30        340.93         7.07 o
  -5   3  18          1.11          5.48         2.04 o
  -4   3  18        774.46        714.15        10.62 o
  -3   3  18        131.40        123.16         3.18 o
  -2   3  18         31.39         37.78         2.28 o
  -1   3  18        169.54        168.99         4.52 o
   0   3  18        170.27        157.21         3.64 o
   1   3  18         79.55         80.20         2.82 o
   2   3  18        504.66        498.96        13.82 o
   3   3  18          0.23         -0.83         2.25 o
   4   3  18        141.77        152.82         4.36 o
   5   3  18         84.64         95.57         5.28 o
   6   3  18         26.56         27.82         7.03 o
   7   3  18         84.57         94.95         5.53 o
   8   3  18         94.02        106.12         7.96 o
 -11   4  18         33.15         29.32         4.37 o
 -10   4  18          3.89          4.91         3.80 o
  -9   4  18         55.42         66.01         3.94 o
  -8   4  18         28.77         32.14         3.89 o
  -7   4  18         26.68         26.53         4.89 o
  -6   4  18         24.41         25.59         3.54 o
  -5   4  18        119.93        122.94         7.99 o
  -4   4  18          5.23          9.00         2.57 o
  -3   4  18        107.96        116.04         3.88 o
  -2   4  18          7.07          7.38         2.38 o
  -1   4  18        341.49        321.83         6.94 o
   0   4  18        154.63        159.58         4.32 o
   1   4  18        109.46        116.65         4.23 o
   2   4  18        110.28        122.74         5.32 o
   3   4  18        186.22        206.85        10.55 o
   4   4  18         88.25         98.41         6.96 o
   5   4  18         58.55         79.14         6.41 o
   6   4  18         18.26         18.72         5.74 o
  -8   5  18         97.22         91.24         6.47 o
  -7   5  18          5.82         -0.79         4.27 o
  -6   5  18         15.65         15.59         4.20 o
  -5   5  18          0.86          3.16         3.93 o
  -4   5  18         70.33         72.90         4.64 o
  -3   5  18        142.78        153.59         5.57 o
  -2   5  18        119.85        131.49         5.35 o
  -1   5  18         20.35         27.70         4.48 o
   0   5  18          0.69         -3.88         4.40 o
   1   5  18         33.33         35.22         7.47 o
   2   5  18          0.18          3.15         6.42 o
   3   5  18        203.75        225.29         9.69 o
 -14   1  19          3.74          4.78         3.51 o
 -13   1  19        118.77        129.19         4.47 o
 -12   1  19         96.61        106.95         3.57 o
 -11   1  19         72.18         79.74         3.15 o
 -10   1  19        547.27        549.44         7.65 o
  -9   1  19          0.32         -0.54         2.13 o
  -8   1  19        167.51        171.18         4.72 o
  -7   1  19        204.52        205.90         3.87 o
  -6   1  19        320.15        298.47         4.57 o
  -5   1  19        376.45        339.91         4.61 o
  -4   1  19          1.60          1.22         1.56 o
  -3   1  19         61.53         62.41         1.89 o
  -2   1  19        336.29        341.69         4.08 o
  -1   1  19       1265.14       1202.42        12.50 o
   0   1  19        330.60        319.76         4.47 o
   1   1  19        350.59        351.50         4.76 o
   2   1  19         21.44         31.43         1.96 o
   3   1  19          0.28          1.64         1.89 o
   4   1  19        118.43        105.76         3.82 o
   5   1  19          9.91          7.31         2.95 o
   6   1  19        114.22         99.87         6.01 o
   8   1  19         32.96         30.24        22.73 o
 -14   2  19        436.61        351.29         7.81 o
 -13   2  19        104.20         99.26         5.92 o
 -12   2  19         27.52         34.62         4.23 o
 -11   2  19        112.72        126.69         5.12 o
 -10   2  19         26.38         35.88         2.75 o
  -9   2  19        253.14        269.34         4.81 o
  -8   2  19         23.42         36.17         2.47 o
  -7   2  19        209.15        208.78         4.05 o
  -6   2  19        403.27        384.12         5.99 o
  -5   2  19         83.36         81.42         2.77 o
  -4   2  19         10.63         12.53         1.82 o
  -3   2  19        204.79        187.60         3.36 o
  -2   2  19        607.31        541.20         7.69 o
  -1   2  19         74.88         75.92         2.23 o
   0   2  19        597.62        574.34         7.90 o
   1   2  19       1316.07       1219.06        13.23 o
   2   2  19        354.21        344.25         6.41 o
   3   2  19         93.62         95.15         3.05 o
   4   2  19        211.80        219.35         4.53 o
   5   2  19          0.28          3.39         2.69 o
   6   2  19        128.11        136.87         6.06 o
   7   2  19          1.50          1.39         5.08 o
   8   2  19          7.73         16.26         6.72 o
 -12   3  19        106.87        112.45         4.72 o
 -11   3  19         29.06         29.79         6.14 o
 -10   3  19          0.05         -1.00         2.94 o
  -9   3  19        112.63        125.60         7.72 o
  -8   3  19          2.36          3.78         2.49 o
  -7   3  19         43.88         47.61         4.18 o
  -6   3  19         24.35         23.51         2.55 o
  -5   3  19        178.64        166.51        10.89 o
  -4   3  19          2.05         -0.28         2.29 o
  -3   3  19         13.16         14.79         2.24 o
  -2   3  19         24.46         23.63         2.33 o
  -1   3  19         16.93         17.42         2.21 o
   0   3  19        105.95        113.72         3.17 o
   1   3  19        837.84        835.26        21.57 o
   2   3  19        510.84        502.89         8.36 o
   3   3  19        119.63        128.55         8.89 o
   4   3  19         49.18         60.10         4.77 o
   5   3  19          0.38          2.18         3.22 o
   6   3  19          2.32          0.70         4.17 o
   7   3  19        341.31        398.19        12.52 o
 -11   4  19         76.59         90.76         6.45 o
 -10   4  19         64.16         69.35         4.67 o
  -9   4  19         12.48         18.78         3.64 o
  -8   4  19          2.87          7.47         3.33 o
  -7   4  19        205.07        215.71         5.60 o
  -6   4  19        227.25        243.50         5.78 o
  -5   4  19         90.00        102.11         4.05 o
  -4   4  19        597.11        575.94        13.04 o
  -3   4  19         32.00         34.11         3.87 o
  -2   4  19        137.28        146.57         4.38 o
  -1   4  19         69.19         73.75         3.71 o
   0   4  19       1580.25       1539.64        23.88 o
   1   4  19          8.07          1.08         3.14 o
   2   4  19        222.72        234.45        10.18 o
   3   4  19        159.23        185.28        12.31 o
   4   4  19          0.05         -2.05        12.45 o
   5   4  19         57.04         81.95         6.87 o
  -7   5  19        208.66        192.55         6.77 o
  -6   5  19          3.67         10.38         4.50 o
  -5   5  19          1.03          1.09         4.44 o
  -4   5  19        271.17        277.66         8.29 o
  -3   5  19         83.13         89.77         5.33 o
  -2   5  19        329.11        332.28         8.72 o
  -1   5  19        139.93        147.85         6.31 o
   0   5  19         85.35         96.24         7.21 o
   1   5  19          0.03         -3.99         6.76 o
 -14   0  20          0.54         -5.04         5.04 o
 -13   0  20        255.77        256.62         7.16 o
 -12   0  20        739.28        767.25        20.05 o
 -11   0  20          5.98          8.66         4.19 o
 -10   0  20         23.79         32.71         3.59 o
  -9   0  20          0.07         -1.60         3.01 o
  -8   0  20        391.60        393.43         8.25 o
  -7   0  20         21.15         18.61         2.90 o
  -6   0  20       1232.26       1120.59        19.23 o
  -5   0  20         17.32         10.76         2.72 o
  -4   0  20       1077.45       1017.19        16.26 o
  -3   0  20       2041.15       1858.71        26.45 o
  -2   0  20        463.15        465.68         7.15 o
  -1   0  20       1571.11       1467.56        22.57 o
   0   0  20       4109.06       3741.11        84.86 o
   1   0  20        706.11        688.59        11.25 o
   2   0  20        259.30        257.72         7.02 o
   3   0  20          0.17         -4.62         4.62 o
   4   0  20        587.50        505.37        10.59 o
   5   0  20         18.63         15.10         4.61 o
 -14   1  20         18.19         17.78         3.36 o
 -13   1  20          5.39          0.01         3.30 o
 -12   1  20         61.47         59.74         3.62 o
 -11   1  20         21.97         23.58         2.85 o
 -10   1  20        316.86        316.22         5.31 o
  -9   1  20        522.98        533.50         7.48 o
  -8   1  20        324.12        332.11         5.25 o
  -7   1  20        121.21        122.46         3.08 o
  -6   1  20        118.66        124.17         3.00 o
  -5   1  20        120.54        125.77         2.95 o
  -4   1  20        515.85        487.98         6.89 o
  -3   1  20       1638.83       1487.97        15.21 o
  -2   1  20       1077.27       1082.30        11.54 o
  -1   1  20         15.10         19.77         1.73 o
   0   1  20         12.87         12.49         1.65 o
   1   1  20          5.40          6.04         1.75 o
   2   1  20       1081.59        974.69        19.00 o
   3   1  20        553.31        524.92         7.75 o
   4   1  20        208.66        221.80         4.86 o
   5   1  20          1.29          3.01         3.37 o
   6   1  20          1.49          3.98         4.15 o
   7   1  20          7.95          5.68        15.76 o
   8   1  20         14.41         20.73        14.15 o
 -13   2  20         17.93         17.49         3.41 o
 -12   2  20          7.36          5.44         3.16 o
 -11   2  20        165.13        175.51         4.92 o
 -10   2  20        215.58        236.71         5.50 o
  -9   2  20          3.53          2.12         2.55 o
  -8   2  20        326.97        317.54         5.86 o
  -7   2  20         35.41         40.11         2.57 o
  -6   2  20        516.32        514.17         8.23 o
  -5   2  20         36.63         38.99         2.51 o
  -4   2  20        148.65        149.23         3.79 o
  -3   2  20         10.35          7.08         1.94 o
  -2   2  20        827.39        766.70         9.14 o
  -1   2  20        178.20        159.67         3.16 o
   0   2  20        193.18        185.68         3.44 o
   1   2  20         17.50         18.02         2.74 o
   2   2  20        185.76        192.75         9.91 o
   3   2  20          2.09          4.45         2.29 o
   4   2  20        143.53        167.28         4.96 o
   5   2  20          2.47         -1.83         2.82 o
   6   2  20         83.22        102.26         5.35 o
   7   2  20          9.72          3.80         6.32 o
 -12   3  20         25.28         21.40         5.01 o
 -11   3  20          9.97         11.95         3.49 o
 -10   3  20         10.38          9.10         3.22 o
  -9   3  20         70.60         85.01         7.76 o
  -8   3  20        124.00        122.17         5.69 o
  -7   3  20        502.91        508.81         8.71 o
  -6   3  20        112.57        107.09         5.00 o
  -5   3  20        148.86        147.73         4.84 o
  -4   3  20         18.49         19.56         2.33 o
  -3   3  20         10.47         11.30         2.33 o
  -2   3  20          0.09          0.40         2.34 o
  -1   3  20        856.91        804.79        13.63 o
   0   3  20         26.45         28.06         2.49 o
   1   3  20        241.09        236.97         6.47 o
   2   3  20        427.12        410.54         7.94 o
   3   3  20         27.29         33.00         3.85 o
   4   3  20         51.91         65.90         5.41 o
   5   3  20        258.53        302.98         9.87 o
   6   3  20         11.98         17.45         6.52 o
 -10   4  20        314.47        281.43         7.55 o
  -9   4  20         16.35         16.78         6.00 o
  -8   4  20         20.00         24.58         4.00 o
  -7   4  20          1.60          7.50         3.33 o
  -6   4  20        225.00        209.47         5.61 o
  -5   4  20         69.62         73.69         3.74 o
  -4   4  20        420.82        403.72         7.98 o
  -3   4  20         26.43         23.01         3.95 o
  -2   4  20          0.20         -2.77         3.12 o
  -1   4  20        216.47        232.46         5.83 o
   0   4  20          2.68          6.33         3.38 o
   1   4  20          6.48          8.66         3.57 o
   2   4  20         26.14         35.07         4.52 o
   3   4  20         23.14         32.02         5.20 o
   4   4  20          0.14         -1.96         5.46 o
  -5   5  20         70.24         81.97         5.97 o
  -4   5  20         16.46         18.69         5.10 o
  -3   5  20         13.81         26.85         5.97 o
  -2   5  20        102.71        106.67        10.13 o
  -1   5  20         11.59          6.21         6.19 o
   0   5  20          0.91         12.84         7.15 o
 -14   1  21         60.59         49.76         4.33 o
 -13   1  21        282.70        267.32         6.14 o
 -12   1  21          1.48         -1.48         2.93 o
 -11   1  21        113.90        116.21         4.16 o
 -10   1  21         55.90         57.30         2.98 o
  -9   1  21          2.61          3.93         2.29 o
  -8   1  21         64.48         74.06         2.79 o
  -7   1  21        276.69        275.88         4.71 o
  -6   1  21        522.98        543.05         7.41 o
  -5   1  21         44.56         51.21         2.37 o
  -4   1  21        370.06        368.82         5.43 o
  -3   1  21        975.61        931.22        13.28 o
  -2   1  21        383.43        357.41         6.59 o
  -1   1  21          1.38          2.48         1.86 o
   0   1  21         70.48         77.23         3.36 o
   1   1  21         80.12         86.62         2.88 o
   2   1  21        214.42        203.84         4.67 o
   3   1  21         44.51         54.59         2.61 o
   4   1  21         40.20         42.43         3.79 o
   5   1  21        103.68        103.77         8.57 o
   6   1  21        503.77        526.65        18.86 o
   7   1  21          1.62          6.72         8.18 o
 -13   2  21          0.02          2.66         3.65 o
 -12   2  21         64.75         69.18         4.15 o
 -11   2  21         89.93         88.37         4.01 o
 -10   2  21        251.81        286.95         6.70 o
  -9   2  21         53.38         65.23         3.53 o
  -8   2  21         48.57         52.82         2.93 o
  -7   2  21         86.37         90.02         3.19 o
  -6   2  21        301.38        296.63         5.72 o
  -5   2  21         11.72         11.05         2.31 o
  -4   2  21        844.04        845.54        12.32 o
  -3   2  21         54.87         56.28         2.81 o
  -2   2  21         31.31         28.63         2.25 o
  -1   2  21        147.39        145.65         3.77 o
   0   2  21        161.91        168.77         4.17 o
   1   2  21         64.66         68.74         4.41 o
   2   2  21        423.32        431.93         8.32 o
   3   2  21        454.38        456.22        11.71 o
   4   2  21         17.25         14.15         3.04 o
   5   2  21        101.28        133.34         4.74 o
   6   2  21         27.50         43.56         4.52 o
 -12   3  21         61.43         51.02         4.57 o
 -11   3  21          0.79          0.79         3.45 o
 -10   3  21          0.07          2.19         3.35 o
  -9   3  21          3.84          2.48         3.18 o
  -8   3  21         43.35         36.78         5.44 o
  -7   3  21        624.93        594.05        11.79 o
  -6   3  21        531.29        514.01        11.85 o
  -5   3  21        137.08        132.99         3.76 o
  -4   3  21          3.59          2.24         2.50 o
  -3   3  21        166.66        155.84         4.26 o
  -2   3  21          5.59          8.15         2.52 o
  -1   3  21        127.46        121.54         4.01 o
   0   3  21        163.42        168.65         5.25 o
   1   3  21         16.49         15.38         3.65 o
   2   3  21          0.60          4.14         4.12 o
   3   3  21          9.28         12.78         4.02 o
   4   3  21         44.60         52.49         8.04 o
   5   3  21        250.09        295.82        10.40 o
  -9   4  21          1.85          1.02         4.25 o
  -8   4  21        199.74        209.52         6.44 o
  -7   4  21         86.35         83.44         4.34 o
  -6   4  21         79.11         85.88         4.40 o
  -5   4  21         72.89         87.66         4.32 o
  -4   4  21         44.32         33.32         4.38 o
  -3   4  21          3.39          3.10         3.46 o
  -2   4  21        227.56        218.45         5.78 o
  -1   4  21        192.56        185.39         5.34 o
   0   4  21          0.34         -2.22         3.89 o
   1   4  21        481.20        528.11        14.83 o
   2   4  21          8.39         15.04         7.32 o
   3   4  21         43.87         52.83        11.30 o
 -13   0  22        442.60        388.02         9.28 o
 -12   0  22          5.92          7.48         5.37 o
 -11   0  22         58.73         62.22         5.92 o
 -10   0  22        102.61        111.42         6.57 o
  -9   0  22         17.42         22.37         3.59 o
  -8   0  22        597.11        577.98        11.23 o
  -7   0  22       1219.00       1206.19        20.69 o
  -6   0  22        141.28        146.38         6.14 o
  -5   0  22        863.27        851.81        15.12 o
  -4   0  22        279.63        280.68         6.44 o
  -3   0  22          1.50          4.48         2.87 o
  -2   0  22        866.38        797.27        14.10 o
  -1   0  22        689.01        642.43        12.22 o
   0   0  22         14.07         11.99         2.81 o
   1   0  22        125.35        125.99         5.39 o
   2   0  22        138.07        131.26         4.71 o
   3   0  22        170.23        151.84         8.03 o
   4   0  22          0.41          8.05         3.68 o
   5   0  22        770.99        897.06        29.01 o
   6   0  22         90.48         98.44         8.80 o
   7   0  22        130.44        173.06        10.90 o
 -13   1  22        211.31        182.46         5.35 o
 -12   1  22          0.86         -3.32         3.32 o
 -11   1  22        391.84        377.11         7.15 o
 -10   1  22         41.67         39.49         4.84 o
  -9   1  22          0.18         -1.91         2.56 o
  -8   1  22         33.24         33.74         2.79 o
  -7   1  22        159.93        157.37         3.67 o
  -6   1  22        321.34        333.14         5.29 o
  -5   1  22        723.48        696.89         9.07 o
  -4   1  22       1121.52       1069.54        15.13 o
  -3   1  22        586.29        578.22         8.86 o
  -2   1  22        159.45        155.30         3.73 o
  -1   1  22          0.52         -0.49         1.94 o
   0   1  22          1.60          2.23         2.02 o
   1   1  22          0.55         -1.73         2.46 o
   2   1  22         21.05         37.31         2.45 o
   3   1  22        118.98        139.44         4.37 o
   4   1  22         25.19         23.94         4.99 o
   5   1  22         39.19         45.27         6.68 o
   6   1  22          4.33          4.35         4.04 o
   7   1  22        187.96        215.08         8.60 o
 -13   2  22          2.76          2.96         4.21 o
 -12   2  22         90.01         83.09         4.32 o
 -11   2  22          9.13         13.00         3.29 o
 -10   2  22         50.84         53.77         3.99 o
  -9   2  22         13.81         18.55         3.06 o
  -8   2  22         12.04         14.38         2.86 o
  -7   2  22        238.22        243.80         5.40 o
  -6   2  22        221.90        227.24         5.12 o
  -5   2  22         81.68         89.48         3.86 o
  -4   2  22         58.10         63.58         3.11 o
  -3   2  22         20.57         21.20         2.76 o
  -2   2  22         10.60         10.37         2.25 o
  -1   2  22        111.59        110.06         3.65 o
   0   2  22        216.42        216.54        11.90 o
   1   2  22         44.99         47.01         3.97 o
   2   2  22         16.58         21.40         2.82 o
   3   2  22         90.01         93.55         3.76 o
   4   2  22        274.71        328.09         7.09 o
   5   2  22         79.24         99.05         4.79 o
   6   2  22         11.43          7.27         6.28 o
 -11   3  22          9.00         -1.89         4.07 o
 -10   3  22         10.88          6.00         3.61 o
  -9   3  22        206.31        205.34         5.72 o
  -8   3  22        286.59        293.99         6.63 o
  -7   3  22        157.33        175.84         5.14 o
  -6   3  22        146.16        172.50         6.27 o
  -5   3  22         11.23         10.61         2.95 o
  -4   3  22         55.62         53.95         3.42 o
  -3   3  22        257.19        261.75         5.83 o
  -2   3  22        503.25        516.63        10.37 o
  -1   3  22         54.29         49.74         3.58 o
   0   3  22        187.89        185.34         6.36 o
   1   3  22          0.76         -0.33         3.15 o
   2   3  22         43.29         60.49         5.70 o
   3   3  22         72.24         96.15         6.51 o
   4   3  22        437.54        515.50        14.64 o
  -9   4  22         12.05         12.15         7.21 o
  -8   4  22         28.42         28.27         4.65 o
  -7   4  22         60.63         62.83         4.79 o
  -6   4  22        194.23        194.85         5.82 o
  -5   4  22        251.46        239.36         7.01 o
  -4   4  22         30.09         26.99         4.39 o
  -3   4  22          1.29         -1.39         3.63 o
  -2   4  22          0.07          3.69         4.03 o
  -1   4  22        127.78        131.51         5.35 o
   0   4  22        473.84        508.21        13.60 o
   1   4  22        347.97        362.22        10.82 o
   2   4  22          1.27          1.00         6.12 o
 -13   1  23          6.98          7.22         3.92 o
 -12   1  23          0.40         -1.70         3.26 o
 -11   1  23        103.45         91.92         4.13 o
 -10   1  23        392.34        386.53         7.34 o
  -9   1  23          9.61          9.20         2.73 o
  -8   1  23        325.16        361.77         6.85 o
  -7   1  23         67.49         83.51         4.35 o
  -6   1  23         33.53         33.80         2.58 o
  -5   1  23          4.73          3.30         2.21 o
  -4   1  23        588.34        575.79         7.78 o
  -3   1  23        823.31        804.65        13.31 o
  -2   1  23       1069.91        993.05        14.11 o
  -1   1  23        181.50        182.41         6.20 o
   0   1  23          0.67         -2.18         2.18 o
   1   1  23        105.99        102.78         3.24 o
   2   1  23         36.99         39.04         4.46 o
   3   1  23          1.57          1.51         2.91 o
   4   1  23         21.24         21.78         6.12 o
   5   1  23         85.74        102.84         6.98 o
   6   1  23         29.22         37.19         5.74 o
 -12   2  23        163.07        131.56         5.03 o
 -11   2  23        307.53        280.80         6.62 o
 -10   2  23        125.74        115.61         4.46 o
  -9   2  23         18.62         16.85         3.16 o
  -8   2  23        115.36        123.55         5.07 o
  -7   2  23        242.20        252.19         6.71 o
  -6   2  23         27.21         24.82         3.45 o
  -5   2  23        439.65        465.44        11.52 o
  -4   2  23         83.26         92.74         3.79 o
  -3   2  23         56.93         58.93         3.31 o
  -2   2  23          8.57          8.59         2.53 o
  -1   2  23          6.78          5.56         2.73 o
   0   2  23        391.33        366.81        25.13 o
   1   2  23        329.16        342.96         7.05 o
   2   2  23        368.42        390.89         8.60 o
   3   2  23          6.96         14.12         3.57 o
   4   2  23          4.62          4.22         4.04 o
 -10   3  23          3.25          6.83         3.96 o
  -9   3  23          2.59         -1.67         3.61 o
  -8   3  23        264.49        249.93         6.27 o
  -7   3  23          6.99          6.81         3.40 o
  -6   3  23         53.99         49.16         5.12 o
  -5   3  23          7.79          5.87         3.61 o
  -4   3  23          0.04          2.07         3.30 o
  -3   3  23        320.00        331.94        10.20 o
  -2   3  23       1241.58       1251.05        19.82 o
  -1   3  23        517.92        507.58        13.10 o
   0   3  23         15.62         16.70         5.44 o
   1   3  23          0.44          0.32         3.80 o
   2   3  23          0.06          4.54         4.02 o
   3   3  23          0.47          1.94         4.52 o
  -7   4  23        168.38        168.32        10.92 o
  -6   4  23         77.80         80.09         5.42 o
  -5   4  23         40.74         47.57         5.16 o
  -4   4  23         58.00         63.51         9.58 o
  -3   4  23        941.61        937.51        19.92 o
  -2   4  23          1.00          0.88         6.10 o
  -1   4  23        290.18        323.77        10.57 o
   0   4  23        513.02        563.43        15.44 o
   1   4  23         21.21         21.58         6.78 o
 -12   0  24         84.47         76.73        12.24 o
 -11   0  24         36.37         18.87         7.96 o
 -10   0  24         32.72         20.28         4.76 o
  -9   0  24        769.56        772.02        20.73 o
  -8   0  24        471.16        497.21        14.78 o
  -7   0  24          1.22          1.57         3.83 o
  -6   0  24        296.01        290.18         7.12 o
  -5   0  24       5384.84       5415.34       101.10 o
  -4   0  24        164.49        154.91         5.14 o
  -3   0  24        433.53        413.32         8.57 o
  -2   0  24        685.37        652.41        15.96 o
  -1   0  24         59.45         56.44         4.53 o
   1   0  24         15.78         10.71         6.03 o
   2   0  24        103.53        112.54         7.79 o
   3   0  24        486.35        506.54        18.26 o
   4   0  24        957.13        969.42        31.32 o
   5   0  24        185.85        258.89        12.45 o
 -12   1  24         58.20         60.54         4.23 o
 -11   1  24        117.25        102.54         5.48 o
 -10   1  24         76.74         73.72         3.99 o
  -9   1  24         12.50         11.45         3.02 o
  -8   1  24          6.45         10.58         2.85 o
  -7   1  24          8.99         10.66         2.75 o
  -6   1  24         94.98         99.27         3.77 o
  -5   1  24         11.91         15.14         2.64 o
  -4   1  24         20.56         16.47         2.60 o
  -3   1  24          9.58          6.05         2.49 o
  -2   1  24        233.61        225.03         5.29 o
  -1   1  24        186.22        178.12         6.57 o
   0   1  24        190.33        200.70        10.41 o
   1   1  24        521.96        501.96         9.68 o
   2   1  24        113.94        141.14         6.02 o
   3   1  24          9.10         13.65         3.35 o
   4   1  24          0.86          1.03         3.79 o
   5   1  24          1.46          7.62         5.37 o
 -11   2  24         73.65         62.65         9.68 o
 -10   2  24         70.03         65.83         5.87 o
  -9   2  24        322.63        312.91         9.87 o
  -8   2  24          0.55          0.48         3.18 o
  -7   2  24         81.23         89.76         5.86 o
  -6   2  24         92.64         88.79         4.91 o
  -5   2  24         35.36         45.26         3.48 o
  -4   2  24         44.46         42.94         5.15 o
  -3   2  24         70.11         66.13         7.78 o
  -2   2  24         51.96         62.46         4.04 o
  -1   2  24          8.27          8.07         2.90 o
   0   2  24        100.15        116.71         5.06 o
   1   2  24         25.62         33.58         3.46 o
   2   2  24         10.20         10.19         3.49 o
   3   2  24         73.00         88.64         9.73 o
   4   2  24          0.66          0.49         4.53 o
 -10   3  24        324.39        239.04        10.23 o
  -9   3  24        270.24        238.03         6.62 o
  -8   3  24          2.18         -1.62         3.88 o
  -7   3  24         97.59         86.90         5.82 o
  -6   3  24          0.15         -3.69         3.69 o
  -5   3  24         14.21         10.69         3.69 o
  -4   3  24        182.78        182.78         5.56 o
  -3   3  24         71.81         81.13         5.32 o
  -2   3  24         17.65         13.76         3.81 o
  -1   3  24        376.31        382.86        11.69 o
   0   3  24         10.08          2.74         4.13 o
   1   3  24         43.44         40.99        11.80 o
   2   3  24        195.49        244.07         9.01 o
  -6   4  24         13.59         11.74         7.56 o
  -5   4  24          0.08         -2.53         7.26 o
  -4   4  24        206.83        221.05        10.76 o
  -3   4  24          2.38          3.07        12.93 o
  -2   4  24         28.46         50.47        13.02 o
  -1   4  24          2.64          3.91         7.00 o
 -12   1  25         28.84         44.77        13.29 o
 -11   1  25          1.69          0.44         4.10 o
 -10   1  25          1.22          3.07         3.38 o
  -9   1  25        144.35        138.05         6.95 o
  -8   1  25          3.25         -0.15         2.98 o
  -7   1  25        758.01        812.97        23.49 o
  -6   1  25         28.71         29.39         3.30 o
  -5   1  25         69.43         89.21         4.41 o
  -4   1  25         14.89          8.46         3.05 o
  -3   1  25        572.37        575.67        14.20 o
  -2   1  25         89.44         88.91        10.38 o
  -1   1  25          7.29         10.40         3.01 o
   0   1  25         27.20         36.07         6.60 o
   1   1  25        195.84        220.65         7.62 o
   2   1  25         41.86         68.29        13.91 o
   3   1  25        329.14        375.97        11.93 o
   4   1  25         28.73         44.97         5.71 o
 -10   2  25         29.35         22.56         3.83 o
  -9   2  25         32.54         27.36         4.45 o
  -8   2  25         30.91         31.24         3.88 o
  -7   2  25        136.93        129.84         4.59 o
  -6   2  25        801.08        780.97        11.96 o
  -5   2  25        205.79        222.26         6.65 o
  -4   2  25         12.68         13.12         3.56 o
  -3   2  25         24.00         31.98         3.52 o
  -2   2  25         29.36         34.30         3.45 o
  -1   2  25         20.28         24.10         3.55 o
   0   2  25        298.25        322.32         7.18 o
   1   2  25         88.75        103.54         4.84 o
   2   2  25        130.46        134.84         7.68 o
   3   2  25          0.30          5.33         4.82 o
  -9   3  25        293.91        217.38        10.14 o
  -8   3  25         50.84         48.75         5.19 o
  -7   3  25          1.84          6.00         4.15 o
  -6   3  25         56.67         45.23         5.89 o
  -5   3  25          1.88          4.54         3.99 o
  -4   3  25         92.92         88.34         5.10 o
  -3   3  25        343.38        347.55         8.45 o
  -2   3  25          0.07          2.92         4.30 o
  -1   3  25         20.44         10.45         4.92 o
   0   3  25          4.91          9.77         5.42 o
   1   3  25         38.72         44.80         7.05 o
 -11   0  26         19.74         13.32         6.68 o
  -9   0  26         88.71         84.27         6.94 o
  -8   0  26         98.73        100.52         6.85 o
  -7   0  26         62.30         55.59         6.40 o
  -6   0  26         64.68         75.09         6.88 o
  -5   0  26        110.96        116.83         7.77 o
  -4   0  26         97.27        117.16        14.24 o
  -3   0  26        125.28        127.40         8.06 o
  -2   0  26         66.14         50.13        13.80 o
  -1   0  26          4.22          4.54         5.67 o
   0   0  26         24.34         15.45         8.23 o
   1   0  26         29.26          2.07         9.61 o
   2   0  26        397.90        460.80        17.70 o
   3   0  26        579.49        610.45        21.80 o
 -11   1  26         34.08         25.96         6.40 o
 -10   1  26          1.90          2.62         3.90 o
  -9   1  26         17.60         17.45         3.51 o
  -8   1  26         67.60         60.95         5.13 o
  -7   1  26         15.74         15.96         3.46 o
  -6   1  26        212.50        226.13         5.80 o
  -5   1  26         29.75         36.69         4.05 o
  -4   1  26          5.98          3.05         3.52 o
  -3   1  26          4.05          2.18         3.31 o
  -2   1  26         16.13         13.35         5.56 o
  -1   1  26        154.90        177.94         7.18 o
   0   1  26        596.74        538.03        14.63 o
   1   1  26         39.07         21.98         6.22 o
   2   1  26         33.14         57.63         7.14 o
   3   1  26          2.08          6.88         5.74 o
  -9   2  26          1.18         -1.03         4.16 o
  -8   2  26         67.18         54.40         6.69 o
  -7   2  26          4.44          7.38         3.92 o
  -6   2  26        112.91        111.60         5.10 o
  -5   2  26        216.35        219.93         5.69 o
  -4   2  26        183.07        188.58         5.71 o
  -3   2  26        181.50        183.07         5.43 o
  -2   2  26        324.29        352.23         7.91 o
  -1   2  26        435.09        437.11         9.05 o
   0   2  26         16.86         12.74         7.11 o
   2   2  26         39.57         48.58        10.31 o
  -7   3  26         55.91         61.52         8.12 o
  -6   3  26         43.20         43.57         7.76 o
  -5   3  26        341.64        324.35        14.51 o
  -4   3  26         57.13         59.81         6.85 o
  -3   3  26        214.42        244.03         9.01 o
  -2   3  26        122.00        135.57         8.72 o
  -1   3  26          1.92         -5.55         7.19 o
 -10   1  27        204.16        153.40        10.23 o
  -9   1  27          0.22         -4.25         4.25 o
  -8   1  27         99.11         93.97         5.42 o
  -7   1  27        139.01        128.33         5.72 o
  -6   1  27        280.79        282.78        13.13 o
  -5   1  27        175.39        187.66         6.64 o
  -4   1  27         64.00         64.85         5.20 o
  -3   1  27         11.72          8.91         4.21 o
  -2   1  27        112.85        119.77         8.32 o
  -1   1  27          0.10          0.77         4.29 o
   0   1  27         13.85         16.98         7.77 o
   1   1  27         14.90         13.80         5.95 o
   2   1  27        131.22        166.80         8.01 o
  -8   2  27        200.52        169.22         9.99 o
  -7   2  27        457.55        404.60        11.65 o
  -6   2  27          4.90         -1.51         5.21 o
  -5   2  27        198.72        206.26         8.98 o
  -4   2  27          3.49         10.14         4.74 o
  -3   2  27          0.12          4.09         5.04 o
  -2   2  27          2.48         -0.19         4.88 o
   0   2  27         54.08         12.47        12.48 o
  -9   0  28         35.11         42.88        12.05 o
  -8   0  28       1406.65       1263.16        40.97 o
  -7   0  28         32.17         22.97         8.42 o
  -6   0  28        216.41        198.20        10.47 o
  -5   0  28       1823.11       1647.35        50.89 o
  -4   0  28         69.23         87.17         9.36 o
  -3   0  28          0.62          4.68         6.35 o
  -2   0  28          0.68          8.90         8.01 o
  -1   0  28          7.54          9.58         7.67 o
   0   0  28          5.64         13.91         7.91 o
   1   0  28        523.26        512.84        19.35 o
  -8   1  28       1236.96       1183.44        29.97 o
  -7   1  28        350.57        361.87        14.34 o
  -6   1  28          9.27          8.94         5.47 o
  -5   1  28         37.78         28.82         8.59 o
  -4   1  28         17.46         18.27         6.90 o
  -3   1  28         25.17         19.25         7.79 o
  -2   1  28        303.21        321.95        12.67 o
  -1   1  28        163.23        186.98         8.78 o
   0   1  28          1.36          0.01         6.45 o
  -6   2  28         40.55         27.54        13.60 o
  -4   2  28          0.07          6.98         5.90 o
  -3   2  28        133.14         92.43        56.03 o
  -6   1  29         90.00         84.12         9.29 o
  -5   1  29         95.67         84.79         8.41 o
  -4   1  29          2.56         -8.29         9.02 o
  -3   1  29         30.06         35.93        13.57 o
  -2   1  29          9.23         13.01         7.13 o
                                                
