# Supplementary material for: Crystal structures of N-[(4-phenyl­thia­zol-2-yl)carbamo­thio­yl]benzamide and N-{[4-(4-bromo­phen­yl)thia­zol-2-yl]carbamo­thio­yl}benzamide from synchrotron X-ray diffraction
Source: Acta Crystallogr E Crystallogr Commun. 2016 Aug 26;72(Pt 9):1343–7. doi: 10.1107/S2056989016013396 (PMC5120721; doi:10.1107/S2056989016013396)
Supplement: Supplementary file 3 [file e-72-01343-IIsup3.hkl]

#
# h,k,l, Fc-squared, Fo-squared, sigma(Fo-squared), status flag
#
data_II
_shelx_title ' Bun49 in C2/c'
_shelx_refln_list_code          4
_shelx_F_calc_maximum      314.09
_exptl_crystal_F_000      1680.00
_reflns_d_resolution_high  0.7804

loop_
 _space_group_symop_operation_xyz
 'x, y, z'
 '-x, y, -z+1/2'
 'x+1/2, y+1/2, z'
 '-x+1/2, y+1/2, -z+1/2'
 '-x, -y, -z'
 'x, -y, z-1/2'
 '-x+1/2, -y+1/2, -z'
 'x+1/2, -y+1/2, z-1/2'

_cell_length_a    37.2100
_cell_length_b     4.0000
_cell_length_c    28.4500
_cell_angle_alpha  90.000
_cell_angle_beta  128.690
_cell_angle_gamma  90.000

_shelx_F_squared_multiplier     1.000

loop_
 _refln_index_h
 _refln_index_k
 _refln_index_l
 _refln_F_squared_calc
 _refln_F_squared_meas
 _refln_F_squared_sigma
 _refln_observed_status
  10   0   0      17425.97      17183.62       971.72 o
  12   0   0         53.33         28.56        16.65 o
  14   0   0       8837.32       8573.94       618.85 o
  16   0   0      15634.85      15372.34       902.09 o
  18   0   0      25138.19      23121.81      1116.32 o
  20   0   0       2647.10       2464.83       353.39 o
  22   0   0      14383.56      13009.61       817.05 o
  24   0   0      55738.83      58890.02      6337.76 o
  26   0   0      25592.01      28428.18      1555.23 o
  28   0   0      10619.06      11738.27      1180.86 o
  30   0   0      19091.31      20330.13      2081.15 o
  32   0   0       6318.96       6957.35       942.94 o
  34   0   0        226.98        195.16       170.42 o
  36   0   0        303.90        402.32        88.16 o
   1   1   0         38.58         39.62        10.87 o
   3   1   0       5802.47       6035.69       339.61 o
   7   1   0        617.52        631.30        82.35 o
   9   1   0       1405.75       1322.69        97.50 o
  11   1   0      11699.52      11830.57       522.76 o
  13   1   0       1042.51        937.38        89.62 o
  15   1   0       1582.86       1578.72       122.40 o
  17   1   0       2407.31       2458.00       163.84 o
  19   1   0         48.42         44.69        13.10 o
  21   1   0       2548.95       2264.13       187.29 o
  23   1   0       1823.74       1697.86       134.66 o
  25   1   0       1684.87       1770.98       179.79 o
  27   1   0        386.20        515.41        65.44 o
  29   1   0       1866.63       2212.39       169.87 o
  31   1   0        793.04        945.32       108.96 o
  33   1   0       1819.07       1915.00       150.01 o
  35   1   0       2070.20       2160.42       220.84 o
   0   2   0       3800.82       3708.77       327.71 o
   2   2   0       1582.59       1735.82       200.77 o
   4   2   0      16302.18      16270.78       572.63 o
   6   2   0       9072.61       9228.46       455.69 o
   8   2   0         44.58         54.01        21.66 o
  10   2   0      42526.25      43473.45       912.46 o
  12   2   0      17433.80      16944.07       596.97 o
  14   2   0       2906.48       2776.77       226.27 o
  16   2   0       3779.91       3683.96       241.03 o
  18   2   0      15090.19      14130.88       541.59 o
  20   2   0        625.54        583.38        93.31 o
  22   2   0          2.75         22.84        24.48 o
  24   2   0        636.70        665.53       192.32 o
  26   2   0       1050.79       1093.61       149.61 o
  28   2   0       2167.84       2416.35       375.11 o
  30   2   0        204.68        149.85        51.33 o
  32   2   0       2281.23       1879.79       311.29 o
  34   2   0       3376.49       3114.39       653.69 o
   1   3   0       7378.84       7227.88       391.69 o
   3   3   0       4794.85       4810.29       289.88 o
   5   3   0       2108.49       2227.08       148.63 o
   7   3   0       1695.20       1590.72       112.42 o
   9   3   0        888.79       1048.25       119.71 o
  11   3   0         60.16         51.99        19.57 o
  13   3   0       3789.71       3860.41       340.54 o
  15   3   0         65.61         66.20        18.21 o
  17   3   0          1.61          5.47        27.40 o
  19   3   0        113.06        176.03        99.86 o
  21   3   0          7.10         -4.47        12.07 o
  23   3   0        709.92        756.47        88.29 o
  25   3   0        174.30        126.07        89.51 o
  27   3   0       1492.22       1206.79       333.23 o
  29   3   0       1321.27       1506.30       169.58 o
   0   4   0      11568.82      12814.54      1011.29 o
   2   4   0       3196.10       3525.66       399.53 o
   4   4   0        439.15        507.21       155.91 o
   6   4   0       9070.74       9671.81       661.80 o
   8   4   0       3779.37       3999.13       433.54 o
  10   4   0       1539.99       1569.57       201.29 o
  12   4   0        633.12        655.68       104.55 o
  14   4   0       1589.55       1022.42       287.01 o
  16   4   0       1791.90       1495.04       277.77 o
  18   4   0        649.01        667.84       109.05 o
  20   4   0         30.04         22.90        44.45 o
  22   4   0       2150.35       2110.63       231.41 o
 -37   1   1       3967.39       3770.04       403.88 o
 -35   1   1       2896.50       2877.17       285.95 o
 -33   1   1       1027.41       1029.84        97.46 o
 -31   1   1      10182.07      11768.03       843.51 o
 -29   1   1      13536.99      14900.75      1079.31 o
 -27   1   1       1641.40       1694.74       310.84 o
 -25   1   1      11082.20      11669.33       750.48 o
 -23   1   1      15192.05      13117.56       671.08 o
 -21   1   1         90.46         99.56        51.27 o
 -19   1   1      20596.75      19087.08       656.73 o
 -17   1   1       2790.68       2354.08       185.60 o
 -15   1   1        985.38       1116.53        90.68 o
 -13   1   1      45789.96      45006.86       918.98 o
 -11   1   1      12654.89      11363.61       521.44 o
  -9   1   1         15.09         23.56         9.15 o
  -3   1   1       8500.62       7876.89       403.54 o
  -1   1   1       7561.57       6930.93       382.71 o
   3   1   1       3640.13       3652.08       227.49 o
   7   1   1       2292.59       1835.61       153.09 o
   9   1   1       2107.16       1930.36       121.78 o
  11   1   1      28375.70      27429.24       654.62 o
  13   1   1      20659.88      19279.66       721.50 o
  15   1   1       8045.23       7602.82       402.92 o
  17   1   1      11318.87      10555.01       478.10 o
  19   1   1       8693.17       7849.83       415.29 o
  21   1   1        162.19        179.09        20.89 o
  23   1   1       8766.85       9084.98       659.56 o
  25   1   1       1982.82       2197.46       351.37 o
  27   1   1       1762.41       1904.43       195.91 o
  29   1   1       4338.45       5022.89       372.01 o
  31   1   1         27.37         44.56        25.85 o
  33   1   1       5386.42       5221.48       415.64 o
  35   1   1        337.35        330.08        62.86 o
 -34   2   1        201.79        165.53        35.55 o
 -32   2   1          2.80         11.46        38.61 o
 -30   2   1        584.88        631.83       197.47 o
 -28   2   1        312.11        312.72        48.11 o
 -26   2   1        622.56        753.09       112.89 o
 -24   2   1         90.94         98.81        76.27 o
 -22   2   1       1184.82       1249.98       163.38 o
 -20   2   1       2481.27       2368.42       282.26 o
 -18   2   1          0.45          7.48        11.15 o
 -16   2   1        815.43        757.09       136.11 o
 -14   2   1          5.85          7.62        10.50 o
 -12   2   1        739.26        727.87        91.38 o
 -10   2   1      10071.10       9910.01       472.79 o
  -8   2   1       5127.99       4865.20       276.76 o
  -6   2   1       8290.55       9056.64       446.58 o
  -4   2   1       8078.65       7749.25       403.36 o
  -2   2   1          3.09         15.41        15.00 o
   0   2   1        276.98        289.42        27.23 o
   2   2   1        297.10        349.19        35.02 o
   4   2   1        845.90       1118.95       100.36 o
   6   2   1      17148.43      18047.66       575.54 o
   8   2   1       1148.78       1176.04        96.20 o
  10   2   1         28.45         31.36         9.24 o
  12   2   1        808.59        821.02        58.02 o
  14   2   1        103.52        107.13        19.35 o
  16   2   1        739.43        656.73        56.89 o
  18   2   1          6.89         22.11        12.84 o
  20   2   1       2109.43       2138.54       331.92 o
  22   2   1        451.94        496.87        83.73 o
  24   2   1        799.47        941.84       105.33 o
  26   2   1         23.30         35.49        51.01 o
  28   2   1        622.24        530.03        93.63 o
  30   2   1       1601.63       1589.23       168.61 o
  32   2   1        178.48        146.79        44.31 o
 -29   3   1        184.17        125.53        92.62 o
 -27   3   1        405.04        316.70        55.82 o
 -25   3   1        310.49        264.04       125.22 o
 -23   3   1       4572.22       5022.37       512.13 o
 -21   3   1        104.09         86.75        72.70 o
 -19   3   1       6342.25       6909.58       577.87 o
 -17   3   1       5174.70       5497.13       484.41 o
 -15   3   1       1861.81       2026.72       190.91 o
 -13   3   1        170.67        135.24        28.48 o
 -11   3   1       2249.15       1980.85       149.28 o
  -9   3   1        481.62        480.47        58.81 o
  -7   3   1         88.68         96.79        21.68 o
  -5   3   1        488.54        439.57        53.08 o
  -3   3   1       4202.16       3961.98       266.30 o
  -1   3   1       5392.96       5092.20       314.02 o
   1   3   1       1668.89       1666.47       114.92 o
   3   3   1        814.40        799.51        79.75 o
   5   3   1      22330.10      22155.55       738.16 o
   7   3   1       4112.31       4169.64       280.82 o
   9   3   1         27.73         26.72        15.31 o
  11   3   1      12514.89      12766.79       751.91 o
  13   3   1          5.87         25.57        15.16 o
  15   3   1        693.75        834.98       207.71 o
  17   3   1        791.77       1095.24       148.94 o
  19   3   1        132.85        146.85        92.14 o
  21   3   1       3979.87       4389.18       353.59 o
  23   3   1       4260.90       4927.52       462.03 o
  25   3   1         12.32         39.22        55.40 o
  27   3   1       2787.90       2850.33       255.06 o
  29   3   1       5413.57       5233.07       796.61 o
 -22   4   1          5.11        -17.05        17.05 o
 -20   4   1         14.65         -4.97        17.87 o
 -18   4   1        847.61        593.51       179.13 o
 -16   4   1          9.66         10.81        27.74 o
 -14   4   1        103.66        136.03        87.14 o
 -12   4   1       1044.51       1038.09       229.75 o
 -10   4   1        323.83        385.59       140.03 o
  -8   4   1        239.34        254.40        53.40 o
  -6   4   1       1223.10       1289.80       246.37 o
  -4   4   1        191.90        238.49       107.96 o
  -2   4   1       2158.64       2275.69       324.66 o
   0   4   1       4513.09       4900.81       467.27 o
   2   4   1       1276.18       1330.16       249.40 o
   4   4   1       1350.87       1410.34       179.38 o
   6   4   1        903.36        924.62       213.20 o
   8   4   1       1071.64       1231.30       159.18 o
  10   4   1        201.26        164.20        44.85 o
  12   4   1         99.89        108.40        39.59 o
  14   4   1         28.99         34.33        29.98 o
  16   4   1        172.73        123.63        41.92 o
  18   4   1       1807.03       1172.85       328.13 o
  20   4   1          7.09          1.84        19.57 o
 -38   0   2       1076.81       1128.33       416.21 o
 -36   0   2      18130.96      17462.80      1792.72 o
 -34   0   2       4841.30       6106.57       895.75 o
 -32   0   2        795.29        697.29       128.54 o
 -30   0   2       6254.69       7660.04       950.68 o
 -28   0   2       2220.10       2454.22       534.59 o
 -26   0   2       3031.79       3198.00       338.11 o
 -24   0   2      13265.38      11560.19       730.63 o
 -22   0   2       2154.83       2081.45       326.64 o
 -20   0   2       9728.35       8160.26       593.49 o
 -18   0   2      98652.72     102217.81       479.91 o
 -16   0   2       2163.03       1909.52       161.11 o
 -14   0   2      44153.64      42244.26       987.07 o
 -10   0   2      30498.60      28531.37      2911.98 o
  -8   0   2      15318.93      14269.87       793.23 o
  -6   0   2       1697.76       1606.48       276.60 o
   2   0   2      11860.20      11365.59       666.98 o
   4   0   2      31965.82      29584.49      1891.80 o
   6   0   2      15299.42      14299.89      1032.02 o
   8   0   2      16209.95      15738.58       778.76 o
  10   0   2      45910.09      46626.37       976.30 o
  12   0   2      33830.90      33566.98      1298.37 o
  14   0   2       5598.93       5712.44       488.46 o
  16   0   2      15573.62      14605.45       978.81 o
  18   0   2      30388.46      28248.75       972.03 o
  20   0   2        112.11        104.14        75.12 o
  22   0   2       3832.85       3093.88       425.55 o
  24   0   2       4226.82       4231.75       536.36 o
  26   0   2         56.32         64.24        38.91 o
  28   0   2       9711.01      10662.07      1112.70 o
  30   0   2        172.00        133.36       137.56 o
  32   0   2       2218.71       2144.87       543.74 o
  34   0   2       3399.97       3589.33       381.80 o
 -37   1   2       1797.99       1423.55       316.72 o
 -35   1   2         12.97         17.99        23.90 o
 -33   1   2       1950.75       2087.17       183.62 o
 -31   1   2       6032.88       6437.78       575.40 o
 -29   1   2        599.73        747.65        88.11 o
 -27   1   2        245.78        280.92        57.76 o
 -25   1   2       2177.58       2180.62       183.76 o
 -23   1   2         30.67         30.28        18.94 o
 -21   1   2        846.19        869.73        61.64 o
 -19   1   2        530.84        596.85        47.60 o
 -17   1   2       9196.20       8856.34       446.88 o
 -15   1   2       4467.83       3867.97       266.01 o
 -13   1   2      15193.55      15690.39       560.99 o
 -11   1   2       2250.28       2149.92       156.82 o
  -9   1   2      13325.95      12915.65       550.79 o
  -5   1   2      22799.78      22951.99       656.65 o
  -3   1   2       7472.25       7620.77       403.53 o
  -1   1   2      17759.06      18259.79       595.97 o
   3   1   2        304.31        352.72        40.12 o
   5   1   2       2935.08       2883.62       255.26 o
   7   1   2       1424.36       1358.06       110.39 o
   9   1   2       1613.98       1462.20       129.79 o
  11   1   2        254.73        326.96        27.93 o
  13   1   2        836.99        870.59        74.62 o
  15   1   2       2735.98       2624.03       199.64 o
  17   1   2      11670.94      10318.96       511.62 o
  19   1   2      10802.39       9685.71       473.74 o
  21   1   2         27.86         18.90        29.34 o
  23   1   2      12223.29      12487.65       824.94 o
  25   1   2      11326.97      12384.10       818.21 o
  27   1   2       4519.96       4744.10       412.85 o
  29   1   2        150.92        166.66        52.76 o
  31   1   2       3167.66       2986.53       277.53 o
  33   1   2        105.98        160.21        43.75 o
 -34   2   2         26.66         48.16        22.14 o
 -32   2   2       1999.97       1317.38       590.00 o
 -30   2   2       3294.42       3526.87       325.63 o
 -28   2   2       1882.10       2090.88       246.59 o
 -26   2   2        965.70       1138.72       160.40 o
 -24   2   2      13771.98      14472.01       907.86 o
 -22   2   2       2360.53       2339.64       224.67 o
 -20   2   2        262.67        286.76        47.13 o
 -18   2   2       4045.79       3598.89       213.98 o
 -16   2   2        534.38        623.26        67.95 o
 -14   2   2      10441.57      10295.69       488.69 o
 -12   2   2       9330.68      10229.22       489.08 o
 -10   2   2       2245.58       2208.67       150.22 o
  -8   2   2      29511.85      29625.52       752.24 o
  -6   2   2        532.52        804.17        80.20 o
  -4   2   2        704.27        680.29        70.50 o
  -2   2   2      12770.42      11456.08       501.32 o
   0   2   2      49521.75      50391.89       739.71 o
   2   2   2       1239.10       1330.24        95.32 o
   4   2   2       5266.27       4636.73       276.18 o
   6   2   2      48319.23      49261.80       827.19 o
   8   2   2       2683.51       3002.62       267.22 o
  10   2   2      15658.50      15522.75       591.17 o
  12   2   2       2209.49       2129.99       133.24 o
  14   2   2       5923.06       5662.26       351.23 o
  16   2   2      14260.45      13091.07       581.94 o
  18   2   2        248.19        280.07       121.66 o
  20   2   2       3455.62       3878.28       446.02 o
  22   2   2      15956.13      15030.26      1091.49 o
  24   2   2       6996.72       7920.87       627.74 o
  26   2   2        679.57        789.77        77.14 o
  28   2   2      16810.05      18108.53      1113.72 o
  30   2   2       8825.58       8808.16       707.25 o
  32   2   2        272.47        332.66       221.67 o
 -31   3   2        335.34        404.91       227.50 o
 -29   3   2       2846.21       2511.39       511.20 o
 -27   3   2         83.85         79.96        72.80 o
 -25   3   2        416.14        220.02       146.78 o
 -23   3   2          0.69         11.05        20.15 o
 -21   3   2         26.23         35.80        20.33 o
 -19   3   2        211.33        287.33        59.91 o
 -17   3   2       4325.05       4910.50       494.16 o
 -15   3   2       1388.99       1534.18       130.53 o
 -13   3   2         20.96         15.88        27.61 o
 -11   3   2        254.50        212.75        44.86 o
  -9   3   2         11.03          5.57        16.86 o
  -7   3   2       2459.02       2258.58       202.50 o
  -5   3   2       9218.82       9273.89       462.09 o
  -3   3   2       5133.94       5022.78       299.23 o
  -1   3   2       4576.19       4597.22       323.11 o
   1   3   2       4239.56       3971.33       255.88 o
   3   3   2       1148.87       1140.15        89.88 o
   5   3   2       1652.36       1546.43       161.28 o
   7   3   2       1295.13       1135.23        77.32 o
   9   3   2       1586.54       1434.51       128.78 o
  11   3   2       1495.03       1622.80       159.03 o
  13   3   2         48.72         60.25        58.30 o
  15   3   2        699.42        817.73       208.82 o
  17   3   2       2390.21       2746.93       301.15 o
  19   3   2        472.63        532.88        67.51 o
  21   3   2        140.72        185.53        46.88 o
  23   3   2       4414.90       4807.33       510.28 o
  25   3   2       1830.83       2082.01       214.95 o
  27   3   2        217.65        155.41        52.05 o
 -24   4   2       1383.40       1335.93       400.12 o
 -22   4   2        659.51        602.58        80.17 o
 -20   4   2       1852.96       1504.92       402.98 o
 -18   4   2       2900.72       2461.71       598.98 o
 -16   4   2        531.95        503.71       118.03 o
 -14   4   2       1373.58       1442.59       241.57 o
 -12   4   2       5154.80       5656.01       455.70 o
 -10   4   2       3582.02       3772.09       299.04 o
  -8   4   2        104.21        135.67        29.63 o
  -6   4   2       7131.58       7655.94       575.24 o
  -4   4   2       3725.54       3916.34       372.92 o
  -2   4   2        171.91        189.46        45.22 o
   0   4   2       1102.71       1152.52       150.59 o
   2   4   2       1245.70       1280.63       160.70 o
   4   4   2        509.85        537.56       162.99 o
   6   4   2       2013.29       2234.70       248.47 o
   8   4   2          1.64         11.59        24.57 o
  10   4   2       5301.09       5287.04       441.65 o
  12   4   2       1760.10       2138.61       330.52 o
  14   4   2        250.89        237.06        65.33 o
  16   4   2       2566.64       1596.33       631.47 o
  18   4   2       2795.98       2284.24       568.80 o
  20   4   2       1461.19        966.17       371.33 o
 -37   1   3       2315.32       2061.76       543.55 o
 -35   1   3       1173.39       1323.91       149.90 o
 -33   1   3       1102.98       1193.89       110.93 o
 -31   1   3       5164.52       6069.67       592.61 o
 -29   1   3       2956.41       3510.90       310.05 o
 -27   1   3       2876.94       3061.71       284.29 o
 -25   1   3      10494.73       8590.27       555.16 o
 -23   1   3      12671.03      11411.93       526.97 o
 -21   1   3       1935.79       1766.21       116.00 o
 -19   1   3      33678.34      32359.64       689.82 o
 -17   1   3      13654.71      12427.08       528.73 o
 -15   1   3       1053.41       1125.42       123.89 o
 -11   1   3        631.48        515.89        47.64 o
  -9   1   3      65978.49      71940.72      1338.86 o
  -7   1   3      37918.21      37641.52      1318.59 o
  -5   1   3       2015.30       1933.11       131.99 o
  -1   1   3      10236.21       9531.36       453.46 o
   1   1   3      20791.96      20142.48       585.88 o
   3   1   3      16339.36      15619.52       540.11 o
   5   1   3      33028.00      30728.42       655.75 o
   7   1   3       5433.47       5377.97       290.79 o
   9   1   3      11977.53      10785.71       514.38 o
  11   1   3      20813.00      20057.97       781.78 o
  13   1   3       6806.32       6414.85       378.63 o
  15   1   3      14684.05      13208.43       582.08 o
  17   1   3      13214.88      11880.96       541.38 o
  19   1   3        188.93        195.50        24.72 o
  21   1   3       1811.73       2003.37       327.74 o
  23   1   3       6083.24       6558.04       481.17 o
  25   1   3       1318.20       1432.21       113.50 o
  27   1   3        914.71       1098.73       119.22 o
  29   1   3       5240.56       6212.19       625.46 o
  31   1   3        709.38        699.44        63.93 o
  33   1   3       3684.34       3872.17       352.46 o
 -36   2   3       2277.69       1656.02       471.04 o
 -34   2   3         66.12         43.81        25.83 o
 -32   2   3        717.06        688.44       140.58 o
 -30   2   3       1427.99       1515.17       298.13 o
 -28   2   3         51.82         32.32        20.05 o
 -26   2   3        542.30        572.98       177.56 o
 -24   2   3        110.36        148.31        41.12 o
 -22   2   3       2034.70       1841.06       128.21 o
 -20   2   3       2445.92       2251.27       173.87 o
 -18   2   3          0.29          8.75         8.66 o
 -16   2   3        332.67        275.55        34.94 o
 -14   2   3          1.81          2.10        11.72 o
 -12   2   3      23775.22      25705.95       681.33 o
 -10   2   3      13447.44      14147.17       588.59 o
  -8   2   3       5912.71       6105.38       355.46 o
  -6   2   3      10766.89      10955.87       490.78 o
  -4   2   3       4395.18       4780.61       281.99 o
  -2   2   3        120.52        110.33        18.25 o
   0   2   3        221.30        304.62        32.33 o
   2   2   3       5691.36       5610.08       335.30 o
   4   2   3       1058.59       1161.91       108.85 o
   6   2   3       5160.31       5552.78       323.92 o
   8   2   3       4622.22       4685.12       278.63 o
  10   2   3         60.92         78.60        20.91 o
  12   2   3       1026.25       1052.83        71.28 o
  14   2   3       4460.80       4638.39       260.08 o
  16   2   3        351.03        334.06        25.56 o
  18   2   3       2093.89       2151.96       250.03 o
  20   2   3        670.03        855.64       216.55 o
  22   2   3       1813.01       1927.55       327.14 o
  24   2   3        671.46        756.79        71.94 o
  26   2   3        476.81        441.31       164.90 o
  28   2   3        515.20        482.82        66.96 o
  30   2   3        416.09        496.48       187.15 o
 -31   3   3        958.07       1157.67       374.18 o
 -29   3   3       2401.72       2371.85       452.83 o
 -27   3   3          2.40          8.47        19.12 o
 -25   3   3       1353.31       1291.65       342.98 o
 -23   3   3        739.74        969.82       229.66 o
 -21   3   3       1116.39       1225.46       129.78 o
 -19   3   3       9204.02       9721.42       705.65 o
 -17   3   3       1167.41       1231.06       167.89 o
 -15   3   3      11137.21      10982.79       610.17 o
 -13   3   3       9444.96       9338.31       535.10 o
 -11   3   3        347.23        328.30        59.15 o
  -9   3   3       6369.02       6253.69       372.93 o
  -7   3   3      13597.00      13895.60       567.62 o
  -5   3   3       1981.18       1798.51       207.40 o
  -3   3   3       5253.32       5023.35       335.48 o
  -1   3   3      11202.80      10344.28       474.07 o
   1   3   3       2422.80       2442.63       150.71 o
   3   3   3       3732.26       3586.67       270.07 o
   5   3   3      14335.73      13705.25       587.98 o
   7   3   3        446.44        371.53        36.22 o
   9   3   3       7363.83       7258.59       557.34 o
  11   3   3      20249.08      19829.65       951.61 o
  13   3   3        984.81       1203.50       249.46 o
  15   3   3       4844.15       5434.01       483.11 o
  17   3   3       6830.31       7739.76       619.40 o
  19   3   3       1012.53       1148.80        92.47 o
  21   3   3       3408.06       3645.14       327.86 o
  23   3   3       5003.31       5465.57       456.03 o
  25   3   3       2175.90       1874.63       394.21 o
  27   3   3       1253.05       1457.89       215.80 o
 -24   4   3         72.53         65.15        99.88 o
 -22   4   3        408.44        264.94       141.10 o
 -20   4   3       1748.36       1414.00       234.89 o
 -18   4   3        675.33        638.52       108.41 o
 -16   4   3         81.03         56.59        59.87 o
 -14   4   3       1417.20        750.75       404.13 o
 -12   4   3       3269.38       3428.53       402.38 o
 -10   4   3       1419.99       1429.43       260.46 o
  -8   4   3        268.98        268.71       114.73 o
  -6   4   3       2254.16       2260.10       323.35 o
  -4   4   3       2157.32       2355.51       329.92 o
  -2   4   3        893.38       1011.76       219.33 o
   0   4   3        693.43        708.77       184.24 o
   2   4   3        594.59        642.59        76.74 o
   4   4   3        543.16        568.87        90.07 o
   6   4   3        963.93       1053.05        95.67 o
   8   4   3        107.23         89.40        26.02 o
  10   4   3       1191.27       1187.64       248.60 o
  12   4   3       1489.53       1757.45       212.88 o
  14   4   3       2075.10       1954.57       347.87 o
  16   4   3          2.69         -3.90        14.38 o
 -38   0   4       2089.76       2247.84       571.38 o
 -36   0   4       2952.60       3290.09       444.00 o
 -34   0   4        520.27        590.40       285.32 o
 -32   0   4       4938.17       5811.54       606.42 o
 -30   0   4       9149.39      10536.36      1065.84 o
 -28   0   4       1282.89       1355.06       201.42 o
 -26   0   4       6551.16       5672.47       526.40 o
 -24   0   4      36472.64      37202.55      1539.93 o
 -22   0   4       5864.26       5731.20       457.16 o
 -20   0   4       1206.58       1454.49       269.95 o
 -18   0   4      75433.73      79641.15      1283.67 o
 -16   0   4      21984.93      22011.21      1301.32 o
 -14   0   4       4965.11       5019.07       444.40 o
 -12   0   4      38925.49      37946.37      1452.13 o
 -10   0   4        238.40        171.60        34.66 o
  -4   0   4       2092.29       2108.99       306.10 o
   0   0   4       5202.60       4556.21       379.50 o
   2   0   4       1974.23       1853.67       182.31 o
   6   0   4      21161.93      20408.53       854.82 o
   8   0   4       3116.78       3409.39       338.90 o
  10   0   4       5373.20       4509.90       329.30 o
  12   0   4       1121.91       1139.33       120.87 o
  14   0   4       8011.95       7411.97       561.90 o
  16   0   4         20.18         25.92        23.80 o
  18   0   4      13280.76      11987.18       825.59 o
  20   0   4      20585.23      18120.77      2558.99 o
  22   0   4        380.41        441.90        60.83 o
  24   0   4      14314.81      14548.37      1495.83 o
  26   0   4        498.11        561.95       101.00 o
  28   0   4       4428.18       5078.29       808.60 o
  30   0   4       2020.25       2197.51       239.80 o
  32   0   4        410.71        532.73        77.01 o
 -39   1   4       2315.29       2070.90       551.07 o
 -37   1   4        325.77        313.68       152.88 o
 -35   1   4        107.56        116.26        44.42 o
 -33   1   4        266.68        265.82        33.12 o
 -31   1   4          0.19         12.26        36.22 o
 -29   1   4       2862.63       3169.25       339.11 o
 -27   1   4       5725.08       5512.19       431.17 o
 -25   1   4       9612.06       8331.96       429.10 o
 -23   1   4          7.82         14.34        21.66 o
 -21   1   4       4696.86       3941.63       243.73 o
 -19   1   4      15302.79      14192.50       559.50 o
 -17   1   4      13975.43      14100.35       562.02 o
 -15   1   4      18343.26      19428.91       652.73 o
 -13   1   4        858.68        853.07       142.28 o
 -11   1   4      21068.29      20677.27       628.25 o
  -9   1   4      11387.62      11298.21       500.56 o
  -7   1   4       1222.59       1289.35       114.56 o
  -5   1   4       1012.26       1046.04       156.92 o
  -3   1   4      38860.68      37888.29      1318.17 o
  -1   1   4       7275.98       7126.74       381.20 o
   1   1   4       6022.17       6230.29       361.78 o
   3   1   4       2596.84       2504.81       195.85 o
   5   1   4       7833.64       7947.37       408.36 o
   7   1   4       9040.42       8805.66       447.33 o
   9   1   4       7296.01       7188.98       395.69 o
  11   1   4       3070.13       2957.49       187.55 o
  13   1   4       8416.37       7653.10       400.81 o
  15   1   4       5042.69       5034.13       329.32 o
  17   1   4        215.27        225.03        20.53 o
  19   1   4        524.33        513.50        62.39 o
  21   1   4         10.78         19.29        21.34 o
  23   1   4       1882.73       2309.94       367.18 o
  25   1   4       2159.77       2389.88       279.18 o
  27   1   4        409.59        549.86        69.42 o
  29   1   4       2187.28       2351.87       399.61 o
  31   1   4         93.79         61.41        34.85 o
  33   1   4        315.53        243.48        55.29 o
 -36   2   4       4080.06       3319.95       646.64 o
 -34   2   4        655.18        572.78       194.57 o
 -32   2   4       4113.97       4029.76       737.79 o
 -30   2   4       3699.73       3956.55       470.40 o
 -28   2   4        248.92        277.05       126.47 o
 -26   2   4       2842.05       3331.57       417.29 o
 -24   2   4       2920.66       2977.71       392.78 o
 -22   2   4       5299.69       5123.11       363.79 o
 -20   2   4      19466.57      18240.17       614.82 o
 -18   2   4      14443.59      13666.42       549.17 o
 -16   2   4       5159.04       5072.28       318.16 o
 -14   2   4      68152.31      67836.36       472.85 o
 -12   2   4      54380.71      55621.51       631.44 o
 -10   2   4        392.15        379.08        43.69 o
  -8   2   4      61801.86      63449.93      1248.54 o
  -6   2   4      64228.48      65108.14       664.10 o
  -4   2   4        796.00        963.74        89.95 o
  -2   2   4      20121.14      20329.69       656.13 o
   0   2   4       9754.52       9037.89       444.99 o
   2   2   4       5596.59       5520.74       342.19 o
   4   2   4      21274.03      20675.28       631.46 o
   6   2   4       3465.74       3413.12       259.21 o
   8   2   4       7686.06       7264.68       385.92 o
  10   2   4      46045.18      44591.49       979.83 o
  12   2   4      10065.11       9410.63       469.32 o
  14   2   4       2885.00       2741.78       222.07 o
  16   2   4      31897.54      32869.78      1031.63 o
  18   2   4      11735.15      13224.85       819.83 o
  20   2   4        291.49        266.53        34.44 o
  22   2   4       4980.48       5662.02       552.97 o
  24   2   4       3855.08       4483.44       504.72 o
  26   2   4        139.74        117.36        30.77 o
  28   2   4         85.23        101.86        86.13 o
  30   2   4        325.45        354.90        58.32 o
 -33   3   4         10.85         11.80        29.72 o
 -31   3   4        509.18        439.51       230.69 o
 -29   3   4         81.33         90.85        77.17 o
 -27   3   4        281.37        258.51       124.30 o
 -25   3   4        149.00        217.15       112.19 o
 -23   3   4       2290.28       2430.18       276.76 o
 -21   3   4        300.81        329.90       133.88 o
 -19   3   4       5913.56       6569.67       520.83 o
 -17   3   4      11402.03      13004.01       755.28 o
 -15   3   4         56.83         48.10        23.24 o
 -13   3   4       1521.16       1528.27       171.10 o
 -11   3   4       5981.20       5798.25       343.73 o
  -9   3   4         12.70         16.26        12.32 o
  -7   3   4       1759.52       1682.24       133.00 o
  -5   3   4        717.52        686.15        74.45 o
  -3   3   4        861.59        826.31        99.72 o
  -1   3   4         41.98         56.67        15.28 o
   1   3   4        114.04        116.40        54.90 o
   3   3   4        926.99        921.97        78.38 o
   5   3   4       3557.57       3384.54       245.65 o
   7   3   4       1950.70       1868.18       167.41 o
   9   3   4       1520.76       1433.24       271.40 o
  11   3   4       7041.32       7471.02       577.33 o
  13   3   4       2204.62       2690.08       294.60 o
  15   3   4       5828.63       6373.90       565.97 o
  17   3   4        510.99        522.77        88.97 o
  19   3   4       1758.46       1809.84       182.37 o
  21   3   4       3640.01       4117.65       476.06 o
  23   3   4        619.34        708.58       114.30 o
  25   3   4       1662.07       1609.13       193.09 o
 -26   4   4       2132.72       1438.62       415.68 o
 -24   4   4       8357.22       7792.82       802.71 o
 -22   4   4       1709.18       1270.76       347.38 o
 -20   4   4       4873.03       3385.16       766.39 o
 -18   4   4       5924.79       5224.82      1126.17 o
 -16   4   4        205.27        164.83        46.14 o
 -14   4   4       2042.71       1987.64       373.23 o
 -12   4   4          0.62          7.89        25.41 o
 -10   4   4        318.73        367.79        66.08 o
  -8   4   4       2374.14       2560.58       343.76 o
  -6   4   4         30.62         67.33        60.27 o
  -4   4   4        532.84        676.12        77.84 o
  -2   4   4      10281.08      10809.45       744.93 o
   0   4   4       2925.18       2970.02       371.41 o
   2   4   4         17.46         49.07        54.47 o
   4   4   4       2494.37       2763.77       368.94 o
   6   4   4      14558.61      14794.83       801.51 o
   8   4   4        405.82        407.50        56.79 o
  10   4   4         27.42         25.60        33.00 o
  12   4   4       2878.84       2405.90       413.06 o
  14   4   4        975.38        180.46       274.21 o
  16   4   4          3.41         -7.56        15.06 o
  18   4   4        285.58        170.97        62.60 o
 -39   1   5        272.83        164.46        49.89 o
 -37   1   5       3451.17       3097.02       751.49 o
 -35   1   5       1403.94       1356.78       187.66 o
 -33   1   5       2191.25       2354.28       202.62 o
 -31   1   5       2753.85       3293.92       433.20 o
 -29   1   5       4204.89       3835.66       397.88 o
 -27   1   5       3897.15       3567.21       342.08 o
 -25   1   5       4019.71       3584.69       270.53 o
 -23   1   5       3038.36       2860.94       212.97 o
 -21   1   5       2766.99       2653.60       201.52 o
 -19   1   5       3116.38       2515.60       177.59 o
 -17   1   5       2922.87       2761.72       254.46 o
 -15   1   5       1683.32       1424.05       114.39 o
 -13   1   5      19551.21      18161.31       576.15 o
 -11   1   5       2056.42       1846.57       156.95 o
  -9   1   5      37836.88      39217.64      1730.01 o
  -7   1   5      12165.42      11213.50       507.75 o
  -5   1   5       1793.43       1876.75       163.42 o
  -3   1   5      19691.67      18586.62       582.08 o
  -1   1   5      19157.23      17736.91       628.01 o
   1   1   5        140.51        136.45        22.99 o
   3   1   5      11569.10      10790.52       479.95 o
   5   1   5      16267.02      14926.45       623.15 o
   7   1   5       1858.62       2035.61       129.70 o
   9   1   5      26721.23      25876.55       992.04 o
  11   1   5       6403.83       6112.47       354.39 o
  13   1   5       4519.19       4087.18       254.17 o
  15   1   5      31242.59      29246.66       767.62 o
  17   1   5       9410.05       7956.60       409.77 o
  19   1   5      22302.47      23523.57      1186.42 o
  21   1   5      11453.56      12676.69       795.40 o
  23   1   5        456.39        535.52        70.20 o
  25   1   5       3743.95       4345.76       512.78 o
  27   1   5       3866.34       4026.35       364.84 o
  29   1   5         25.69         24.42        26.29 o
  31   1   5         14.83         32.60        61.34 o
 -36   2   5         17.48         22.48        32.99 o
 -34   2   5       1326.57       1005.11       271.89 o
 -32   2   5       1702.84       1784.85       305.16 o
 -30   2   5       1618.80       1535.80       199.21 o
 -28   2   5        495.46        577.22       179.17 o
 -26   2   5       1559.57       1768.36       307.62 o
 -24   2   5       6139.35       5680.69       382.50 o
 -22   2   5         21.89         16.85        14.22 o
 -20   2   5        184.39        140.24        33.45 o
 -18   2   5        211.11        191.20        30.76 o
 -16   2   5       4378.86       4490.71       259.21 o
 -14   2   5       3257.47       3333.32       238.96 o
 -12   2   5         29.57         72.62        18.86 o
 -10   2   5       2348.04       2308.29       171.45 o
  -8   2   5       6204.49       6949.36       390.34 o
  -6   2   5         45.14         37.55        16.12 o
  -4   2   5        957.29       1106.32        75.46 o
  -2   2   5        546.51        704.28        62.10 o
   0   2   5          6.11         26.00        11.97 o
   2   2   5       1576.70       1709.02       110.31 o
   4   2   5       1453.99       1482.02       105.70 o
   6   2   5          2.50          7.25        11.80 o
   8   2   5        798.20        765.56        59.67 o
  10   2   5         63.93         52.45        16.58 o
  12   2   5       1049.71       1071.30       118.10 o
  14   2   5       1311.05       1256.89        82.63 o
  16   2   5        316.31        406.88       148.13 o
  18   2   5       1424.95       1606.48       195.20 o
  20   2   5        905.84        990.09       107.79 o
  22   2   5          6.83          9.31        18.37 o
  24   2   5        493.58        571.26        69.52 o
  26   2   5        301.42        362.49       155.34 o
  28   2   5        229.08        251.52       135.41 o
 -33   3   5       1100.79       1118.89       368.77 o
 -31   3   5       2077.23       1737.25       349.22 o
 -29   3   5        163.15        107.46        83.35 o
 -27   3   5       3881.63       3550.70       810.45 o
 -25   3   5       7779.49       8342.21       643.55 o
 -23   3   5        697.61        697.61        79.20 o
 -21   3   5       2229.33       2684.42       246.18 o
 -19   3   5      29505.11      33202.10      1041.32 o
 -17   3   5       4609.82       4689.74       326.22 o
 -15   3   5       4061.76       4324.61       300.70 o
 -13   3   5      22564.41      23601.41       752.01 o
 -11   3   5       6667.05       6661.91       381.98 o
  -9   3   5       2488.19       2452.12       166.49 o
  -7   3   5      22229.21      22383.48       699.75 o
  -5   3   5        363.93        374.26        57.70 o
  -3   3   5      10365.83      10203.90       488.91 o
  -1   3   5      15332.86      14707.00       586.13 o
   1   3   5         28.51         46.17        15.18 o
   3   3   5      15002.99      14529.72       638.23 o
   5   3   5       8114.53       7354.47       481.45 o
   7   3   5       4676.15       4773.12       436.54 o
   9   3   5       8463.64       9372.34       658.65 o
  11   3   5      14274.99      16087.67       901.99 o
  13   3   5        602.07        642.91       101.36 o
  15   3   5       1145.72       1412.75       182.87 o
  17   3   5       5539.20       5889.60       552.10 o
  19   3   5        173.11        166.04        99.48 o
  21   3   5       1500.40       1612.58       164.96 o
  23   3   5        964.84        909.27       137.11 o
  25   3   5         57.31         41.78        95.10 o
 -26   4   5         17.94         34.49        79.34 o
 -24   4   5       1727.20       1745.94       439.71 o
 -22   4   5       3546.98       2777.09       582.66 o
 -20   4   5         30.67         14.43        21.57 o
 -18   4   5        983.47        646.82       191.86 o
 -16   4   5       4204.56       3721.88       811.96 o
 -14   4   5        274.25        272.76       117.53 o
 -12   4   5        964.91        907.10       128.68 o
 -10   4   5        543.37        614.82       172.24 o
  -8   4   5          1.08         -0.22        22.80 o
  -6   4   5        493.87        501.38       155.63 o
  -4   4   5        317.58        358.35       132.87 o
  -2   4   5          1.73          6.60        19.99 o
   0   4   5       1167.83       1265.97       131.37 o
   2   4   5       1920.78       2046.14       240.77 o
   4   4   5        205.98        216.22       108.22 o
   6   4   5       2808.00       3081.89       393.05 o
   8   4   5       1249.62       1279.40       167.71 o
  10   4   5        347.64        389.53        71.53 o
  12   4   5        123.06        108.10        82.82 o
  14   4   5        787.45        753.39       244.57 o
  16   4   5        317.48         79.57        80.94 o
 -40   0   6          1.03         63.56       111.78 o
 -38   0   6       5880.73       6883.64       822.53 o
 -36   0   6       1389.24       1645.71       251.72 o
 -34   0   6       3897.84       4319.45       736.26 o
 -32   0   6        325.20        379.17        75.45 o
 -30   0   6       1060.49       1072.64       163.14 o
 -28   0   6        963.37        683.99       111.89 o
 -26   0   6        490.31        571.43       170.84 o
 -24   0   6       3005.17       3343.05       405.85 o
 -22   0   6      33333.45      33702.26      1150.28 o
 -20   0   6       8500.01       8470.19       616.12 o
 -18   0   6      17585.56      18451.31       937.80 o
 -16   0   6      33023.10      34115.64      1108.60 o
 -12   0   6        167.57        146.03        22.86 o
 -10   0   6       3833.35       3912.01       435.07 o
  -6   0   6       3048.53       2755.23       507.00 o
  -4   0   6      14715.18      14614.43      1013.60 o
  -2   0   6       1351.42       1431.09       183.18 o
   0   0   6        222.19        247.55        26.56 o
   4   0   6      33266.93      34524.93      2488.23 o
   6   0   6      28086.66      29274.34      1518.48 o
   8   0   6      48903.52      47439.66       977.59 o
  10   0   6      43357.39      42834.70      1015.90 o
  12   0   6        394.53        422.52       147.52 o
  14   0   6      31548.06      30081.48      1270.49 o
  16   0   6      45187.32      44229.88      3597.69 o
  18   0   6       1759.14       1023.61       309.95 o
  20   0   6      12921.63      14397.73      1200.27 o
  22   0   6      24114.33      26073.26      2650.75 o
  24   0   6       4724.77       5016.13       772.66 o
  26   0   6       2895.34       3572.49       674.13 o
  28   0   6       3824.24       4216.88       754.30 o
  30   0   6        935.78       1031.71       392.94 o
 -39   1   6       1041.50        960.06       163.76 o
 -37   1   6        831.37       1040.39       167.30 o
 -35   1   6        701.43        777.34       120.47 o
 -33   1   6        560.81        553.82        72.17 o
 -31   1   6        724.93        870.39       226.56 o
 -29   1   6       8170.74       8139.40       604.93 o
 -27   1   6       6185.62       5549.22       386.51 o
 -25   1   6        376.95        399.07        34.12 o
 -23   1   6      12420.85      11578.79       520.91 o
 -21   1   6       1981.78       1713.18       120.13 o
 -19   1   6        831.38        785.33        75.92 o
 -17   1   6        110.13        165.48        64.15 o
 -15   1   6        340.19        435.64       102.30 o
 -13   1   6       2759.74       2698.66       252.06 o
 -11   1   6        399.04        356.24        55.32 o
  -9   1   6        214.38        236.63        31.73 o
  -7   1   6        106.29        130.25        21.45 o
  -5   1   6          4.30         12.07        10.32 o
  -3   1   6       6554.40       6504.82       367.55 o
  -1   1   6        247.93        304.88        28.47 o
   1   1   6       4480.91       4171.86       251.55 o
   3   1   6      20839.38      20996.62       665.54 o
   5   1   6         11.34         72.95        17.68 o
   7   1   6        161.38        211.86        30.14 o
   9   1   6       7556.91       6949.82       395.16 o
  11   1   6      18805.96      17163.65       622.25 o
  13   1   6        188.26        171.32        21.08 o
  15   1   6        177.05        180.71        22.44 o
  17   1   6      16781.14      13162.14      1131.79 o
  19   1   6         86.81        111.41        82.58 o
  21   1   6        928.85       1005.16       112.75 o
  23   1   6        186.86        206.73       115.31 o
  25   1   6        515.28        533.13       187.99 o
  27   1   6        241.43        298.77        50.60 o
  29   1   6        269.65        310.33       154.72 o
  31   1   6        255.48         98.54       133.85 o
 -38   2   6       2162.17       1748.11       194.37 o
 -36   2   6          1.30         -6.96        18.79 o
 -34   2   6       4321.50       4216.90       934.55 o
 -32   2   6      14819.02      17217.65       987.31 o
 -30   2   6       2709.70       2952.13       247.02 o
 -28   2   6       6010.38       6842.22       519.84 o
 -26   2   6      19116.86      21895.87       948.85 o
 -24   2   6      19233.67      18796.20       799.95 o
 -22   2   6         28.00         35.94        31.98 o
 -20   2   6      11945.92      11275.86       494.25 o
 -18   2   6      16356.41      15957.47       606.42 o
 -16   2   6        747.88        781.60        78.62 o
 -14   2   6      11988.85      11828.81       521.32 o
 -12   2   6       3440.59       3402.36       240.52 o
 -10   2   6      14792.63      15271.81       636.41 o
  -8   2   6      29609.26      29958.38       769.71 o
  -6   2   6       5567.70       5658.12       337.90 o
  -4   2   6      19034.52      19087.46       642.05 o
  -2   2   6      58070.71      60069.82       745.45 o
   0   2   6       4811.18       4412.74       300.63 o
   2   2   6         35.29         24.22        11.27 o
   4   2   6      43274.23      43866.05       947.32 o
   6   2   6      14977.91      15239.20       662.96 o
   8   2   6         86.55        130.38        24.29 o
  10   2   6       8971.67       8473.29       436.28 o
  12   2   6      19476.74      18151.29      1031.70 o
  14   2   6       6401.35       6566.87       514.44 o
  16   2   6       3848.51       4304.38       371.70 o
  18   2   6       1319.94       1432.16       185.19 o
  20   2   6       9043.58       9830.73       723.15 o
  22   2   6       6771.79       7262.92       643.60 o
  24   2   6        802.22        935.90       104.55 o
  26   2   6       2013.37       2246.05       383.79 o
  28   2   6       3462.15       3203.72       468.11 o
 -33   3   6          1.04         32.45        75.08 o
 -31   3   6        805.39        746.72       140.60 o
 -29   3   6       1739.16       2040.60       337.51 o
 -27   3   6        892.34       1086.29       177.75 o
 -25   3   6        501.51        547.44        67.48 o
 -23   3   6        757.26        897.82       218.98 o
 -21   3   6       8743.98       9777.58       683.17 o
 -19   3   6       1559.03       1645.55       201.84 o
 -17   3   6        284.97        303.08        43.10 o
 -15   3   6       3132.09       3265.60       327.33 o
 -13   3   6       3855.20       3917.94       352.85 o
 -11   3   6        139.70        148.62        36.57 o
  -9   3   6        104.18        109.96        53.65 o
  -7   3   6         77.42         69.89        26.40 o
  -5   3   6        430.99        440.59        40.77 o
  -3   3   6       1335.37       1408.18       125.26 o
  -1   3   6       5976.34       5770.40       353.90 o
   1   3   6       5136.98       4980.54       315.88 o
   3   3   6       4135.15       3991.15       254.10 o
   5   3   6         24.07         29.91        23.69 o
   7   3   6       2354.02       2369.89       197.02 o
   9   3   6       2131.63       2311.81       222.71 o
  11   3   6       1479.02       1849.54       156.92 o
  13   3   6       2396.39       2665.43       249.03 o
  15   3   6        222.62        232.02        39.80 o
  17   3   6        701.06        756.82        91.66 o
  19   3   6       2297.28       2430.93       285.37 o
  21   3   6        560.75        557.21        70.58 o
  23   3   6         11.00         18.91        35.28 o
 -26   4   6        942.63        639.68       273.31 o
 -24   4   6        329.13        345.98       197.06 o
 -22   4   6       1468.88        880.93       265.41 o
 -20   4   6         28.75         27.32        23.34 o
 -18   4   6         42.57         42.06        24.54 o
 -16   4   6       1177.17       1368.88       248.36 o
 -14   4   6       3803.29       3934.04       327.27 o
 -12   4   6       2175.75       2217.04       209.14 o
 -10   4   6        770.78        800.86        85.51 o
  -8   4   6       2892.31       3085.94       276.11 o
  -6   4   6       3303.93       3450.65       343.33 o
  -4   4   6       1583.91       1515.28       267.87 o
  -2   4   6       2956.40       3211.45       387.11 o
   0   4   6        470.73        518.73       163.42 o
   2   4   6       3533.39       3445.64       309.60 o
   4   4   6        550.50        586.95        71.47 o
   6   4   6        152.71        137.09        27.63 o
   8   4   6       8484.48       9145.89       673.18 o
  10   4   6       2164.22       1282.62       811.84 o
  12   4   6         29.61         42.05        55.43 o
  16   4   6       4760.18       1370.09       946.64 o
 -41   1   7         35.52         23.65        76.55 o
 -39   1   7       1039.55        872.15       252.70 o
 -37   1   7       2595.77       2898.10       236.17 o
 -35   1   7         15.08         10.92        36.83 o
 -33   1   7       3232.96       3719.30       337.17 o
 -31   1   7        803.49       1046.38       245.14 o
 -29   1   7         26.75         40.00        23.60 o
 -27   1   7      14498.68      13594.27       672.74 o
 -25   1   7       9264.94       8671.81       444.21 o
 -23   1   7       2408.51       2317.69       201.57 o
 -21   1   7      25413.07      24985.08       770.75 o
 -19   1   7      15809.30      14673.79       581.06 o
 -17   1   7       4551.45       4530.39       322.82 o
 -15   1   7      17400.71      15718.85       621.03 o
 -13   1   7      11036.49      10454.06       484.76 o
 -11   1   7         16.33         12.93        12.45 o
  -9   1   7      46368.15      50215.68      2012.86 o
  -7   1   7       1602.96       1641.96       173.04 o
  -5   1   7       7295.27       7477.73       399.55 o
  -3   1   7      27846.38      27079.09       692.38 o
  -1   1   7      24442.25      24167.04       635.87 o
   1   1   7      21592.48      20931.81       706.62 o
   3   1   7      26122.79      24623.99       696.61 o
   5   1   7       5458.82       4983.17       303.74 o
   7   1   7       2266.07       1971.78       162.84 o
   9   1   7      13335.09      11861.22       577.18 o
  11   1   7        416.26        318.62        89.45 o
  13   1   7        109.56        137.88        28.23 o
  15   1   7       4447.68       4266.80       272.03 o
  17   1   7      15548.54      15846.22       905.93 o
  19   1   7       6672.49       7098.99       566.03 o
  21   1   7       3492.66       4183.18       372.81 o
  23   1   7       6491.14       7208.24       582.40 o
  25   1   7       4074.97       4615.21       343.32 o
  27   1   7       6107.46       6828.32       679.05 o
  29   1   7         13.61         13.63        31.47 o
 -38   2   7         84.84        130.49        46.81 o
 -36   2   7          4.23         24.74        33.07 o
 -34   2   7         16.95         40.69        57.27 o
 -32   2   7        943.74       1015.56       242.79 o
 -30   2   7       2125.83       2068.77       337.67 o
 -28   2   7        548.13        619.21       185.27 o
 -26   2   7       3178.81       3356.90       346.15 o
 -24   2   7         81.22         61.26        47.58 o
 -22   2   7        654.79        676.62        83.97 o
 -20   2   7         39.79         40.12        15.83 o
 -18   2   7         24.84         37.43        16.94 o
 -16   2   7        674.11        742.29       134.60 o
 -14   2   7       3256.93       3700.47       255.19 o
 -12   2   7       1233.59       1234.92       172.72 o
 -10   2   7         15.02         15.77        13.59 o
  -8   2   7       1467.77       1497.75       188.44 o
  -6   2   7       5274.42       5400.42       325.24 o
  -4   2   7        595.85        654.53        70.29 o
  -2   2   7       5077.77       5444.77       330.00 o
   0   2   7        825.69       1000.40        89.52 o
   2   2   7         19.62         13.16        12.78 o
   4   2   7       1131.35       1122.94       104.07 o
   6   2   7       4257.18       3907.22       263.21 o
   8   2   7        608.58        634.43        49.58 o
  10   2   7         37.53         27.89        16.04 o
  12   2   7      26392.80      25867.27      1301.68 o
  14   2   7         23.87         36.96        27.92 o
  16   2   7       1102.18       1293.64       176.08 o
  18   2   7       2259.47       2509.83       373.25 o
  20   2   7        131.97        109.49        83.55 o
  22   2   7        212.31        233.57       122.93 o
  24   2   7         14.74          7.32        32.94 o
  26   2   7         78.58         67.79        36.20 o
 -35   3   7        107.51         86.77       111.44 o
 -33   3   7      11048.38      12063.90      1111.26 o
 -31   3   7       8136.81       8646.85       765.02 o
 -29   3   7         97.52         76.91        70.63 o
 -27   3   7      10355.67      11123.50       747.20 o
 -25   3   7       2824.16       3140.86       403.45 o
 -23   3   7         68.95         72.60        34.48 o
 -21   3   7       1776.26       2193.83       336.11 o
 -19   3   7       7575.81       7903.55       597.28 o
 -17   3   7        467.40        501.23       132.73 o
 -15   3   7      13711.93      13978.09       629.28 o
 -13   3   7       8886.54       8751.35       511.68 o
 -11   3   7          2.01          8.08        14.46 o
  -9   3   7      16309.94      16609.29       586.37 o
  -7   3   7      20568.29      20930.93       643.48 o
  -5   3   7        215.10        259.68        49.68 o
  -3   3   7       8361.44       8245.17       433.76 o
  -1   3   7      11656.09      11410.54       495.22 o
   1   3   7         54.91         59.56        16.77 o
   3   3   7       4930.21       4484.48       378.12 o
   5   3   7        949.28       1022.21        91.47 o
   7   3   7       3503.40       3901.03       312.71 o
   9   3   7       8151.44       9292.31       671.40 o
  11   3   7       2780.57       3145.40       405.79 o
  13   3   7          6.15         10.46        33.71 o
  15   3   7       5069.93       5262.09       416.16 o
  17   3   7       2148.87       2290.82       230.09 o
  19   3   7        729.57        893.42       131.37 o
  21   3   7       2335.48       2413.22       379.62 o
  23   3   7        781.38        523.97       185.10 o
 -26   4   7       2202.86       2150.89       231.98 o
 -24   4   7        133.44         94.62       106.27 o
 -22   4   7        756.68        549.07       245.30 o
 -20   4   7        233.17        175.80        98.58 o
 -18   4   7        505.13        363.94       135.73 o
 -16   4   7         78.45         75.57        64.78 o
 -14   4   7        164.07        147.21        88.37 o
 -12   4   7        440.02        470.52        76.57 o
 -10   4   7        121.95        126.77        30.23 o
  -8   4   7        161.22        174.39        33.74 o
  -6   4   7         55.25         72.66        23.98 o
  -4   4   7       1504.51       1449.97       263.66 o
  -2   4   7        659.28        794.61        86.26 o
   0   4   7       1161.85       1191.06       249.38 o
   2   4   7       1189.94       1282.35       257.16 o
   4   4   7       1258.82        988.01       278.58 o
   6   4   7        148.33        147.57        42.91 o
   8   4   7        361.35        144.81        88.70 o
  10   4   7         58.12         39.62        55.47 o
  12   4   7         76.00         41.98        57.15 o
  14   4   7        954.02        178.80       231.62 o
 -40   0   8        236.48         62.85       100.61 o
 -38   0   8       1630.01       2007.33       295.92 o
 -36   0   8       3492.42       4154.86       727.35 o
 -34   0   8      12392.65      14878.74      1260.19 o
 -32   0   8       6565.76       6942.46       783.49 o
 -30   0   8        858.86        727.97       118.96 o
 -28   0   8      21469.56      18741.49      2132.97 o
 -26   0   8      21674.09      20524.80      1212.82 o
 -24   0   8       2412.38       2095.41       325.11 o
 -22   0   8      21793.93      20426.51      1064.89 o
 -20   0   8      14212.15      12965.51       823.10 o
 -18   0   8       1303.33       1862.34       302.11 o
 -16   0   8       2901.93       2626.39       358.97 o
 -14   0   8      33887.03      33919.74      1144.59 o
 -12   0   8       9960.97      10393.05       682.77 o
  -6   0   8       8424.51       7269.72       551.85 o
  -2   0   8      41826.57      41673.86      1783.33 o
   0   0   8      14952.74      15307.83       882.86 o
   2   0   8      63253.12      61153.95      1543.37 o
   4   0   8      84201.76      81343.34        77.76 o
   6   0   8      41653.48      46214.54      1122.82 o
   8   0   8      17069.34      15961.25       933.01 o
  10   0   8       4601.86       3901.71       329.88 o
  12   0   8        878.70        701.98       191.01 o
  14   0   8      10371.73       9035.21       665.56 o
  16   0   8         38.73         28.07        62.27 o
  18   0   8       7347.22       7789.10       909.01 o
  20   0   8      16706.36      16937.63      1738.72 o
  22   0   8       1919.93       2321.54       534.54 o
  24   0   8       2860.18       3198.44       642.95 o
  26   0   8       9255.15      10126.66      1046.80 o
  28   0   8       5721.50       4896.87       629.78 o
 -41   1   8       1988.03       1927.12       215.90 o
 -39   1   8       2145.71       1757.72       481.13 o
 -37   1   8         24.73         42.76        59.89 o
 -35   1   8        233.91        343.69        67.65 o
 -33   1   8       3440.56       3828.34       344.25 o
 -31   1   8       5907.85       6325.33       543.95 o
 -29   1   8       4767.64       4317.02       339.76 o
 -27   1   8       1610.31       1427.06       190.15 o
 -25   1   8       6980.15       6108.69       344.25 o
 -23   1   8       6249.03       6053.39       354.77 o
 -21   1   8       2188.58       2337.06       234.78 o
 -19   1   8       3018.01       3084.67       248.62 o
 -17   1   8        551.48        632.99        64.27 o
 -15   1   8        201.68        230.14        32.35 o
 -13   1   8       7130.69       7957.80       444.69 o
 -11   1   8       2990.43       3065.83       255.14 o
  -9   1   8      13219.32      14012.70       777.71 o
  -7   1   8      13615.93      13844.24       564.19 o
  -5   1   8        431.52        427.95        64.93 o
  -3   1   8       1237.28       1216.80       169.43 o
  -1   1   8      43827.13      42961.45       726.33 o
   1   1   8       7302.42       6459.19       350.97 o
   3   1   8       2851.21       2831.95       195.21 o
   5   1   8       3521.03       3203.48       248.28 o
   7   1   8      20433.87      20298.13       614.96 o
   9   1   8       8688.87       8783.61       443.09 o
  11   1   8        549.41        529.56        51.86 o
  13   1   8       2831.99       2517.02       202.61 o
  15   1   8        109.55        148.68        28.09 o
  17   1   8        379.11        393.26        54.08 o
  19   1   8          2.11          5.77        29.29 o
  21   1   8       3194.74       3522.47       463.14 o
  23   1   8         97.93        148.63        34.31 o
  25   1   8       4395.15       4765.37       565.86 o
  27   1   8        606.41        589.92       209.95 o
  29   1   8        725.07        606.83        85.30 o
 -38   2   8       9644.23      10420.88      1076.80 o
 -36   2   8       4912.84       4539.17       986.56 o
 -34   2   8        501.62        422.57       163.19 o
 -32   2   8      16715.86      17220.04       900.40 o
 -30   2   8       4788.67       5287.73       529.71 o
 -28   2   8         53.41         37.29        28.50 o
 -26   2   8       6375.18       6376.33       450.62 o
 -24   2   8       4106.11       3907.05       299.74 o
 -22   2   8       6407.21       6074.95       350.87 o
 -20   2   8      10736.58      10846.37       481.78 o
 -18   2   8        491.00        518.88        44.02 o
 -16   2   8       7408.57       7218.07       395.64 o
 -14   2   8      22771.93      22948.07       698.42 o
 -12   2   8        597.42        657.30        58.76 o
 -10   2   8       4820.94       4432.04       266.26 o
  -8   2   8      14686.71      14210.83       566.62 o
  -6   2   8      13514.05      13801.10       555.40 o
  -4   2   8       3572.65       3541.04       252.80 o
  -2   2   8       9238.76       9352.35       460.04 o
   0   2   8        957.00        869.94       103.52 o
   2   2   8        274.59        263.17        45.62 o
   4   2   8        236.59        255.99        23.25 o
   6   2   8       5329.99       5348.68       331.47 o
   8   2   8       4913.75       4521.44       296.11 o
  10   2   8        757.36        662.54        89.70 o
  12   2   8       1546.34       1751.18       302.87 o
  14   2   8      11612.54      12523.86       768.15 o
  16   2   8         99.71        192.12       105.82 o
  18   2   8          0.28         33.17        28.82 o
  20   2   8       1262.50       1325.58       142.13 o
  22   2   8       4396.42       4899.73       388.78 o
  24   2   8         65.95         46.46        37.17 o
  26   2   8        201.07        157.81       110.31 o
 -35   3   8       2614.92       2446.53       537.07 o
 -33   3   8       5101.22       5803.35       795.69 o
 -31   3   8       1128.49        939.77       270.69 o
 -29   3   8        124.44         89.48        75.46 o
 -27   3   8        805.99        783.54       207.77 o
 -25   3   8        255.86        313.80        44.51 o
 -23   3   8       2261.40       2482.58       361.56 o
 -21   3   8         29.58         37.89        50.18 o
 -19   3   8        493.43        493.14       132.60 o
 -17   3   8       1642.12       1833.36       161.40 o
 -15   3   8       1079.04       1266.35       119.76 o
 -13   3   8       1595.67       1648.05       154.17 o
 -11   3   8       4297.50       4356.38       283.56 o
  -9   3   8       6755.19       6569.25       371.34 o
  -7   3   8          0.62          2.90        12.13 o
  -5   3   8       1283.66       1248.64       120.44 o
  -3   3   8       1890.09       1792.64       127.81 o
  -1   3   8       2991.18       2890.06       284.97 o
   1   3   8       4329.08       4369.52       375.15 o
   3   3   8       2054.53       2066.41       213.81 o
   5   3   8       6765.60       7012.19       528.06 o
   7   3   8        380.21        416.25        70.16 o
   9   3   8        985.80       1056.70       240.88 o
  11   3   8         22.30         44.32        54.38 o
  13   3   8       1966.38       2288.08       192.65 o
  15   3   8         66.46         60.00        34.85 o
  17   3   8       1541.74       1664.21       170.51 o
  19   3   8         41.43         52.02        62.62 o
  21   3   8          1.40          9.88        22.29 o
 -28   4   8       6998.51       6206.74      1437.47 o
 -26   4   8       3437.30       2999.92       318.46 o
 -24   4   8        707.67        566.00       251.93 o
 -22   4   8       4908.61       4232.96      1469.18 o
 -20   4   8       5921.60       4975.49      1293.78 o
 -18   4   8       2780.05       2041.53       525.73 o
 -16   4   8       2351.29       2360.30       333.26 o
 -14   4   8       5248.40       4678.48       458.07 o
 -12   4   8        758.24        605.15       170.37 o
 -10   4   8       6619.85       7058.57       557.54 o
  -8   4   8        282.79        348.89        46.57 o
  -6   4   8        194.25        235.57       109.67 o
  -4   4   8      11042.29      11808.78       709.75 o
  -2   4   8       3158.74       3413.21       346.29 o
   0   4   8       3402.58       3589.25       320.55 o
   2   4   8       2760.85       2603.48       460.49 o
   4   4   8       7753.14       7013.37      1393.30 o
   6   4   8         94.93         93.71        77.73 o
   8   4   8          3.67          6.73        40.45 o
  10   4   8       5953.14       4873.37      1030.70 o
  12   4   8       1290.17       1055.08        84.04 o
  14   4   8        484.83        226.57       246.37 o
 -41   1   9        124.34         45.29        78.35 o
 -39   1   9       2880.98       2877.88       515.30 o
 -37   1   9       6078.99       5682.26      1081.51 o
 -35   1   9        697.17        741.37        74.11 o
 -33   1   9      10918.44      11904.93       797.94 o
 -31   1   9       3239.82       3404.06       430.38 o
 -29   1   9        346.47        355.94       112.96 o
 -27   1   9      15499.47      14114.31       597.98 o
 -25   1   9       2923.20       2501.91       200.60 o
 -23   1   9       7141.68       6856.92       383.07 o
 -21   1   9      16976.67      16603.20       593.83 o
 -19   1   9       5093.32       5197.64       331.92 o
 -17   1   9      19877.22      19809.65       658.55 o
 -15   1   9      14868.61      14085.14       529.57 o
 -13   1   9      13010.16      12608.07       605.03 o
 -11   1   9       6312.82       6063.59       497.20 o
  -9   1   9      45427.02      46715.86      1135.62 o
  -7   1   9      10660.07      11333.40       577.64 o
  -5   1   9      20034.06      20381.49       606.79 o
  -3   1   9      21381.36      20454.32       771.38 o
  -1   1   9      17725.28      18179.68       636.74 o
   1   1   9      49121.69      51265.91       976.13 o
   3   1   9      34190.56      33450.57       782.33 o
   5   1   9       2128.79       2022.82       185.69 o
   7   1   9      18583.68      18773.86       772.83 o
   9   1   9      32571.09      33166.88       934.66 o
  11   1   9       4492.42       4070.54       293.84 o
  13   1   9       1391.27       1219.92       137.77 o
  15   1   9       6921.44       7469.15       625.29 o
  17   1   9         18.11         33.76        49.98 o
  19   1   9       6432.84       7168.80       524.43 o
  21   1   9       1325.54       1709.16       177.29 o
  23   1   9        902.22        910.25       141.95 o
  25   1   9       5188.77       5629.04       615.58 o
  27   1   9       2562.73       2712.46       236.39 o
 -40   2   9        135.92        126.56        48.33 o
 -38   2   9       1093.31       1193.15       180.07 o
 -36   2   9          7.58        -12.43        12.43 o
 -34   2   9          2.59          0.20        22.61 o
 -32   2   9         87.09        134.48        91.01 o
 -30   2   9        632.13        570.31        91.90 o
 -28   2   9        330.86        343.02       138.94 o
 -26   2   9        161.13        146.44        34.67 o
 -24   2   9        675.12        599.51       123.34 o
 -22   2   9         72.14         54.69        15.49 o
 -20   2   9        238.05        321.02        89.41 o
 -18   2   9       4122.08       3767.47       258.05 o
 -16   2   9         57.81         68.92        16.45 o
 -14   2   9       2948.35       3049.10       269.68 o
 -12   2   9       7011.81       7383.96       397.87 o
 -10   2   9       3744.10       4225.68       256.97 o
  -8   2   9        916.28       1045.29        97.78 o
  -6   2   9      11333.27      11569.27       517.85 o
  -4   2   9        470.85        649.86       126.82 o
  -2   2   9       2915.04       2979.72       190.28 o
   0   2   9       1931.46       2057.19       149.25 o
   2   2   9        106.84         84.45        47.34 o
   4   2   9        243.28        273.21        30.49 o
   6   2   9        356.41        371.05        31.32 o
   8   2   9        256.67        250.92        32.04 o
  10   2   9        743.85        666.88       150.48 o
  12   2   9       1950.02       2116.82       161.41 o
  14   2   9        147.46        189.90        29.66 o
  16   2   9       1426.92       1508.64       158.35 o
  18   2   9        152.35        166.06        47.04 o
  20   2   9        149.94        164.81        37.24 o
  22   2   9       1064.02       1050.93       116.01 o
  24   2   9        302.25        349.47       158.79 o
 -35   3   9         61.82         67.85       100.49 o
 -33   3   9        145.86        174.64       145.35 o
 -31   3   9        930.24        773.57       214.71 o
 -29   3   9        152.51         91.74        75.81 o
 -27   3   9       4334.34       4530.50       422.86 o
 -25   3   9        680.56        822.22        86.66 o
 -23   3   9         23.10         44.08        53.89 o
 -21   3   9       2886.84       3446.48       319.88 o
 -19   3   9       4284.78       4382.26       373.29 o
 -17   3   9        624.07        663.67       150.54 o
 -15   3   9       9080.37      10078.55       542.54 o
 -13   3   9          2.10         13.82        27.26 o
 -11   3   9       1049.06       1033.32       184.58 o
  -9   3   9       5831.66       5774.62       330.09 o
  -7   3   9         46.43         67.40        19.65 o
  -5   3   9       3741.77       3841.44       301.64 o
  -3   3   9       2732.67       2824.21       234.38 o
  -1   3   9        289.42        290.67        41.43 o
   1   3   9      11960.12      12962.10       719.91 o
   3   3   9       2272.97       2753.81       259.66 o
   5   3   9       5192.10       5800.74       449.55 o
   7   3   9       5809.26       6859.56       585.14 o
   9   3   9       5564.21       6460.17       513.92 o
  11   3   9       2046.80       2186.59       256.44 o
  13   3   9       6572.09       7450.10       586.66 o
  15   3   9       3230.27       3341.52       355.68 o
  17   3   9        435.50        428.12        58.30 o
  19   3   9       2458.64       1833.36       474.67 o
  21   3   9        223.52        154.49       193.94 o
 -28   4   9          1.10         11.56        25.02 o
 -26   4   9        107.85         81.56        25.48 o
 -24   4   9        123.28        111.58        43.54 o
 -22   4   9        346.49        351.87       196.37 o
 -20   4   9         16.85          3.99        29.91 o
 -18   4   9        153.71        120.91        80.79 o
 -16   4   9        160.29        117.60        78.62 o
 -14   4   9       2470.44       2153.42       314.27 o
 -12   4   9         39.20         27.92        44.62 o
 -10   4   9          6.51         13.99        25.96 o
  -8   4   9        671.60        671.83        75.84 o
  -6   4   9        343.99        354.43       135.03 o
  -4   4   9        139.59        167.47        32.64 o
  -2   4   9        557.35        568.93       173.38 o
   0   4   9       1974.48       1583.95       404.55 o
   2   4   9        453.88        370.17       144.58 o
   4   4   9        471.22        459.50        78.62 o
   6   4   9        336.14        298.48        60.38 o
   8   4   9        956.25        703.66       189.77 o
  10   4   9          9.53         11.98        19.05 o
  12   4   9          1.21          0.77        40.60 o
 -42   0  10          5.21        -12.02        37.63 o
 -40   0  10       6854.37       5940.56      4147.90 o
 -38   0  10      13536.79      17152.29      1409.24 o
 -36   0  10       1068.95       1350.89       204.27 o
 -34   0  10       7195.14       7968.50       879.87 o
 -32   0  10      20182.59      20252.43      1596.75 o
 -30   0  10         14.62          9.91        17.63 o
 -28   0  10       3793.86       3679.10       420.62 o
 -26   0  10      19754.16      19205.38      1022.11 o
 -24   0  10        399.90        350.88       133.82 o
 -22   0  10      28792.90      27730.97      1101.33 o
 -20   0  10      21245.64      21949.72       923.73 o
 -18   0  10       7008.98       6698.92       566.26 o
 -14   0  10      39305.73      40904.48      2180.34 o
 -12   0  10         32.88        156.78        88.33 o
  -6   0  10       3219.86       3266.28       382.78 o
  -2   0  10      28878.58      27781.20       922.25 o
   0   0  10      20385.27      21601.91      1079.06 o
   2   0  10       1327.55        856.52       202.77 o
   4   0  10      41380.35      42695.96      1029.81 o
   6   0  10       2231.50       2042.15       313.67 o
   8   0  10      17611.53      16493.32       813.71 o
  10   0  10       4237.95       3672.69       414.51 o
  12   0  10       3865.99       3322.27       341.52 o
  14   0  10      43361.45      44549.49      1608.60 o
  16   0  10       1032.62       1231.37       377.51 o
  18   0  10       1137.33       1167.28       376.19 o
  20   0  10      17251.24      17392.17      1783.50 o
  22   0  10       3416.02       4116.39       730.14 o
  24   0  10        491.73        562.84        77.67 o
  26   0  10       1006.06        814.69       350.54 o
 -41   1  10       2167.54       1877.51       607.54 o
 -39   1  10       1335.35       1018.20       293.61 o
 -37   1  10       2618.98       2515.00       490.46 o
 -35   1  10       1709.56       1855.89       186.62 o
 -33   1  10        694.87        825.25       219.38 o
 -31   1  10       1528.59       1584.22       295.32 o
 -29   1  10        234.47        210.90        30.99 o
 -27   1  10         34.60         33.29        30.80 o
 -25   1  10       2163.39       2184.26       180.76 o
 -23   1  10        411.76        402.06        40.70 o
 -21   1  10       1145.17       1350.93        97.09 o
 -19   1  10       6475.24       6215.95       356.06 o
 -17   1  10       3608.03       3776.20       258.87 o
 -15   1  10        992.29        873.93        82.93 o
 -13   1  10      14129.72      14572.34       861.53 o
 -11   1  10      19154.33      19888.62       839.90 o
  -9   1  10         35.76          8.26        11.06 o
  -7   1  10       7843.85       8145.99       416.47 o
  -5   1  10      29310.48      30451.46       766.50 o
  -3   1  10      13293.83      12965.12       527.48 o
  -1   1  10       9964.66      10740.42       517.40 o
   1   1  10       1479.23       1439.04       111.38 o
   3   1  10        374.09        513.85        39.00 o
   5   1  10       1199.75       1090.77        89.39 o
   7   1  10         38.76         35.07        13.49 o
   9   1  10       2420.12       2056.55       166.90 o
  11   1  10        233.39        211.54        75.05 o
  13   1  10       2380.54       2531.49       233.71 o
  15   1  10        324.26        341.89       143.25 o
  17   1  10        778.31        903.91       102.84 o
  19   1  10       4453.87       5247.97       567.03 o
  21   1  10       2124.25       2627.18       256.36 o
  23   1  10          3.41         12.35        25.59 o
  25   1  10       2954.44       3110.39       362.97 o
 -40   2  10        288.82        291.16        58.71 o
 -38   2  10          3.46          2.82        33.47 o
 -36   2  10        849.89        668.89       206.12 o
 -34   2  10        307.77        289.62       134.36 o
 -32   2  10        852.62        944.87       232.17 o
 -30   2  10       4070.66       4018.95       352.64 o
 -28   2  10      12870.97      13786.77       784.16 o
 -26   2  10       2330.28       2422.51       284.39 o
 -24   2  10         70.10         46.89        36.06 o
 -22   2  10      12887.93      12541.19       567.96 o
 -20   2  10       3793.90       3569.49       241.92 o
 -18   2  10        404.71        467.58        51.95 o
 -16   2  10       1249.29       1288.91       135.54 o
 -14   2  10       1297.10       1242.83       172.72 o
 -12   2  10       1749.24       1854.58       154.08 o
 -10   2  10       5956.75       6148.49       367.06 o
  -8   2  10       1565.70       1531.61       134.33 o
  -6   2  10      11183.17      11190.57       486.84 o
  -4   2  10      46426.44      49076.53       729.93 o
  -2   2  10       1226.75       1330.45       117.31 o
   0   2  10      22153.44      22498.13       668.95 o
   2   2  10      36610.50      36726.79      1043.24 o
   4   2  10      14743.42      14425.42       561.20 o
   6   2  10      14122.05      13040.45       663.14 o
   8   2  10       6835.35       6553.30       414.70 o
  10   2  10       5145.10       5405.03       521.09 o
  12   2  10       5126.78       5340.00       525.69 o
  14   2  10       1755.52       2027.23       200.24 o
  16   2  10        629.82        678.84       201.98 o
  18   2  10       5178.18       5988.64       497.44 o
  20   2  10       5257.52       5768.61       595.01 o
  22   2  10        891.87        793.41        94.52 o
  24   2  10       5648.34       4823.68       442.69 o
 -35   3  10       1901.33       2262.74       511.84 o
 -33   3  10        114.03        126.90       125.56 o
 -31   3  10          6.85         20.35        42.21 o
 -29   3  10         41.60         45.71        55.33 o
 -27   3  10          4.47          5.14        18.20 o
 -25   3  10          1.48         13.81        35.61 o
 -23   3  10        758.54        893.59        92.49 o
 -21   3  10          1.89         15.24        28.10 o
 -19   3  10        297.53        351.82        45.03 o
 -17   3  10         48.44         60.19        23.99 o
 -15   3  10        516.35        615.26       144.65 o
 -13   3  10        889.26        922.26       175.52 o
 -11   3  10       1362.13       1453.28       220.37 o
  -9   3  10       1004.36       1109.22       193.22 o
  -7   3  10        254.18        259.54        38.59 o
  -5   3  10       1703.50       1754.04       241.51 o
  -3   3  10       2207.80       2181.88       267.69 o
  -1   3  10       3256.73       3430.03       334.12 o
   1   3  10         72.57         78.76        35.41 o
   3   3  10       5329.84       6302.74       514.15 o
   5   3  10       2065.09       2382.22       355.36 o
   7   3  10          4.49         16.56        18.75 o
   9   3  10        255.07        336.55        49.85 o
  11   3  10        344.35        380.47       149.26 o
  13   3  10        885.42        996.07       111.83 o
  15   3  10         29.81         29.97        23.40 o
  17   3  10         36.14         48.51        61.56 o
  19   3  10       2345.83       1751.07       287.45 o
 -28   4  10        161.27        153.63        32.05 o
 -26   4  10        852.86        705.82        86.65 o
 -24   4  10        757.77        635.19       268.30 o
 -22   4  10       2551.40       2656.04       516.14 o
 -20   4  10        634.31        520.72       161.47 o
 -18   4  10       5470.99       4540.69       645.48 o
 -16   4  10      12655.27      11533.54      1177.47 o
 -14   4  10       6175.11       5772.68       538.33 o
 -12   4  10       1666.05       1629.67       187.77 o
 -10   4  10      11451.65      10667.71       743.53 o
  -8   4  10       8931.94       8812.90       628.87 o
  -6   4  10       1663.62       1777.74       172.57 o
  -4   4  10       3965.68       4227.79       455.74 o
  -2   4  10       8419.08       8792.61       654.05 o
   0   4  10        551.71        460.87       161.63 o
   2   4  10       4389.50       3923.73       838.28 o
   4   4  10        817.48        710.43       167.99 o
   6   4  10       5859.38       5158.43       951.26 o
   8   4  10       8360.79       6323.32      1171.14 o
  10   4  10        588.69        554.73       243.81 o
  12   4  10       2148.29       1550.37       173.26 o
 -41   1  11       2052.85       1052.79       556.23 o
 -39   1  11       3382.53       3257.34       760.01 o
 -37   1  11       1329.76       1187.83       134.87 o
 -35   1  11       6945.25       7542.64       647.12 o
 -33   1  11       9108.73       9979.25       717.69 o
 -31   1  11       1206.92       1189.35       136.58 o
 -29   1  11       7786.48       6919.12       427.27 o
 -27   1  11      11583.33      10384.03       482.12 o
 -25   1  11       1686.44       1516.28       193.42 o
 -23   1  11       8541.19       8148.34       438.63 o
 -21   1  11      21649.91      21511.56       632.05 o
 -19   1  11        207.72        206.31        37.82 o
 -17   1  11      11693.25      11271.31       520.59 o
 -15   1  11      28940.49      30922.52      1060.22 o
 -13   1  11       2936.08       3135.26       283.75 o
 -11   1  11      21958.62      22930.58       887.27 o
  -9   1  11      48189.13      49632.64       904.21 o
  -7   1  11       2206.97       2697.64       222.35 o
  -5   1  11      24329.06      24682.12       722.17 o
  -3   1  11       3751.01       3359.23       240.95 o
  -1   1  11       1699.82       1945.76       179.80 o
   1   1  11      11367.47      10611.89       480.56 o
   3   1  11       1649.27       1344.98       109.05 o
   5   1  11       1014.18       1150.40       125.24 o
   7   1  11      11793.22      11207.36       499.52 o
   9   1  11      16421.45      14683.50       662.95 o
  11   1  11       1340.03       1240.44       210.11 o
  13   1  11       3383.04       4007.55       316.82 o
  15   1  11      11571.50      12687.32       918.77 o
  17   1  11        317.27        388.03       158.61 o
  19   1  11       2183.14       2715.06       417.79 o
  21   1  11       1539.97       1652.00       333.82 o
  23   1  11        682.91        850.18       245.48 o
  25   1  11       1564.01       1413.73       154.92 o
 -40   2  11          9.87         26.86        77.71 o
 -38   2  11          2.77        -10.01        10.01 o
 -36   2  11        535.79        480.75       174.37 o
 -34   2  11         30.91         23.87        43.54 o
 -32   2  11         42.10         47.09        29.68 o
 -30   2  11       1201.27       1309.29       267.05 o
 -28   2  11        538.72        565.16        61.35 o
 -26   2  11       2242.68       2128.44       267.44 o
 -24   2  11       2267.52       2069.84       155.50 o
 -22   2  11          2.41          8.34        13.65 o
 -20   2  11        653.51        653.98        53.88 o
 -18   2  11       2928.06       2821.95       184.78 o
 -16   2  11        168.49        185.79        29.19 o
 -14   2  11         79.12         89.07        47.01 o
 -12   2  11        111.66        118.67        22.88 o
 -10   2  11         27.12         26.03        26.76 o
  -8   2  11       9892.91      10474.24       470.94 o
  -6   2  11        912.40        916.13        88.15 o
  -4   2  11       4228.39       4296.68       257.11 o
  -2   2  11        979.40       1163.70       106.85 o
   0   2  11       3962.52       4058.35       248.65 o
   2   2  11        137.77        149.57        26.32 o
   4   2  11       2355.76       2256.84       142.65 o
   6   2  11         29.03         26.61        11.76 o
   8   2  11        428.93        473.89       159.77 o
  10   2  11          9.62         15.55        16.33 o
  12   2  11          0.77         10.07        31.35 o
  14   2  11          3.65          1.60        15.30 o
  16   2  11          7.03         28.36        47.52 o
  18   2  11       1692.86       1743.79       177.39 o
  20   2  11        933.22       1018.82       260.91 o
  22   2  11        158.19        160.12        29.76 o
 -35   3  11       1859.92       2073.29       492.08 o
 -33   3  11       1414.40       1647.41       436.39 o
 -31   3  11        176.23        103.12        79.80 o
 -29   3  11       2350.99       2435.39       325.20 o
 -27   3  11       6712.80       7000.65       677.59 o
 -25   3  11        225.23        202.00       103.99 o
 -23   3  11       5430.44       5673.28       450.44 o
 -21   3  11       2683.18       2628.11       315.14 o
 -19   3  11        699.60        704.40       154.12 o
 -17   3  11       4322.17       4643.59       357.90 o
 -15   3  11       2879.12       3113.99       248.41 o
 -13   3  11       6167.42       6397.89       431.61 o
 -11   3  11       2860.20       3000.28       342.23 o
  -9   3  11       2103.46       2188.63       272.49 o
  -7   3  11        917.34        947.87       180.38 o
  -5   3  11       6510.30       6869.90       443.73 o
  -3   3  11       8955.95       9113.59       536.04 o
  -1   3  11        737.40        767.26       163.61 o
   1   3  11      16056.35      18376.70      1020.34 o
   3   3  11       9548.11      10531.74       711.13 o
   5   3  11        239.06        297.92       129.48 o
   7   3  11       6605.60       7805.55       631.76 o
   9   3  11       1089.42       1311.79       175.33 o
  11   3  11       1405.25       1757.56       136.85 o
  13   3  11       5646.00       6074.05      1084.69 o
  15   3  11        136.61        148.24        44.32 o
  17   3  11       3744.85       3586.50       533.98 o
 -28   4  11         48.58         27.50        20.60 o
 -26   4  11          7.88         10.24        29.63 o
 -24   4  11        114.76        115.63       116.60 o
 -22   4  11         47.28         55.97        82.03 o
 -20   4  11        124.02         93.33       100.68 o
 -18   4  11        625.89        440.18       149.88 o
 -16   4  11        582.57        484.15       156.47 o
 -14   4  11         38.38         37.28        23.47 o
 -12   4  11        326.22        374.73        50.46 o
 -10   4  11       2167.65       2094.19       323.55 o
  -8   4  11       1636.23       1718.95       205.06 o
  -6   4  11         27.21         43.17        52.89 o
  -4   4  11       1140.63       1133.64       116.76 o
  -2   4  11       2934.96       2952.35       492.23 o
   0   4  11        574.08        413.44       154.85 o
   2   4  11         78.38         64.68        66.88 o
   4   4  11        238.20        193.75       108.84 o
   6   4  11        403.37        236.75       143.29 o
   8   4  11        489.88        502.50       230.77 o
  10   4  11         24.27         14.71        28.61 o
 -42   0  12         17.55         39.91        96.77 o
 -40   0  12       3226.02       2474.70      1900.22 o
 -38   0  12      10240.67      12925.16      1222.63 o
 -36   0  12        295.69        473.03       245.56 o
 -34   0  12      12755.33      15307.13      1245.59 o
 -32   0  12       8276.92       7800.80       985.16 o
 -30   0  12       4318.38       4108.32       400.38 o
 -28   0  12      20092.81      18871.71       931.12 o
 -26   0  12      23383.86      24654.54      1045.36 o
 -24   0  12       2227.34       2123.36       239.54 o
 -22   0  12      31781.65      31269.80       991.88 o
 -20   0  12      28987.66      28400.90      1003.84 o
 -18   0  12       1024.15       1275.40       251.12 o
 -16   0  12      22918.95      23980.79       931.45 o
 -14   0  12      14868.61      14338.12       759.58 o
 -10   0  12      18476.84      19390.80      1003.03 o
  -8   0  12       3415.04       3783.72       418.75 o
  -6   0  12       1153.18       1188.19       239.07 o
  -4   0  12      32638.66      32625.43      1280.37 o
  -2   0  12      12560.75      14200.87       793.76 o
   0   0  12       3649.48       2978.59       279.82 o
   2   0  12      27751.85      28051.69       961.66 o
   4   0  12       3967.31       3874.82       373.54 o
   6   0  12       1781.04        881.30       438.76 o
   8   0  12       7645.37       6774.19       564.74 o
  10   0  12       5615.84       4741.84       484.60 o
  12   0  12        106.98        150.25        41.95 o
  14   0  12       1338.63       1406.31       407.97 o
  16   0  12        135.27        104.28       118.35 o
  18   0  12        464.76        695.88       301.60 o
  20   0  12        779.12        850.39       104.98 o
  22   0  12        854.87        930.72       362.25 o
  24   0  12       5640.70       4663.86       571.54 o
 -43   1  12         34.56         -9.56        33.07 o
 -41   1  12        467.20        463.52       150.04 o
 -39   1  12        997.32       1059.94       207.73 o
 -37   1  12        179.82        146.30        98.09 o
 -35   1  12       1789.22       1714.90       318.42 o
 -33   1  12       1310.77       1538.99       294.77 o
 -31   1  12        993.93       1088.23       129.99 o
 -29   1  12        238.76        225.56        34.97 o
 -27   1  12          0.62         10.56        19.43 o
 -25   1  12       2455.47       2176.41       162.34 o
 -23   1  12       9359.51       9231.63       463.11 o
 -21   1  12        947.63        896.56        84.44 o
 -17   1  12      15879.92      16059.87       999.96 o
 -15   1  12       4803.16       4481.59       368.46 o
 -13   1  12       9821.59      11063.94       734.04 o
 -11   1  12       2466.57       3329.91       386.66 o
  -9   1  12        479.74        458.49        67.65 o
  -7   1  12      39319.54      42960.41       855.63 o
  -5   1  12       3973.80       4358.28       318.67 o
  -3   1  12         12.55         37.41        14.26 o
  -1   1  12        987.07       1113.75       124.96 o
   1   1  12        625.80        698.23        84.77 o
   3   1  12       1819.83       1983.50       221.42 o
   5   1  12         78.33         90.31        27.63 o
   7   1  12       4002.78       3911.12       309.91 o
   9   1  12       3685.99       3424.27       266.22 o
  11   1  12       1098.12       1245.63       267.16 o
  13   1  12         44.34         58.75        32.83 o
  15   1  12       5456.62       6723.25       625.93 o
  17   1  12       2401.78       2908.48       427.47 o
  19   1  12      10888.57      11916.30       853.61 o
  21   1  12         29.61         24.27        19.94 o
  23   1  12       1132.52       1288.14       106.85 o
 -40   2  12       8670.43       9052.89      1010.40 o
 -38   2  12        161.97        167.23       106.97 o
 -36   2  12        162.02        206.40       129.35 o
 -34   2  12       6109.66       6621.88       592.12 o
 -32   2  12        410.47        464.15        55.37 o
 -30   2  12        255.72        365.59       164.18 o
 -28   2  12       3578.04       3652.52       328.50 o
 -26   2  12         59.62         50.83        24.77 o
 -24   2  12      11856.24      11787.43       516.14 o
 -22   2  12       4162.41       4132.80       267.40 o
 -20   2  12         22.00         38.07        34.63 o
 -18   2  12      35846.40      36070.82       742.01 o
 -16   2  12      16303.52      16745.92      1063.76 o
 -14   2  12         25.19         57.30        20.44 o
 -12   2  12      31006.63      30469.69       776.69 o
 -10   2  12      33803.87      33681.59       696.92 o
  -8   2  12        458.14        658.07       127.31 o
  -6   2  12       8653.02       8285.40       454.58 o
  -4   2  12      15705.00      15094.69       557.23 o
  -2   2  12        381.88        354.00        37.75 o
   0   2  12       8425.54       7995.95       428.52 o
   2   2  12       3862.24       3606.00       273.55 o
   4   2  12         22.89         18.07        13.45 o
   6   2  12      14233.96      13698.03       947.69 o
   8   2  12       5679.04       6842.14       560.49 o
  10   2  12        631.30        733.14       203.73 o
  12   2  12      17510.38      20019.63       964.66 o
  14   2  12      14528.68      17309.80      1044.48 o
  16   2  12        192.65        204.58       115.79 o
  18   2  12       8167.86       8848.03       731.02 o
  20   2  12      11028.99      11122.72       808.81 o
  22   2  12         12.60         56.28        33.37 o
 -37   3  12        231.99        212.86       165.61 o
 -35   3  12        645.24        631.99       276.44 o
 -33   3  12         11.06         -2.39        27.69 o
 -31   3  12        146.56        111.55        81.46 o
 -29   3  12        243.42        258.90        45.84 o
 -27   3  12        101.64         66.93        63.45 o
 -25   3  12         99.21        113.37        78.09 o
 -23   3  12       2724.26       3164.71       346.55 o
 -21   3  12       2620.84       2740.21       242.53 o
 -19   3  12         22.74         26.12        33.37 o
 -17   3  12       5668.27       5639.36       418.24 o
 -15   3  12      11683.56      11486.53       624.41 o
 -13   3  12       3465.18       3651.64       284.84 o
 -11   3  12        161.15        172.33        80.02 o
  -9   3  12       3412.09       3706.01       285.24 o
  -7   3  12       1303.44       1316.41       229.95 o
  -5   3  12       2896.42       3128.48       317.12 o
  -3   3  12        316.59        348.11        43.26 o
  -1   3  12          2.15          5.23        28.46 o
   1   3  12          0.83         13.73        36.98 o
   3   3  12        939.81       1178.61       254.38 o
   5   3  12        102.82        139.94        91.51 o
   7   3  12       3886.32       4469.67       430.20 o
   9   3  12       6377.61       7087.50       615.65 o
  11   3  12        980.67        965.09       185.69 o
  13   3  12        479.45        405.20       108.45 o
  15   3  12       3309.50       2487.30       604.20 o
  17   3  12       2284.35       1790.11       196.39 o
 -28   4  12       5269.30       4061.99       509.61 o
 -26   4  12       3104.19       3134.12       576.55 o
 -24   4  12        526.62        586.62       248.92 o
 -22   4  12       3526.44       3663.93       589.95 o
 -20   4  12        723.52        829.97       284.77 o
 -18   4  12        368.07        327.11       178.59 o
 -16   4  12         64.23         86.12        25.48 o
 -14   4  12        148.92        129.02        29.09 o
 -12   4  12       1173.66        989.28       228.57 o
 -10   4  12         90.42         71.42        24.10 o
  -8   4  12       1068.42        954.89       252.28 o
  -6   4  12        431.42        473.69        57.83 o
  -4   4  12        161.45        206.76        46.46 o
  -2   4  12        487.89        433.61        66.77 o
   0   4  12       1724.89       1331.32       339.46 o
   2   4  12       2057.87       2006.62       348.11 o
   4   4  12         21.54         51.36        60.24 o
   6   4  12       1356.78       1235.00       138.83 o
   8   4  12        654.40        591.94       251.56 o
 -43   1  13        476.05        300.66       256.65 o
 -41   1  13       1548.92        750.93       418.22 o
 -39   1  13       3821.66       3944.85       868.60 o
 -37   1  13          4.49         19.14        45.69 o
 -35   1  13       4266.98       4652.66       513.26 o
 -33   1  13       4499.82       4871.17       512.39 o
 -31   1  13        414.37        398.64        46.44 o
 -29   1  13      17046.90      15653.96       634.01 o
 -27   1  13       4755.64       4203.36       265.14 o
 -25   1  13       2269.21       2032.94       190.10 o
 -23   1  13      23432.50      23311.64       679.58 o
 -21   1  13      14043.17      14841.37       601.31 o
 -19   1  13       4512.54       5261.55       485.64 o
 -17   1  13       9224.03       9467.26       661.21 o
 -15   1  13       6501.12       6501.78       509.67 o
 -13   1  13      17575.74      19862.75      1033.73 o
 -11   1  13       8111.62       7314.43       552.12 o
  -9   1  13       6046.65       5581.84       363.67 o
  -7   1  13      11695.33      12422.18       533.42 o
  -5   1  13      25622.18      26145.89       744.44 o
  -3   1  13       7555.19       7838.35       419.20 o
  -1   1  13       5549.12       5681.94       365.35 o
   1   1  13      13886.10      13521.97       590.01 o
   3   1  13       3707.56       3839.67       249.62 o
   5   1  13       3182.68       2985.84       199.48 o
   7   1  13      11283.51      10383.48       556.83 o
   9   1  13        263.65        324.93       136.68 o
  11   1  13       7577.62       8074.39       583.14 o
  13   1  13       6764.84       8098.25       675.70 o
  15   1  13        100.29         92.16        29.49 o
  17   1  13       4986.92       5299.79       460.03 o
  19   1  13       3229.72       3756.27       495.32 o
  21   1  13        258.05        271.07       140.39 o
  23   1  13       2372.59       1605.25       342.86 o
 -40   2  13        132.06        150.10        59.01 o
 -38   2  13        252.67        179.68        63.93 o
 -36   2  13        830.97        626.69       193.67 o
 -34   2  13         70.58         83.77        73.11 o
 -32   2  13        361.38        422.64        51.40 o
 -30   2  13        432.96        501.64       164.31 o
 -28   2  13        163.32        169.41        78.81 o
 -26   2  13         70.86        112.40        63.97 o
 -24   2  13          5.16          8.38        14.78 o
 -22   2  13         29.97         36.28        32.53 o
 -20   2  13       1267.86       1278.09       114.06 o
 -18   2  13        475.87        486.07        58.37 o
 -16   2  13        540.07        587.52        68.88 o
 -14   2  13        270.95        355.83        46.04 o
 -12   2  13        482.27        589.16        86.82 o
 -10   2  13        634.76        629.42        67.59 o
  -8   2  13       1338.21       1561.20       139.73 o
  -6   2  13       6211.23       6752.90       414.90 o
  -4   2  13        309.14        309.65        88.73 o
  -2   2  13        824.78        870.26        77.90 o
   0   2  13        535.76        561.08       119.77 o
   2   2  13          3.77         16.50        23.86 o
   4   2  13         24.07         15.28        14.15 o
   6   2  13       1334.20       1519.15       286.54 o
   8   2  13        120.08        140.65        29.58 o
  10   2  13       2505.60       2863.04       405.81 o
  12   2  13        336.84        408.30        45.48 o
  14   2  13        318.80        402.14        56.32 o
  16   2  13          0.86         14.55        19.22 o
  18   2  13        982.53       1037.03       149.08 o
  20   2  13        707.20        694.03       255.31 o
 -37   3  13       1000.22        986.31       157.99 o
 -35   3  13       1288.50       1403.96       208.59 o
 -33   3  13        702.87        917.11       321.05 o
 -31   3  13        627.74        625.06       259.91 o
 -29   3  13       4311.14       4513.29       842.01 o
 -27   3  13       1129.58       1048.86       229.23 o
 -25   3  13       4336.55       4575.82       537.63 o
 -23   3  13      16239.61      16081.92      1896.17 o
 -21   3  13       1066.19       1180.43       124.44 o
 -19   3  13       7723.73       7616.22       573.06 o
 -17   3  13      21122.44      21989.57      1811.27 o
 -15   3  13      11326.62      11232.45       631.97 o
 -13   3  13       9191.60       9439.29       581.78 o
 -11   3  13      22572.95      25220.53       786.20 o
  -9   3  13       3072.49       3274.69       361.19 o
  -7   3  13       2575.16       2539.02       289.40 o
  -5   3  13      14251.31      14930.84       701.35 o
  -3   3  13          7.27          9.96        17.49 o
  -1   3  13       2977.31       3327.21       411.77 o
   1   3  13      13708.49      16465.18       861.56 o
   3   3  13        302.18        331.99        48.77 o
   5   3  13       8333.02       9156.43       686.01 o
   7   3  13      11342.74      13037.14       883.75 o
   9   3  13       1577.52       1579.16       415.17 o
  11   3  13        245.91        253.34       129.02 o
  13   3  13       9009.45       8229.21      1631.88 o
  15   3  13       3393.10       2976.82       315.84 o
 -28   4  13        533.87        478.21       235.86 o
 -26   4  13        549.76        554.41       247.90 o
 -24   4  13         14.66         16.12        52.40 o
 -22   4  13        332.18        336.85       184.29 o
 -20   4  13       4340.89       3812.57       399.71 o
 -18   4  13       2067.26       1998.17       215.32 o
 -16   4  13        608.04        528.17       222.48 o
 -14   4  13       2744.23       2399.33       443.72 o
 -12   4  13       3002.87       2912.78       487.24 o
 -10   4  13          0.09         -7.90         7.90 o
  -8   4  13        736.42        721.67        80.54 o
  -6   4  13         44.63         33.14        22.31 o
  -4   4  13          8.54          1.57        20.42 o
  -2   4  13        259.51        259.10        38.83 o
   0   4  13         26.71         46.05        56.24 o
   2   4  13        632.92        408.08       157.69 o
   4   4  13        957.79        863.59       131.37 o
   6   4  13       1523.32       1250.51       361.52 o
   8   4  13        404.27        268.04        47.43 o
 -42   0  14       7518.01       5093.12      3615.29 o
 -40   0  14       3132.71       2233.39      1777.58 o
 -38   0  14        210.52        355.87       217.66 o
 -36   0  14        630.48        681.74       123.91 o
 -34   0  14      25278.00      30667.66      1961.27 o
 -32   0  14         18.40         27.39        42.16 o
 -30   0  14       5881.36       5709.20       521.85 o
 -28   0  14      12958.74      12416.10       735.54 o
 -26   0  14       1574.80       1598.03       285.27 o
 -24   0  14          8.04          0.00        10.82 o
 -22   0  14       1633.06       1737.93       297.68 o
 -20   0  14          8.07         10.48        24.27 o
 -16   0  14       6658.81       6673.56       547.89 o
 -14   0  14      26564.48      30421.98      1319.77 o
 -10   0  14      32456.14      34681.76       992.80 o
  -8   0  14         50.77         94.38        69.76 o
  -6   0  14      15639.17      16469.28       800.43 o
  -4   0  14      15535.35      16573.20       824.05 o
  -2   0  14          0.95         37.25        43.98 o
   0   0  14       3281.96       2985.96       316.01 o
   2   0  14          1.63         19.73        13.30 o
   4   0  14       4285.45       3006.01       830.26 o
   6   0  14      13766.19      12889.89       899.40 o
   8   0  14        306.62        152.66        91.47 o
  10   0  14      18251.05      20739.63      1377.81 o
  12   0  14      36352.23      41319.12      2208.32 o
  14   0  14       3000.88       3288.90       630.65 o
  16   0  14       4756.80       5913.14       852.23 o
  18   0  14      15797.19      17697.42      1415.99 o
  20   0  14       3665.49       3662.80       707.64 o
  22   0  14        306.32        337.89        78.91 o
 -43   1  14         39.54         57.72       104.95 o
 -41   1  14        595.40        448.24       142.01 o
 -39   1  14          6.20         -3.00        27.96 o
 -37   1  14          5.48         21.89        35.11 o
 -35   1  14       2874.71       2944.38       321.70 o
 -33   1  14       2119.80       2186.55       347.11 o
 -31   1  14       1762.09       1581.97       173.77 o
 -29   1  14       4184.99       3868.88       259.44 o
 -27   1  14       1674.33       1538.40       164.15 o
 -25   1  14      14534.73      14537.20       568.83 o
 -23   1  14        356.85        438.13        48.06 o
 -21   1  14       2254.71       2162.18       211.29 o
 -19   1  14      18716.41      20686.17      1171.34 o
 -17   1  14       4346.76       4526.92       452.29 o
 -15   1  14       3198.30       4161.62       436.17 o
 -13   1  14        306.04        414.04       139.83 o
 -11   1  14       1971.95       2106.97       244.58 o
  -9   1  14        233.16        257.74        33.75 o
  -7   1  14          3.50         10.27        18.96 o
  -5   1  14        334.07        401.99        38.38 o
  -3   1  14       3229.02       3414.64       243.13 o
  -1   1  14       3097.15       3112.29       214.10 o
   1   1  14        878.98        935.07        92.84 o
   3   1  14       2439.12       2434.89       177.06 o
   5   1  14      12446.85      11830.46       566.31 o
   7   1  14      12054.50      12277.64      1022.51 o
   9   1  14          0.58          5.45        27.26 o
  11   1  14       3436.65       3790.61       340.64 o
  13   1  14       6818.66       7883.09       577.26 o
  15   1  14       1509.74       1945.02       188.52 o
  17   1  14         44.00         64.04        37.54 o
  19   1  14        355.24        334.69        43.65 o
  21   1  14        165.02        128.96        33.66 o
 -40   2  14       2052.59       2106.43       297.28 o
 -38   2  14         66.85         69.68        35.78 o
 -36   2  14       3154.63       3296.21       437.36 o
 -34   2  14       2820.40       3006.27       401.66 o
 -32   2  14        743.60        844.15        87.35 o
 -30   2  14      11332.93      10777.92       812.50 o
 -28   2  14      17995.38      17840.54      1142.46 o
 -26   2  14        457.82        533.10       134.44 o
 -24   2  14      38108.49      36176.11      1413.46 o
 -22   2  14      34948.93      33320.81      1333.44 o
 -20   2  14       9540.78       9368.81       631.14 o
 -18   2  14      26232.03      28514.13      1176.76 o
 -16   2  14      30164.02      30105.26      1075.16 o
 -14   2  14       3035.05       3032.86       243.32 o
 -12   2  14       3978.52       3836.57       304.65 o
 -10   2  14      15616.92      15671.25       577.58 o
  -8   2  14       2785.41       2900.39       218.14 o
  -6   2  14      11155.69      10909.83       559.52 o
  -4   2  14      10314.42      10096.97       475.34 o
  -2   2  14        774.46        762.37        83.85 o
   0   2  14      34417.07      34654.86      1655.90 o
   2   2  14      28389.95      28377.33      1446.50 o
   4   2  14         46.87         63.47        23.54 o
   6   2  14      10758.45      11916.60       822.59 o
   8   2  14      23601.82      27808.90      1180.20 o
  10   2  14        842.27        993.44       140.96 o
  12   2  14        133.79        176.15        50.63 o
  14   2  14        734.77        892.16       127.47 o
  16   2  14        251.47        217.32        52.97 o
  18   2  14        804.37        673.04       165.98 o
 -37   3  14         11.30         17.12        32.56 o
 -35   3  14        959.01        907.11       107.61 o
 -33   3  14       2137.53       2390.10       322.55 o
 -31   3  14       2253.67       2537.51       519.81 o
 -29   3  14       1887.64       2111.21       287.68 o
 -27   3  14       2663.63       2871.07       571.41 o
 -25   3  14       2838.01       3304.48       558.57 o
 -23   3  14       1608.51       1886.47       423.57 o
 -21   3  14          1.10          9.27        23.59 o
 -19   3  14        646.39        705.43       256.17 o
 -17   3  14       7783.17       9094.34       867.36 o
 -15   3  14        763.20        824.16        83.84 o
 -13   3  14       1692.69       1633.33       238.61 o
 -11   3  14         25.60         40.65        28.53 o
  -9   3  14       1228.83       1267.45       121.66 o
  -7   3  14       1009.70       1110.29       101.98 o
  -5   3  14       1521.94       1385.87       238.53 o
  -3   3  14       4061.00       4417.38       387.65 o
  -1   3  14        670.16        764.29        87.45 o
   1   3  14         30.69         46.62        57.92 o
   3   3  14        986.75       1061.59        98.75 o
   5   3  14        234.58        336.82        70.39 o
   7   3  14       1882.21       2147.87       371.32 o
   9   3  14        109.61        133.84        96.37 o
  11   3  14        115.73        113.35        59.99 o
  13   3  14        863.40        736.85       135.44 o
  15   3  14        141.94        120.58       126.49 o
 -28   4  14        668.96        503.66       241.44 o
 -26   4  14          3.17         14.18        23.26 o
 -24   4  14          0.69        -10.85        22.91 o
 -22   4  14         46.83         51.68        26.25 o
 -20   4  14        326.22        212.80       145.96 o
 -18   4  14       1609.26       1679.36       392.18 o
 -16   4  14       1420.68       1447.78       364.15 o
 -14   4  14        466.69        426.36        57.80 o
 -12   4  14       8228.21       8485.90       831.53 o
 -10   4  14       9841.52       8288.01      1178.55 o
  -8   4  14        294.84        290.88        53.70 o
  -6   4  14       3333.17       3217.91       442.18 o
  -4   4  14       2273.55       2041.97       444.97 o
  -2   4  14         12.01          9.01        33.97 o
   0   4  14        527.77        484.38        63.48 o
   2   4  14        137.13        129.10       117.43 o
   4   4  14        469.00        444.06        82.25 o
   6   4  14         93.99         90.09       104.78 o
 -43   1  15        909.99        422.31       415.09 o
 -41   1  15       4932.65       3383.38      1418.23 o
 -39   1  15       3810.26       3433.20       788.25 o
 -37   1  15       4744.29       5430.58       558.38 o
 -35   1  15       1068.98       1307.33       277.15 o
 -33   1  15       3204.59       3140.77       322.21 o
 -31   1  15       2220.71       2227.51       248.06 o
 -29   1  15       7939.71       7658.70       447.80 o
 -27   1  15         89.01        112.19        22.96 o
 -25   1  15        106.60        145.76        35.19 o
 -23   1  15      28729.23      29367.57       981.44 o
 -21   1  15       7242.59       8249.36       588.06 o
 -19   1  15       8867.33       9346.66       642.20 o
 -17   1  15      29306.28      31731.71      1082.05 o
 -15   1  15      10706.89      12842.05       728.89 o
 -13   1  15      24785.91      27245.70      1029.92 o
 -11   1  15      10557.24      10426.99       677.47 o
  -9   1  15        920.73        995.67       114.13 o
  -7   1  15       7623.61       7645.42       411.04 o
  -5   1  15      17046.94      16778.68       577.99 o
  -3   1  15         55.84        107.03        26.81 o
  -1   1  15      13030.91      12672.08       554.35 o
   1   1  15       7724.35       7217.22       387.31 o
   3   1  15        482.96        445.65        56.71 o
   5   1  15      14467.13      14064.92       897.09 o
   7   1  15       7892.39       8718.38       672.10 o
   9   1  15         20.41         21.06        21.94 o
  11   1  15       8983.87      10430.69       753.32 o
  13   1  15       6306.44       7320.95       653.86 o
  15   1  15        705.02        716.33        86.58 o
  17   1  15       2468.87       2640.80       264.08 o
  19   1  15       2877.07       3099.93       465.08 o
 -42   2  15          0.15          7.79        47.47 o
 -40   2  15        232.42        166.88       145.77 o
 -38   2  15         48.64         34.46        70.41 o
 -36   2  15        395.06        386.30        69.80 o
 -34   2  15         30.93         50.81        58.15 o
 -32   2  15        314.05        324.93        48.16 o
 -30   2  15       1126.91        854.16       184.88 o
 -28   2  15        264.68        243.62       111.38 o
 -26   2  15        431.67        436.51        57.00 o
 -24   2  15      10381.47      10246.59       668.11 o
 -22   2  15       1575.62       1648.26       167.86 o
 -20   2  15       5382.09       5632.89       456.84 o
 -18   2  15       2572.11       2654.59       239.88 o
 -16   2  15         39.60         73.38        21.08 o
 -14   2  15          5.61          3.85        13.28 o
 -12   2  15        369.72        404.47        52.87 o
 -10   2  15         52.69         75.94        25.70 o
  -8   2  15        198.94        220.08        42.27 o
  -6   2  15       2796.01       2710.58       206.27 o
  -4   2  15          8.14         24.52        18.70 o
  -2   2  15       1422.74       1500.88       125.25 o
   0   2  15       6746.83       7048.01       453.98 o
   2   2  15       1821.57       2084.18       200.65 o
   4   2  15        232.43        204.78        47.64 o
   6   2  15       4608.84       5168.34       529.07 o
   8   2  15       2013.73       2274.19       223.44 o
  10   2  15        877.26       1064.28        98.45 o
  12   2  15         19.76         28.46        33.37 o
  14   2  15        517.56        533.45       100.92 o
  16   2  15        592.49        646.53       101.04 o
  18   2  15        520.72        570.23       276.13 o
 -37   3  15       3375.53       3405.09       633.15 o
 -35   3  15       5047.25       5330.32       764.09 o
 -33   3  15       1111.94       1107.16       126.67 o
 -31   3  15       2956.88       3595.25       454.79 o
 -29   3  15       7395.27       8817.23       930.98 o
 -27   3  15       1834.22       2264.46       242.89 o
 -25   3  15         88.48         97.95       103.50 o
 -23   3  15       6870.81       7300.85       750.89 o
 -21   3  15        687.76        827.80       277.96 o
 -19   3  15       1002.96       1083.73       317.80 o
 -17   3  15       1554.20       1811.37       195.60 o
 -15   3  15       4562.20       5005.21       648.56 o
 -13   3  15       2463.72       2563.61       206.30 o
 -11   3  15       6706.12       6743.23       456.20 o
  -9   3  15        590.14        575.33       142.82 o
  -7   3  15       4358.98       4466.99       320.63 o
  -5   3  15      10750.56      11712.42       731.29 o
  -3   3  15        365.94        478.45       183.27 o
  -1   3  15        134.04        211.79       126.66 o
   1   3  15       4108.64       4748.57       408.68 o
   3   3  15       2032.22       2109.78       347.71 o
   5   3  15        256.17        217.81       117.96 o
   7   3  15        244.43        177.80       114.02 o
   9   3  15         64.19         76.94        29.47 o
  11   3  15         52.09         51.56        29.30 o
  13   3  15       1683.43       1533.58       424.65 o
 -28   4  15        142.18        122.69        32.66 o
 -26   4  15       3099.46       3035.71       544.32 o
 -24   4  15        820.04        778.55       279.19 o
 -22   4  15         82.50         52.39        77.06 o
 -20   4  15        421.44        409.21       199.06 o
 -18   4  15        800.12        698.97        84.03 o
 -16   4  15        199.91        170.94       130.29 o
 -14   4  15        180.77        179.78       132.34 o
 -12   4  15        701.32        637.78       241.60 o
 -10   4  15        251.86        291.86        43.71 o
  -8   4  15       1649.14       1509.91       165.93 o
  -6   4  15        434.44        390.91        54.40 o
  -4   4  15         23.35         33.63        22.22 o
  -2   4  15       3470.00       3139.31       543.05 o
   0   4  15        808.80        784.21       278.71 o
   2   4  15         94.85         68.42        87.79 o
   4   4  15         34.04         50.33       109.09 o
 -44   0  16        436.13        170.86       173.62 o
 -42   0  16       1715.57       1035.70       944.05 o
 -40   0  16        300.66        175.72       172.16 o
 -38   0  16       1879.07       2189.12       521.43 o
 -36   0  16       1705.33       2268.15       528.01 o
 -34   0  16        114.95        193.80       153.45 o
 -32   0  16      32736.53      31130.18      3768.83 o
 -30   0  16       7233.29       7097.52       697.00 o
 -28   0  16        861.52        826.10       207.78 o
 -26   0  16      15226.45      15751.34       809.50 o
 -24   0  16      25500.36      25407.91      1168.60 o
 -22   0  16       2889.96       2457.29       351.26 o
 -20   0  16        587.49       1088.45       235.36 o
 -18   0  16      40824.35      42702.81      1142.72 o
 -16   0  16       1098.44        903.64       208.48 o
 -14   0  16      16511.74      16164.37       806.41 o
 -12   0  16       8226.56       8701.30       636.82 o
 -10   0  16        132.54        214.75       104.57 o
  -8   0  16      34134.67      35464.07       996.17 o
  -6   0  16      31312.81      31990.44       998.17 o
  -4   0  16        345.27        464.04        74.52 o
  -2   0  16      34206.18      35024.71      1378.62 o
   0   0  16      68358.45      65235.45      2305.18 o
   2   0  16        501.08        365.62        69.99 o
   4   0  16      11796.17      10282.08       997.86 o
   6   0  16      38285.12      41918.97      1609.95 o
   8   0  16       6846.25       7786.40       913.13 o
  10   0  16       7644.97       8582.88       974.39 o
  12   0  16       9741.08      11303.95      1126.07 o
  14   0  16        241.41        373.63       223.82 o
  16   0  16       5113.43       4541.85       776.72 o
  18   0  16       3093.71       3329.68       685.86 o
  20   0  16        131.28         25.37        76.37 o
 -43   1  16        685.54        555.41       318.12 o
 -41   1  16       2739.04       1040.97       699.54 o
 -39   1  16        310.89        331.23        71.21 o
 -37   1  16       4204.61       4721.48       451.47 o
 -35   1  16        877.13        997.76       240.16 o
 -33   1  16        493.04        502.17        71.58 o
 -31   1  16       4494.87       4411.77       345.52 o
 -29   1  16      12539.09      11427.36       621.21 o
 -27   1  16       4519.85       4082.66       334.73 o
 -25   1  16        117.96        172.88        93.88 o
 -23   1  16      10521.42      11246.22       697.17 o
 -21   1  16       5133.77       5346.45       461.86 o
 -19   1  16        927.53       1188.02       239.96 o
 -17   1  16        613.41        708.04       184.21 o
 -15   1  16       2456.92       2849.15       296.80 o
 -13   1  16         32.47         14.24        19.30 o
 -11   1  16         94.08         78.49        24.87 o
  -9   1  16        129.60        195.35        69.82 o
  -7   1  16      12525.94      12519.15       526.21 o
  -5   1  16      18607.01      18537.74       634.92 o
  -3   1  16       2423.60       2402.96       189.51 o
  -1   1  16        207.07        216.63        32.83 o
   1   1  16      13426.07      13151.90       574.89 o
   3   1  16       9295.87       8631.41       611.64 o
   5   1  16       4781.37       4701.23       405.82 o
   7   1  16          1.43         15.70        19.47 o
   9   1  16        802.85        883.16        84.52 o
  11   1  16       2295.33       2758.12       314.02 o
  13   1  16       2196.30       1985.09       204.47 o
  15   1  16          4.21         -8.63        15.59 o
  17   1  16         27.80         45.18        35.24 o
  19   1  16       1055.77        727.96       233.31 o
 -42   2  16      10557.83       4599.01      3864.91 o
 -40   2  16       5451.47       4492.25      2740.68 o
 -38   2  16       1241.19       1436.20       404.24 o
 -36   2  16      16665.58      16732.69      2697.38 o
 -34   2  16      14031.64      14487.41      2150.33 o
 -32   2  16         63.11         75.87        27.52 o
 -30   2  16        382.76        563.72       247.00 o
 -28   2  16       8319.71       8031.09      1204.50 o
 -26   2  16        953.13        964.46       150.52 o
 -24   2  16        235.83        249.09       156.90 o
 -22   2  16         70.32         78.50        31.22 o
 -20   2  16        496.06        476.40        58.87 o
 -18   2  16       8550.74       8302.53       608.59 o
 -16   2  16       2525.78       2602.34       235.26 o
 -14   2  16        528.57        458.42       150.07 o
 -12   2  16      22057.74      22387.70       882.77 o
 -10   2  16      19028.63      19920.50       830.07 o
  -8   2  16        289.19        249.63        49.43 o
  -6   2  16       7173.51       6793.74       393.19 o
  -4   2  16       4395.91       4298.01       321.21 o
  -2   2  16        549.86        611.88        64.23 o
   0   2  16        783.07        928.98        87.20 o
   2   2  16        268.51        330.05       138.04 o
   4   2  16        728.94        928.10       232.23 o
   6   2  16        361.28        354.09        41.94 o
   8   2  16         29.58         47.76        59.00 o
  10   2  16       3470.66       3798.80       310.02 o
  12   2  16       3749.98       3906.50       694.98 o
  14   2  16        361.77        349.48        62.06 o
  16   2  16        371.04        368.15        58.73 o
 -37   3  16       1425.25       1697.18       450.91 o
 -35   3  16        505.39        505.60       240.85 o
 -33   3  16         55.67         69.48        92.78 o
 -31   3  16       3563.61       4251.65       445.76 o
 -29   3  16       2877.15       3703.68       614.82 o
 -27   3  16        177.94        193.59        51.81 o
 -25   3  16        178.23        240.43       156.57 o
 -23   3  16       1578.72       1601.11       174.09 o
 -21   3  16       2033.52       2358.93       461.01 o
 -19   3  16       1568.82       1806.97       195.71 o
 -17   3  16         82.80         61.27        80.20 o
 -15   3  16        577.55        732.47        86.62 o
 -13   3  16        460.81        558.44       230.28 o
 -11   3  16        524.59        462.79       131.10 o
  -9   3  16         38.39         35.14        42.92 o
  -7   3  16       3429.68       3760.08       324.42 o
  -5   3  16        719.29        835.45       211.67 o
  -3   3  16        609.62        716.25       198.57 o
  -1   3  16       1614.29       1796.04       177.28 o
   1   3  16       2575.19       3003.36       412.12 o
   3   3  16       2294.33       1824.62       471.11 o
   5   3  16          7.14         22.04        20.02 o
   7   3  16         27.66         29.51        52.86 o
   9   3  16       1185.71        809.76       236.52 o
  11   3  16         37.73         31.71        73.18 o
 -28   4  16        414.24        453.93       224.58 o
 -26   4  16       2245.54       2125.49       457.94 o
 -24   4  16       6970.68       6514.12       675.64 o
 -22   4  16        413.49        438.05        58.47 o
 -20   4  16          6.58         -6.14        20.30 o
 -18   4  16       3831.23       3726.05       574.08 o
 -16   4  16         25.84         17.33        22.61 o
 -14   4  16        103.83         71.24        86.23 o
 -12   4  16       1210.01       1115.89       126.05 o
 -10   4  16          7.47          0.72        20.56 o
  -8   4  16       8359.64       8101.21       837.76 o
  -6   4  16        859.59        911.51       105.89 o
  -4   4  16         24.01         21.70        54.37 o
  -2   4  16       3954.44       3433.82       361.90 o
   0   4  16       3473.68       3071.98       333.43 o
   2   4  16       1811.27       1457.10       160.95 o
 -43   1  17        613.08        274.12       324.49 o
 -41   1  17       4365.10       3362.72      1229.76 o
 -39   1  17        635.08        602.96       196.76 o
 -37   1  17      13164.34      14304.36       966.21 o
 -35   1  17       5046.83       5625.96       503.89 o
 -33   1  17        304.33        329.95        59.38 o
 -31   1  17      38908.65      39141.24      1772.41 o
 -29   1  17      10236.23       9697.67       504.87 o
 -27   1  17       7920.89       8237.89       622.24 o
 -25   1  17      22113.38      23554.99      1118.02 o
 -23   1  17       9144.79       9259.42       635.68 o
 -21   1  17       3296.40       3643.64       318.22 o
 -19   1  17      20538.33      21124.23       949.66 o
 -17   1  17       8338.87       9093.74       638.69 o
 -15   1  17        318.36        381.21       136.35 o
 -13   1  17      31139.21      33280.57       976.50 o
 -11   1  17      11241.12      11517.72       516.07 o
  -9   1  17       3136.20       3194.16       292.59 o
  -7   1  17      30066.59      30871.21       790.87 o
  -5   1  17      22521.72      22545.05       722.65 o
  -3   1  17       5856.98       5674.87       349.70 o
  -1   1  17      26291.29      24703.99       762.68 o
   1   1  17       9298.99       8412.13       441.13 o
   3   1  17        965.71        873.55       220.04 o
   5   1  17       8781.72       9502.14       698.61 o
   7   1  17       4921.76       5146.55       442.10 o
   9   1  17        230.91        293.51       136.19 o
  11   1  17       5641.05       6316.33       568.84 o
  13   1  17       3386.23       3922.73       499.77 o
  15   1  17       2045.22       2459.66       281.86 o
  17   1  17       2508.83       1875.15       318.80 o
 -42   2  17        391.41        118.02       123.64 o
 -40   2  17         84.88         41.73        79.12 o
 -38   2  17        756.57        873.85       140.89 o
 -36   2  17       1131.45       1384.35       394.97 o
 -34   2  17        409.26        517.03        67.14 o
 -32   2  17        131.89        138.95       124.91 o
 -30   2  17          6.09          9.42        45.46 o
 -28   2  17       1918.53       2100.23       298.54 o
 -26   2  17       8725.65       9357.98       917.34 o
 -24   2  17       1086.19       1195.22       337.22 o
 -22   2  17        164.43        172.67        93.78 o
 -20   2  17        254.89        300.23        53.32 o
 -18   2  17        218.34        267.02        30.86 o
 -16   2  17        183.64        190.62        27.25 o
 -14   2  17        133.43        151.55        29.45 o
 -12   2  17       2059.51       2070.36       201.53 o
 -10   2  17       3955.29       4011.27       334.46 o
  -8   2  17        354.98        311.79        96.64 o
  -6   2  17        161.95        138.16        61.07 o
  -4   2  17        617.42        607.05        65.03 o
  -2   2  17        199.30        313.36        55.78 o
   0   2  17       2783.86       3013.24       281.74 o
   2   2  17         30.32         55.92        24.42 o
   4   2  17         13.36         24.90        20.83 o
   6   2  17         21.26         38.06        53.94 o
   8   2  17         56.15         42.04        57.61 o
  10   2  17        686.84        266.91       184.34 o
  12   2  17         26.05         24.41        49.33 o
  14   2  17          9.26         14.13        41.75 o
 -37   3  17        645.95        651.14       113.06 o
 -35   3  17       2753.32       2876.07       306.99 o
 -33   3  17       1419.12       1612.56       423.12 o
 -31   3  17        850.45        996.90       334.35 o
 -29   3  17       1585.97       1889.36       205.45 o
 -27   3  17         80.67        133.68       119.79 o
 -25   3  17        843.68        941.21       108.43 o
 -23   3  17       8378.19       9535.53       890.11 o
 -21   3  17       1477.31       1666.53       181.76 o
 -19   3  17       1819.20       2072.02       436.28 o
 -17   3  17       6651.15       6876.17       708.73 o
 -15   3  17       1017.86       1095.00       317.06 o
 -13   3  17       4556.05       5212.06       678.98 o
 -11   3  17       2709.36       2979.33       518.36 o
  -9   3  17        560.57        410.44       123.82 o
  -7   3  17       1037.58       1052.49       238.38 o
  -5   3  17         21.72         25.40        21.39 o
  -3   3  17        721.85        701.54       200.52 o
  -1   3  17         61.86         85.42        40.57 o
   1   3  17         39.86         35.80        55.38 o
   3   3  17        209.92        211.84       118.87 o
   5   3  17       2659.59       2390.90       424.98 o
   7   3  17         16.19         28.48        20.88 o
   9   3  17        111.18        160.09        40.07 o
 -28   4  17        540.12        438.26        94.14 o
 -26   4  17         10.02          1.36        29.91 o
 -24   4  17        225.66        170.57       132.57 o
 -22   4  17          8.67          5.52        36.21 o
 -20   4  17        648.70        680.47        82.50 o
 -18   4  17          1.34         -4.18        24.76 o
 -16   4  17        406.31        350.64        51.21 o
 -14   4  17         33.77         35.48        63.59 o
 -12   4  17       1183.82       1235.20       137.92 o
 -10   4  17        827.07        793.70        93.73 o
  -8   4  17        130.57        134.96        31.49 o
  -6   4  17        109.19         89.74        97.91 o
  -4   4  17       1018.18        967.81       111.84 o
  -2   4  17        981.91        888.74       296.16 o
   0   4  17       1191.82        834.23       288.76 o
 -44   0  18       4487.34       2075.96      1688.36 o
 -42   0  18       9403.74       7242.40      4878.55 o
 -40   0  18          1.91        -15.81        15.81 o
 -38   0  18       1003.69       1308.09       404.23 o
 -34   0  18      17447.74      19646.84      1334.14 o
 -32   0  18       9170.26       8504.04       721.86 o
 -28   0  18       9999.96      10397.72       694.56 o
 -26   0  18      18965.11      21565.75       933.29 o
 -24   0  18      25138.16      26275.50       970.16 o
 -22   0  18        925.88       1165.12       276.13 o
 -20   0  18      20904.22      21732.80      1033.28 o
 -18   0  18      19450.57      19154.45       977.63 o
 -16   0  18        143.34        201.43       115.71 o
 -14   0  18      47984.60      49686.04      1033.32 o
 -12   0  18      62345.46      65050.22      1933.76 o
 -10   0  18      12098.83      12530.89       737.24 o
  -8   0  18      18679.95      19623.07       858.73 o
  -6   0  18      83199.41      83099.20      2546.90 o
  -4   0  18      14797.71      14988.20       791.42 o
  -2   0  18       4891.22       4725.60       481.23 o
   0   0  18      12172.35      10908.43       837.00 o
   2   0  18          9.56         16.09        22.34 o
   4   0  18       1063.69       1121.74       171.09 o
   6   0  18        237.00        454.36       236.06 o
   8   0  18        435.73        448.84        82.93 o
  10   0  18       4716.05       6149.27       871.96 o
  12   0  18       6878.80       8135.69      1015.22 o
  14   0  18          0.39          0.65        41.59 o
  16   0  18       4348.53       4527.18       801.76 o
 -43   1  18       1419.83        711.44       698.50 o
 -39   1  18       7074.34       6585.15       608.16 o
 -37   1  18        615.44        643.21        99.16 o
 -35   1  18       4312.53       4637.40       506.33 o
 -33   1  18        113.66        108.31        64.46 o
 -31   1  18       4209.64       4192.95       356.15 o
 -29   1  18       2133.07       1939.82       315.76 o
 -27   1  18       3492.66       3752.94       371.47 o
 -25   1  18         31.73         34.69        24.17 o
 -23   1  18         36.37         50.33        23.70 o
 -21   1  18       1638.68       2190.46       229.44 o
 -19   1  18       2899.62       3182.48       383.71 o
 -17   1  18      10992.31      12108.94       721.48 o
 -15   1  18      15419.26      16966.87       809.83 o
 -13   1  18       1100.80       1232.91       128.43 o
 -11   1  18       4432.69       4554.75       330.03 o
  -9   1  18      13187.17      13800.44       563.41 o
  -7   1  18       5229.93       5233.26       355.04 o
  -5   1  18       1004.58        989.93       116.76 o
  -3   1  18          3.26         15.46        23.37 o
  -1   1  18       4336.46       4135.65       284.40 o
   1   1  18       1179.07       1118.50       151.09 o
   3   1  18         24.14         35.94        35.58 o
   5   1  18         16.77         16.38        22.09 o
   7   1  18       1190.91       1228.56       274.23 o
   9   1  18        426.61        414.53        50.78 o
  11   1  18          0.16          1.86        27.64 o
  13   1  18        584.59        290.86       212.95 o
  15   1  18        393.06        256.41        58.63 o
 -42   2  18       1009.48        169.20       434.10 o
 -40   2  18       1756.95       1726.28       944.62 o
 -38   2  18        699.51        754.98       296.99 o
 -36   2  18       1127.49       1250.01       142.27 o
 -34   2  18        778.54        836.40       297.84 o
 -32   2  18       2663.35       3176.42       576.20 o
 -30   2  18       2384.87       3022.27       555.64 o
 -28   2  18       2577.45       2755.44       514.36 o
 -26   2  18       7965.86       8734.88       876.02 o
 -24   2  18      12420.02      12903.55      1012.64 o
 -22   2  18       2868.22       3042.59       528.43 o
 -20   2  18        178.96        212.67        44.07 o
 -18   2  18      14198.61      13973.12       866.66 o
 -16   2  18        787.37        729.26       191.48 o
 -14   2  18        275.43        325.11       128.99 o
 -12   2  18       1862.12       2063.15       226.39 o
 -10   2  18        245.72        229.93        83.12 o
  -8   2  18       5797.45       5791.64       383.60 o
  -6   2  18         35.78         51.93        22.69 o
  -4   2  18       5457.47       5787.97       433.03 o
  -2   2  18      12235.95      13875.38       848.83 o
   0   2  18       1570.64       2061.74       340.65 o
   2   2  18       2090.31       2473.99       377.35 o
   4   2  18       7310.58       8782.31       695.87 o
   6   2  18       2144.31       2177.48       395.13 o
   8   2  18         90.88         59.24        40.65 o
  10   2  18       1530.86        964.33       512.74 o
  12   2  18         30.60          6.60        34.54 o
  14   2  18         46.31         30.81        71.50 o
 -37   3  18       1025.20       1037.52       350.27 o
 -35   3  18        150.50         92.71       106.61 o
 -33   3  18       2481.10       2689.17       288.43 o
 -31   3  18        989.27       1176.40       359.11 o
 -29   3  18        326.40        318.57       183.13 o
 -27   3  18         60.92         95.66        40.05 o
 -25   3  18        412.88        506.78       223.21 o
 -23   3  18        147.45        227.26        53.19 o
 -21   3  18        155.05        203.87       142.08 o
 -19   3  18       1237.12       1447.56       158.74 o
 -17   3  18        280.39        386.74       188.30 o
 -15   3  18       3123.29       3231.42       538.06 o
 -13   3  18          6.73        -11.29        13.10 o
 -11   3  18        479.16        550.57       227.58 o
  -9   3  18       3922.45       4146.72       468.78 o
  -7   3  18       4174.66       3958.21       527.21 o
  -5   3  18        341.50        387.06       150.63 o
  -3   3  18          6.25         -3.87        20.98 o
  -1   3  18       2247.88       2361.42       370.72 o
   1   3  18       3101.77       2560.02       593.21 o
   3   3  18       1357.77       1204.45       208.04 o
   5   3  18        150.16        117.39        93.06 o
   7   3  18       1143.19        818.32       309.84 o
   9   3  18        331.59        253.08       176.88 o
 -28   4  18       2553.84       1943.17       441.21 o
 -26   4  18       1534.35       1108.47       126.41 o
 -24   4  18        635.67        539.07        67.62 o
 -22   4  18       1071.96        829.29       281.80 o
 -20   4  18       4553.76       4601.97       635.23 o
 -18   4  18       1775.01       1754.53       250.54 o
 -16   4  18          5.24        -10.79        10.79 o
 -14   4  18       1868.66       1712.08       391.50 o
 -12   4  18       4719.71       4396.01       616.98 o
 -10   4  18        927.79        889.12       290.20 o
  -8   4  18       2777.65       2443.37       480.46 o
  -6   4  18       4631.93       4625.18       482.91 o
  -4   4  18        705.09        581.73       239.90 o
  -2   4  18        797.13        508.73       225.57 o
 -43   1  19       2203.73       1367.74      1184.93 o
 -41   1  19       2059.44        909.79       422.32 o
 -39   1  19         24.56         35.66        35.02 o
 -37   1  19       3082.26       2943.48       408.53 o
 -35   1  19       3917.87       3720.70       434.84 o
 -33   1  19       1507.75       1334.82       235.62 o
 -31   1  19       6701.77       6864.30       756.14 o
 -29   1  19       6378.59       6721.75       550.03 o
 -27   1  19       3001.18       3018.15       389.06 o
 -25   1  19      12028.92      12659.27       762.23 o
 -23   1  19       2368.47       2475.25       343.71 o
 -21   1  19       4794.52       5275.56       501.29 o
 -19   1  19      18889.50      19580.04       860.09 o
 -17   1  19       6673.39       7560.66       570.87 o
 -15   1  19       2522.12       2686.38       288.68 o
 -13   1  19      14932.61      15056.38       781.17 o
 -11   1  19       7584.58       7748.95       415.77 o
  -9   1  19       2491.77       2371.79       242.27 o
  -7   1  19      11648.59      11937.68       524.57 o
  -5   1  19        588.73        615.21       127.90 o
  -3   1  19       9473.21       9319.82       474.04 o
  -1   1  19      13955.13      13900.79       970.44 o
   1   1  19        642.03        662.56       193.41 o
   3   1  19      12209.96      13320.49       818.08 o
   5   1  19       3684.28       4696.11       521.86 o
   7   1  19        126.10        202.42        53.94 o
   9   1  19       3650.84       4023.02       502.96 o
  11   1  19       1850.04       1854.59       372.45 o
  13   1  19        625.85        519.57       194.31 o
  15   1  19       2859.52       2676.43       606.26 o
 -42   2  19         30.65         16.21        58.36 o
 -40   2  19       1363.04        904.00       830.08 o
 -38   2  19        781.60        784.73       543.75 o
 -36   2  19         11.18         -7.93        12.85 o
 -34   2  19       1284.62       1609.03       411.66 o
 -32   2  19         24.00         23.12        32.31 o
 -30   2  19        484.68        589.14       248.52 o
 -28   2  19        105.59        140.56       121.53 o
 -26   2  19       1869.93       2040.29       219.39 o
 -24   2  19         53.73         70.03        84.70 o
 -22   2  19       5331.62       5687.12       639.19 o
 -20   2  19       1760.93       1830.45       415.59 o
 -18   2  19         32.94         50.23        53.32 o
 -16   2  19        943.81        917.63       214.84 o
 -14   2  19       2695.14       2742.78       205.26 o
 -12   2  19        353.48        376.38        71.87 o
 -10   2  19         14.60          9.25        22.66 o
  -8   2  19       2002.11       1823.36       245.46 o
  -6   2  19        874.69        847.52        84.18 o
  -4   2  19        132.66        128.41        39.40 o
  -2   2  19        752.77       1102.47       121.09 o
   0   2  19       2744.58       2849.69       399.68 o
   2   2  19       2027.22       2113.07       217.11 o
   4   2  19       1611.14       1365.16       289.89 o
   6   2  19          1.45         -1.83        19.36 o
   8   2  19       1439.84       1015.51       290.53 o
  10   2  19        227.37        112.96        98.41 o
  12   2  19        218.91        166.88       149.78 o
 -37   3  19        251.00        232.25        45.53 o
 -35   3  19        253.97        241.12        57.82 o
 -33   3  19        146.82        218.94       162.24 o
 -31   3  19       4196.19       4940.84       591.33 o
 -29   3  19       1559.15       1984.63       270.58 o
 -27   3  19        370.45        356.51       190.49 o
 -25   3  19       3621.87       4305.46       449.61 o
 -23   3  19       3124.98       3491.26       559.88 o
 -21   3  19       1161.06       1345.97       149.08 o
 -19   3  19         78.09        116.67       107.95 o
 -17   3  19        241.02        252.88       154.12 o
 -15   3  19       2499.28       2896.60       512.12 o
 -13   3  19       1614.21       1888.24       417.66 o
 -11   3  19         43.60         61.68        33.39 o
  -9   3  19       4156.36       4069.42       532.52 o
  -7   3  19      10041.60       9499.67      1547.37 o
  -5   3  19       1075.72       1066.90       250.26 o
  -3   3  19       2828.41       2998.42       328.85 o
  -1   3  19       9261.72       9737.97       745.34 o
   1   3  19        638.61        429.60       171.00 o
   3   3  19       1164.30       1023.64       118.81 o
   5   3  19       6631.23       5543.69       653.41 o
   7   3  19       1033.81        719.69       116.65 o
 -28   4  19         35.46         24.37        61.30 o
 -26   4  19         26.13         34.12        65.14 o
 -24   4  19        106.92         71.68        22.72 o
 -22   4  19        993.04        733.70       263.89 o
 -20   4  19        202.42        160.36       125.38 o
 -18   4  19        179.19        147.79        32.83 o
 -16   4  19         36.11         34.90        27.93 o
 -14   4  19       1712.21       1328.65       345.73 o
 -12   4  19       3168.19       2629.04       484.85 o
 -10   4  19        156.86        138.51       118.68 o
  -8   4  19        545.42        465.74        61.40 o
  -6   4  19       1768.60       1551.03       386.23 o
  -4   4  19        213.73        173.85       135.03 o
 -42   0  20       9875.52       7080.43      4805.05 o
 -40   0  20        209.69        224.93       177.43 o
 -38   0  20        654.90        869.34       331.08 o
 -36   0  20         29.84         29.92        70.95 o
 -34   0  20       3028.24       2610.36       419.94 o
 -32   0  20      18084.65      18046.07       937.09 o
 -30   0  20       4928.25       5007.80       503.24 o
 -28   0  20       3101.44       3194.91       403.80 o
 -26   0  20      31540.80      33546.55      1043.62 o
 -24   0  20      37857.26      40652.94      1054.30 o
 -22   0  20       2782.74       2942.44       440.28 o
 -20   0  20       4403.64       4197.90       442.93 o
 -18   0  20      28062.74      29513.16      1160.03 o
 -16   0  20       8293.42       9301.22       653.04 o
 -14   0  20        658.97        721.20       229.25 o
 -12   0  20       7217.24       8122.82       619.26 o
 -10   0  20       6027.35       5864.56       530.69 o
  -8   0  20       2468.53       2412.57       344.99 o
  -6   0  20      11850.33      11297.95       733.54 o
  -4   0  20       8359.10       7650.64       813.49 o
  -2   0  20      32999.80      33033.50      2545.92 o
   0   0  20       8342.45       8499.15       902.63 o
   2   0  20        209.52        334.64       198.66 o
   4   0  20      15552.83      17671.69      1323.91 o
   6   0  20        816.75       1166.75       383.01 o
   8   0  20       1631.95       1888.26       274.21 o
  10   0  20        773.91       1189.40       402.05 o
  12   0  20        194.12        293.36        74.03 o
  14   0  20          0.66         11.22        55.83 o
 -43   1  20       2433.39       1278.73      1103.01 o
 -41   1  20       1609.18        445.63       824.74 o
 -39   1  20        327.17        127.69        91.52 o
 -37   1  20       2270.19       1776.45       518.97 o
 -35   1  20         39.15         34.81        31.79 o
 -33   1  20        776.85        852.22       139.15 o
 -31   1  20        780.27        996.18       319.11 o
 -29   1  20        280.79        350.29       139.06 o
 -27   1  20      10188.15      10237.77       673.41 o
 -25   1  20       2164.66       2242.65       332.87 o
 -23   1  20        835.14        921.35       122.63 o
 -21   1  20       8365.17       9111.67       637.96 o
 -19   1  20       8401.30       9131.08       641.49 o
 -17   1  20         15.36         20.19        34.47 o
 -15   1  20        870.28       1010.09       125.90 o
 -13   1  20      16523.04      16485.88       721.97 o
 -11   1  20       5172.76       5309.39       360.92 o
  -9   1  20       1217.15       1296.47       108.14 o
  -7   1  20       1867.80       1986.38       194.04 o
  -5   1  20       4230.03       4107.61       293.18 o
  -3   1  20        322.58        374.93        61.62 o
  -1   1  20        605.64        753.04       203.95 o
   1   1  20        277.49        277.12       127.45 o
   3   1  20       2268.77       2536.55       298.09 o
   5   1  20        598.07        616.79        99.72 o
   7   1  20         19.57         31.64        22.91 o
   9   1  20       1236.88        642.25       381.84 o
  11   1  20        449.04        382.34       131.20 o
  13   1  20       3251.72       3284.27       351.98 o
 -42   2  20         39.21         34.13        76.28 o
 -40   2  20       2741.73       1061.31      1466.33 o
 -38   2  20       5266.98       4474.60      3220.28 o
 -36   2  20       3369.48       3609.45       459.77 o
 -34   2  20          0.54         10.29        27.88 o
 -32   2  20        506.70        596.48       100.53 o
 -30   2  20       4848.00       4951.35       542.98 o
 -28   2  20          1.12         26.39        60.41 o
 -26   2  20       1739.10       1767.66       410.51 o
 -24   2  20        432.56        467.04        88.60 o
 -22   2  20      10846.91      11514.95       973.90 o
 -20   2  20      19643.28      21285.42      1192.23 o
 -18   2  20         81.59         78.92        89.55 o
 -16   2  20      13017.31      13559.65      1393.42 o
 -14   2  20      29550.06      30327.54      3094.36 o
 -12   2  20       3933.84       4094.13       611.88 o
 -10   2  20        986.22        820.61       104.83 o
  -8   2  20      15902.74      15577.09      1042.75 o
  -6   2  20      15380.22      15033.02      1161.10 o
  -4   2  20          1.20         17.81        23.49 o
  -2   2  20       6073.08       6907.95       602.88 o
   0   2  20       5658.87       6533.83       569.27 o
   2   2  20       1993.08       2260.54       365.25 o
   4   2  20      11504.43      12202.68       825.95 o
   6   2  20        113.97        163.08        35.31 o
   8   2  20       6794.38       5595.04      1200.64 o
  10   2  20      11822.60       9048.17       936.47 o
 -37   3  20        175.78         93.96       109.48 o
 -35   3  20       1017.16       1153.72       364.10 o
 -33   3  20        252.41        269.22        63.72 o
 -31   3  20        509.78        573.76       247.39 o
 -29   3  20         14.03         36.42        69.21 o
 -27   3  20       1504.90       1610.88       176.50 o
 -25   3  20          2.91         69.40        86.72 o
 -23   3  20         73.40         71.52        27.07 o
 -21   3  20       1608.05       1922.55       422.36 o
 -19   3  20       1199.14       1342.11       347.61 o
 -17   3  20       2037.11       2243.22       446.78 o
 -15   3  20         80.80         67.66        85.33 o
 -13   3  20       1604.74       1980.63       423.48 o
 -11   3  20       2610.52       3131.55       398.02 o
  -9   3  20       1098.36       1181.97       132.88 o
  -7   3  20       1214.12       1126.02       137.96 o
  -5   3  20         10.05         34.30        53.48 o
  -3   3  20          3.54         -0.50        22.19 o
  -1   3  20          6.23         -7.43        22.80 o
   1   3  20        478.73        439.81        62.59 o
   3   3  20        247.22        174.13       144.91 o
   5   3  20         32.96         70.25        96.75 o
 -26   4  20       5377.77       3500.40       579.34 o
 -24   4  20       1533.96       1102.40       326.66 o
 -22   4  20       1103.63        769.89       130.89 o
 -20   4  20       4423.29       3096.73       527.45 o
 -18   4  20       2233.34       1728.99       399.97 o
 -16   4  20        395.16        310.28        44.15 o
 -14   4  20          8.61         -0.57        18.75 o
 -12   4  20       1367.31       1046.33       119.04 o
 -10   4  20        159.16        103.73        27.19 o
  -8   4  20         11.30          2.37        30.87 o
  -6   4  20        423.54        289.01       171.60 o
 -43   1  21       8873.16       5410.35      3775.69 o
 -41   1  21         61.15         76.03       105.31 o
 -37   1  21      12045.04      13833.53      1136.48 o
 -35   1  21        239.71        318.10       191.44 o
 -33   1  21       5451.81       5841.93       753.81 o
 -31   1  21       9553.57      10627.83       986.69 o
 -29   1  21       6691.64       6799.06       553.16 o
 -27   1  21       5337.74       5581.11       515.64 o
 -25   1  21      11351.95      11773.97       714.48 o
 -23   1  21        731.70        827.20       204.92 o
 -21   1  21       4136.09       4436.63       458.57 o
 -19   1  21      10294.17      10744.43       704.53 o
 -17   1  21         37.94         61.43        25.39 o
 -15   1  21      16729.99      18019.39       928.19 o
 -13   1  21       1797.25       1775.66       210.38 o
 -11   1  21       1707.97       1670.54       221.27 o
  -9   1  21       6739.54       6701.22       385.19 o
  -7   1  21       1600.50       1676.87       133.03 o
  -5   1  21       2187.44       2276.16       280.11 o
  -3   1  21         10.50         71.32        65.75 o
  -1   1  21      10777.07      10975.72       759.34 o
   1   1  21         20.33         33.34        49.26 o
   3   1  21       2378.58       2927.55       277.47 o
   5   1  21       3370.10       3567.47       610.11 o
   7   1  21        339.79        173.45       122.26 o
   9   1  21       3444.30       2689.62       660.10 o
  11   1  21        716.65        502.96       242.27 o
 -42   2  21        609.19         84.29       269.33 o
 -40   2  21        241.95        151.56       175.04 o
 -38   2  21        431.64         84.87       222.39 o
 -36   2  21        484.89        529.21       241.06 o
 -34   2  21        746.39        874.59       311.00 o
 -32   2  21        545.17        663.44       269.24 o
 -30   2  21         82.83         91.67       103.72 o
 -28   2  21        254.54        279.55        59.14 o
 -26   2  21        909.73       1179.08       336.83 o
 -24   2  21       1769.49       1855.66       417.46 o
 -22   2  21       1893.01       1996.78       430.84 o
 -20   2  21        425.36        453.76       206.16 o
 -18   2  21       3065.53       3468.50       439.71 o
 -16   2  21         31.22         18.40        15.75 o
 -14   2  21         44.73         77.65        89.32 o
 -12   2  21          2.15         29.89        30.03 o
 -10   2  21          4.08          7.73        23.46 o
  -8   2  21        215.76        281.23        48.93 o
  -6   2  21       1661.57       1600.03       204.23 o
  -4   2  21        192.22        233.98        52.34 o
  -2   2  21       1748.75       1838.13       325.14 o
   0   2  21        179.40        247.77        57.41 o
   2   2  21        383.00        283.56       137.90 o
   4   2  21        247.26        234.00        48.68 o
   6   2  21         70.78         64.38        27.78 o
   8   2  21        502.13        492.94       247.40 o
 -37   3  21       1143.10        479.36       490.64 o
 -35   3  21        165.95        106.38       109.76 o
 -33   3  21       1956.98       2124.29       483.65 o
 -31   3  21       2141.42       2332.63       486.72 o
 -29   3  21       1105.30       1119.11       127.62 o
 -27   3  21       4544.74       4740.17       663.63 o
 -25   3  21      12111.94      12980.69      1165.86 o
 -23   3  21        282.25        304.80        67.97 o
 -21   3  21      11531.91      12510.43       993.81 o
 -19   3  21      13430.97      13915.18      1013.76 o
 -17   3  21         20.65         47.13        73.44 o
 -15   3  21       4876.28       5804.46       714.79 o
 -13   3  21       4713.90       5016.64       522.71 o
 -11   3  21        252.33        257.05       158.62 o
  -9   3  21       3452.64       3978.82       605.26 o
  -7   3  21       3369.94       3907.24       611.94 o
  -5   3  21         44.07         24.47        29.15 o
  -3   3  21       3852.68       3879.00       407.26 o
  -1   3  21       4477.54       4473.84       467.32 o
   1   3  21         18.01         40.05        73.54 o
   3   3  21       1609.87       1131.91       130.48 o
 -24   4  21       1458.28        944.52       301.84 o
 -22   4  21        211.84        147.47        43.55 o
 -20   4  21        477.53        257.22       157.47 o
 -18   4  21       1033.96        727.27       261.44 o
 -16   4  21       1767.56       1176.42       327.18 o
 -14   4  21         13.63         14.18        24.02 o
 -12   4  21       1510.15        968.97       301.84 o
 -10   4  21        263.01        194.72       139.67 o
 -42   0  22      11186.16       8007.05      1431.20 o
 -40   0  22        706.07        707.52       306.24 o
 -38   0  22       6253.32       6357.86       865.43 o
 -36   0  22       2888.44       3214.53       608.30 o
 -34   0  22       5381.38       4747.97       540.05 o
 -32   0  22         19.29         39.72        50.94 o
 -30   0  22       4483.27       4171.64       462.99 o
 -28   0  22        973.06       1108.94       244.46 o
 -26   0  22        234.31        144.69        89.35 o
 -24   0  22       4159.32       4020.19       521.64 o
 -22   0  22       4981.29       5264.07       591.10 o
 -20   0  22       6915.83       6954.07       577.97 o
 -18   0  22       1675.77       1655.31       290.52 o
 -16   0  22       5164.72       5321.31       508.73 o
 -14   0  22      20173.87      22134.79       941.39 o
 -12   0  22      15596.79      17465.11       852.09 o
 -10   0  22       9719.50       9721.05       669.11 o
  -8   0  22       1633.79       1404.22       270.05 o
  -6   0  22       2005.17       1611.07       380.03 o
  -4   0  22        324.39        450.73       222.72 o
  -2   0  22        168.13        120.90       122.92 o
   0   0  22          1.02          9.59        52.19 o
   2   0  22        138.37        259.72       180.70 o
   4   0  22       2409.46       2696.57       572.42 o
   6   0  22       2658.35       2829.60       383.79 o
   8   0  22       4039.49       1935.79      2175.82 o
  10   0  22        506.69        252.03       262.14 o
 -43   1  22        198.49         44.54        89.35 o
 -41   1  22         36.18         60.16        96.09 o
 -39   1  22       1750.08        992.29       890.74 o
 -37   1  22        806.08        942.59       323.36 o
 -35   1  22       2843.70       3075.27       575.67 o
 -33   1  22       4684.95       5049.15       701.54 o
 -31   1  22       4273.00       5034.86       585.61 o
 -29   1  22       1782.56       1898.56       354.73 o
 -27   1  22         61.77         90.16        71.14 o
 -25   1  22       2488.73       2545.24       353.65 o
 -23   1  22      10176.05      11008.98       702.03 o
 -21   1  22       6650.86       6807.96       564.46 o
 -19   1  22          0.44         12.07        30.52 o
 -17   1  22        459.17        502.08       160.18 o
 -15   1  22       1704.71       1782.02       215.07 o
 -13   1  22          5.39         12.13        12.91 o
 -11   1  22       1232.08       1233.59       135.02 o
  -9   1  22      10691.94      10367.08       709.31 o
  -7   1  22        526.64        575.76       143.03 o
  -5   1  22         21.79         46.83        25.16 o
  -3   1  22        315.00        310.54       133.53 o
  -1   1  22         17.48         34.54        34.14 o
   1   1  22       4592.47       4924.95       532.14 o
   3   1  22       4781.53       4457.92       982.93 o
   5   1  22         10.69         14.46        40.04 o
   7   1  22       2185.76       2133.39       353.89 o
   9   1  22       2191.97       1819.74       375.40 o
 -40   2  22        218.94        128.96       129.15 o
 -38   2  22       4378.52       3527.06      2606.89 o
 -36   2  22        865.96        574.11       398.76 o
 -34   2  22       5440.68       6165.24       717.44 o
 -32   2  22      13259.58      15572.37      2380.96 o
 -30   2  22       1743.99       2267.02       302.66 o
 -28   2  22       8137.80       9478.43       913.58 o
 -26   2  22      23032.44      25563.22      1693.83 o
 -24   2  22       6714.93       8219.94       833.91 o
 -22   2  22       2387.98       2589.98       484.07 o
 -20   2  22      30410.26      32092.50      1829.67 o
 -18   2  22       2837.22       3411.85       356.56 o
 -16   2  22        400.31        482.11        82.88 o
 -14   2  22      14664.81      16551.91      1114.24 o
 -12   2  22        724.70        958.11       303.45 o
 -10   2  22       4986.45       4526.63       738.10 o
  -8   2  22       2714.20       3169.99       361.85 o
  -6   2  22       1658.85       1687.75       200.64 o
  -4   2  22      13255.59      14028.74       828.91 o
  -2   2  22       3010.52       3662.21       618.43 o
   0   2  22       1396.58       1056.54       294.04 o
   2   2  22       4313.28       3963.71       728.05 o
   4   2  22       9046.58       8098.71      1492.68 o
   6   2  22        729.54        721.62        89.44 o
 -35   3  22        637.25        619.00       363.22 o
 -33   3  22        572.12        704.53       281.77 o
 -31   3  22       2604.11       2842.54       384.48 o
 -29   3  22       1906.79       2172.19       463.12 o
 -27   3  22       1346.95       1354.73       362.64 o
 -25   3  22       5231.27       5476.09       566.40 o
 -23   3  22       1466.18       1837.56       248.35 o
 -21   3  22       5393.24       5600.42       695.58 o
 -19   3  22         92.64        102.62        99.80 o
 -17   3  22       1518.43       1514.58       373.82 o
 -15   3  22       1214.55       1269.51       141.60 o
 -13   3  22       1057.86       1066.54       316.88 o
 -11   3  22        825.13        783.96       273.45 o
  -9   3  22        185.68        144.90       122.16 o
  -7   3  22        831.31        925.75       305.80 o
  -5   3  22       1521.86       1490.70       390.35 o
  -3   3  22        170.00        189.31       146.56 o
  -1   3  22       2057.34       1674.96       427.47 o
 -22   4  22        242.40        141.57       118.17 o
 -20   4  22        570.54        389.48        52.61 o
 -18   4  22         24.60         16.04        44.25 o
 -16   4  22       2523.58       1421.36       357.71 o
 -14   4  22       2617.82       1609.53       380.81 o
 -12   4  22         95.03         33.69        28.45 o
 -43   1  23       1498.33        507.63       533.17 o
 -41   1  23          3.92         -2.58        42.06 o
 -39   1  23       1722.89        961.01       871.79 o
 -37   1  23       1403.58       1616.95       422.14 o
 -35   1  23        451.31        466.29       228.31 o
 -33   1  23       4298.80       4462.10       663.02 o
 -31   1  23        337.97        447.52       221.72 o
 -29   1  23        256.91        306.94       179.07 o
 -27   1  23       7853.20       7861.55       613.07 o
 -25   1  23       5994.07       6294.25       548.95 o
 -23   1  23       1830.80       1718.89       298.15 o
 -21   1  23       4491.12       4759.70       484.05 o
 -19   1  23      15645.66      15819.08       819.74 o
 -17   1  23       5838.96       5862.79       530.04 o
 -15   1  23      26168.90      26204.34      1871.00 o
 -13   1  23       1191.54        968.98       159.48 o
 -11   1  23       4847.40       4686.32       376.13 o
  -9   1  23      31815.29      30525.99      1842.22 o
  -7   1  23        367.75        354.84        67.04 o
  -5   1  23       3398.63       3240.00       340.51 o
  -3   1  23       3962.28       4484.32       491.47 o
  -1   1  23       1783.02       1883.12       330.37 o
   1   1  23       3892.05       3667.75       731.62 o
   3   1  23       3077.89       3547.85       349.26 o
   5   1  23        896.13        770.45       167.24 o
   7   1  23       3008.82       2471.01       601.49 o
 -40   2  23       1650.09        416.24       778.26 o
 -38   2  23        930.39        385.89       385.36 o
 -36   2  23       1160.36        612.29       623.46 o
 -34   2  23        127.49        170.69       142.68 o
 -32   2  23         45.05         50.93        86.63 o
 -30   2  23        181.78        244.70       160.13 o
 -28   2  23       2205.82       2282.82       311.43 o
 -26   2  23        728.87        815.99       132.85 o
 -24   2  23          8.41         16.97        52.91 o
 -22   2  23        134.72        121.69       110.35 o
 -20   2  23       1646.35       2186.89       284.57 o
 -18   2  23        511.50        596.63        96.82 o
 -16   2  23         14.94         31.31        60.51 o
 -14   2  23        753.23        728.29       116.38 o
 -12   2  23        818.76        806.55       127.73 o
 -10   2  23         95.15         73.49        72.99 o
  -8   2  23        295.46        215.77       129.86 o
  -6   2  23        149.53        159.90        99.96 o
  -4   2  23         18.15         19.80        19.11 o
  -2   2  23       3864.41       3886.55       918.02 o
   0   2  23        143.14         99.43        84.85 o
   2   2  23        345.95        315.63        51.57 o
   4   2  23        236.63        237.14        42.95 o
 -35   3  23         20.48          3.07        39.69 o
 -33   3  23       7805.12       7029.31      4663.20 o
 -31   3  23       4676.18       5165.67       538.73 o
 -29   3  23        165.36        179.30       137.69 o
 -27   3  23       3252.54       3587.27       578.64 o
 -25   3  23       6429.76       7218.91       743.70 o
 -23   3  23          0.37         -5.05        23.13 o
 -21   3  23       3794.04       3914.69       587.02 o
 -19   3  23       8670.42       8570.43       839.35 o
 -17   3  23        378.75        408.16        55.38 o
 -15   3  23       5389.45       5362.71       689.46 o
 -13   3  23       4274.59       4000.62       493.75 o
 -11   3  23         54.43         73.43        26.07 o
  -9   3  23       9379.84       9517.90       905.53 o
  -7   3  23       1862.94       1901.09       435.10 o
  -5   3  23        477.57        557.39       242.09 o
  -3   3  23       6876.89       6256.42       789.91 o
  -1   3  23       1186.09       1019.54       117.87 o
 -40   0  24        504.03        272.54       195.82 o
 -38   0  24        323.17        260.44       189.68 o
 -36   0  24       1633.77       1670.68       448.10 o
 -34   0  24       1320.64        995.44       337.06 o
 -32   0  24        802.35        669.98       225.43 o
 -30   0  24       2021.08       1960.13       462.92 o
 -28   0  24      21136.48      19706.22       934.51 o
 -26   0  24       2750.02       2870.16       387.63 o
 -24   0  24         13.40         15.35        31.46 o
 -22   0  24      15024.55      15032.63       903.74 o
 -20   0  24      17215.04      18107.64       845.90 o
 -18   0  24         20.63         32.35        43.56 o
 -16   0  24       1140.86        912.58       252.52 o
 -14   0  24      40525.83      43678.30      2325.06 o
 -12   0  24       1261.98       1229.07       256.85 o
 -10   0  24       2728.45       2788.61       530.96 o
  -8   0  24       1783.42       1906.45       447.06 o
  -6   0  24       3176.87       3570.73       606.81 o
  -4   0  24      21434.67      24429.19      2886.60 o
  -2   0  24        941.91       1126.30       171.83 o
   0   0  24       3248.74       3873.93       504.68 o
   2   0  24      23311.65      21440.89     12733.78 o
   4   0  24       6691.08       5375.98      3746.47 o
   6   0  24        461.59        191.40       206.72 o
 -41   1  24       3439.29       1850.59      1525.04 o
 -39   1  24       2007.72       1006.99       920.32 o
 -37   1  24         53.83         23.40        68.16 o
 -35   1  24        923.55        991.46       327.42 o
 -33   1  24      10863.94      11387.82      1022.03 o
 -31   1  24       2321.21       2674.72       530.60 o
 -29   1  24        117.06        108.69       107.24 o
 -27   1  24       1598.38       1767.27       411.88 o
 -25   1  24       3155.20       3263.82       401.54 o
 -23   1  24         31.44         50.98        55.95 o
 -21   1  24        375.40        324.09        66.41 o
 -19   1  24       3415.40       3889.14       445.83 o
 -17   1  24        431.32        353.54        59.12 o
 -15   1  24       1916.12       2094.60       452.41 o
 -13   1  24       2094.79       1865.19       248.63 o
 -11   1  24       3220.63       3009.06       340.05 o
  -9   1  24       2112.22       2209.76       338.31 o
  -7   1  24       4401.70       4462.47       480.11 o
  -5   1  24        330.66        456.20        81.75 o
  -3   1  24       4660.25       4918.80       515.52 o
  -1   1  24       1527.43       1309.23       365.26 o
   1   1  24        354.26        257.45       130.00 o
   3   1  24       1832.05       1467.86       272.23 o
   5   1  24       1083.23        529.37       538.15 o
 -40   2  24       7134.01       4858.62      3427.06 o
 -38   2  24      17190.38      13943.75      8679.77 o
 -36   2  24       1068.14        739.35       682.11 o
 -34   2  24       3499.75       2830.20      2123.95 o
 -32   2  24      14147.53      17010.22      1186.15 o
 -30   2  24       3463.96       4459.52       534.50 o
 -28   2  24        492.05        535.66        93.43 o
 -26   2  24       1340.88       1603.29       390.00 o
 -24   2  24       7202.01       8084.81       841.36 o
 -22   2  24       1471.16       1791.71       404.94 o
 -20   2  24       3827.04       4509.99       639.45 o
 -18   2  24       1588.71       1512.48       378.63 o
 -16   2  24       7336.25       7759.25       799.56 o
 -14   2  24      21334.27      23903.04      1264.12 o
 -12   2  24        186.63        187.87        34.41 o
 -10   2  24       9365.32      10857.71       977.26 o
  -8   2  24      17575.81      17438.84      2421.76 o
  -6   2  24       1609.17       1519.97       185.40 o
  -4   2  24       2232.59       1796.43       328.20 o
  -2   2  24       2013.20       1561.47       448.34 o
   0   2  24       1471.46       1453.37       213.19 o
   2   2  24        396.32        368.30        58.03 o
 -35   3  24       2460.62       1233.84      1067.98 o
 -33   3  24       1652.87        540.20       888.12 o
 -31   3  24        126.21         74.12        59.58 o
 -29   3  24        702.74        648.22       256.23 o
 -27   3  24       1916.44       1816.69       415.62 o
 -25   3  24         76.00         47.67        34.54 o
 -23   3  24         40.62         38.28        24.86 o
 -21   3  24        179.18        135.03        29.63 o
 -19   3  24        192.57        197.89        47.29 o
 -17   3  24         35.09         32.20        63.57 o
 -15   3  24       2646.73       2605.48       275.10 o
 -13   3  24         14.24          6.84        20.15 o
 -11   3  24        129.84        154.55        32.17 o
  -9   3  24       1154.11       1073.99       324.16 o
  -7   3  24        207.39        205.40        37.15 o
  -5   3  24        108.93        124.59        50.23 o
  -3   3  24       3472.97       2915.55       311.60 o
 -41   1  25        225.95        111.11       120.30 o
 -39   1  25       3946.35       2874.04      2159.64 o
 -37   1  25       1525.47       1558.27       419.88 o
 -35   1  25       2000.98       2120.24       471.86 o
 -33   1  25      12608.85      13034.83      1093.88 o
 -31   1  25          1.82         24.50        58.86 o
 -29   1  25       1335.40       1529.23       387.36 o
 -27   1  25      12542.85      12963.64      1035.47 o
 -25   1  25         99.58        204.01       143.20 o
 -23   1  25       6088.57       6872.78       779.70 o
 -21   1  25         10.82         72.20        88.06 o
 -19   1  25       3101.72       3745.33       592.08 o
 -17   1  25       2552.63       2931.92       527.26 o
 -15   1  25        563.01        801.86       283.51 o
 -13   1  25       2319.66       2000.26       254.89 o
 -11   1  25       1737.80       1972.74       320.20 o
  -9   1  25      12103.93      11662.73      1248.53 o
  -7   1  25         54.33         65.92        64.99 o
  -5   1  25       4900.96       5403.80       485.27 o
  -3   1  25       5555.65       5159.87      1106.36 o
  -1   1  25        336.55        323.11        47.79 o
   1   1  25       3883.33       2499.69      1117.42 o
   3   1  25       2156.42       1631.12       876.51 o
 -40   2  25          1.03         28.80        37.83 o
 -38   2  25       3481.84       1806.25      1458.83 o
 -36   2  25         28.62          7.73        48.47 o
 -34   2  25         47.01         54.62        88.94 o
 -32   2  25        360.49        256.07       283.30 o
 -30   2  25        498.38        522.52        86.06 o
 -28   2  25        384.07        537.08        93.54 o
 -26   2  25          2.66         10.23        46.27 o
 -24   2  25        816.58        941.79       301.24 o
 -22   2  25        778.17        862.05       283.49 o
 -20   2  25       2736.46       2712.27       503.24 o
 -18   2  25       5996.23       6146.18       676.61 o
 -16   2  25        111.60         80.50        91.79 o
 -14   2  25       1991.50       1975.47       430.50 o
 -12   2  25       3265.45       3202.67       337.38 o
 -10   2  25       1877.64       2103.12       285.33 o
  -8   2  25         12.39         19.85        23.74 o
  -6   2  25        606.81        410.58       159.66 o
  -4   2  25         81.39        126.66       122.41 o
  -2   2  25       1339.46       1166.76       362.53 o
   0   2  25        374.27        294.21        62.99 o
 -33   3  25       3348.67       1468.06      1697.71 o
 -31   3  25        677.28        563.17       312.01 o
 -29   3  25        170.46         80.02        94.12 o
 -27   3  25       1481.19        878.65       765.47 o
 -25   3  25        425.11        471.54       214.00 o
 -23   3  25          5.62          8.85        44.40 o
 -21   3  25       3672.28       3372.99       543.29 o
 -19   3  25       3171.87       3119.58       523.93 o
 -17   3  25        817.60        844.90       130.38 o
 -15   3  25       3479.88       3357.80       421.44 o
 -13   3  25       1819.19       1772.76       237.02 o
 -11   3  25         20.36         34.15        23.41 o
  -9   3  25       2553.93       2277.92       467.10 o
  -7   3  25         26.70         47.05        40.37 o
  -5   3  25         47.50          1.59        42.43 o
 -38   0  26      19718.76       6004.00      4127.82 o
 -36   0  26       2764.08       1736.49       651.35 o
 -28   0  26      15991.77      12763.72      1600.49 o
 -26   0  26       1258.20       1312.56       315.01 o
 -24   0  26       6954.89       5245.25       506.38 o
 -22   0  26      20699.81      18673.07       856.97 o
 -20   0  26        963.27        723.56       218.02 o
 -18   0  26       9680.45       8518.84       633.17 o
 -16   0  26      13265.96      12384.82       752.10 o
 -14   0  26       8449.71       8802.49       923.69 o
 -12   0  26       1281.64       1601.69       410.52 o
 -10   0  26      33591.96      35019.13      1495.63 o
  -8   0  26      10188.22      10422.89       999.73 o
  -6   0  26        401.85        446.69       224.11 o
  -4   0  26      15202.53      13773.44      8695.84 o
  -2   0  26       4303.24       3027.90      2270.58 o
   0   0  26        649.51        163.73       363.84 o
   2   0  26       2119.12        859.70       781.14 o
 -41   1  26        486.88        130.95       147.30 o
 -39   1  26       1984.10        806.05       779.60 o
 -37   1  26       2704.38       1717.70      1410.30 o
 -35   1  26        252.02        239.04       163.93 o
 -33   1  26        186.33        256.57       169.70 o
 -31   1  26       1832.05       1864.15       437.53 o
 -29   1  26        103.47        170.29       132.60 o
 -27   1  26        923.23        755.87       272.82 o
 -25   1  26        469.25        377.33       193.06 o
 -23   1  26          0.40         15.38        48.92 o
 -21   1  26          1.35          8.73        37.81 o
 -19   1  26       1103.71        975.40       310.77 o
 -17   1  26        448.96        356.52       188.77 o
 -15   1  26      11944.95      13273.10      1058.80 o
 -13   1  26       1950.03       2071.67       328.15 o
 -11   1  26        530.67        574.95        83.79 o
  -9   1  26       2192.34       2196.90       342.15 o
  -7   1  26       3355.21       3573.41       435.43 o
  -5   1  26       5021.73       4583.88       831.65 o
  -3   1  26        833.10        888.23       301.85 o
  -1   1  26        420.86        192.44       115.79 o
   1   1  26       1586.22        291.06       660.13 o
 -38   2  26        821.85        313.99       333.07 o
 -36   2  26         10.49        -10.67        11.86 o
 -34   2  26        688.26        537.44       557.62 o
 -32   2  26       1059.17        256.54       581.40 o
 -30   2  26        853.14        426.04       438.21 o
 -28   2  26       9269.61       9959.03       955.18 o
 -26   2  26        518.97        616.24       246.77 o
 -24   2  26        115.22        173.41       131.76 o
 -22   2  26       8286.06       8056.94       823.18 o
 -20   2  26        457.91        584.40        73.34 o
 -18   2  26        169.14        131.23       116.41 o
 -16   2  26         88.24        146.18       121.56 o
 -14   2  26        362.63        418.90       202.25 o
 -12   2  26       1701.24       1658.71       230.93 o
 -10   2  26        486.33        457.44        85.20 o
  -8   2  26         36.52         32.14        73.72 o
  -6   2  26       3112.80       2746.19       363.27 o
  -4   2  26       1337.13        645.07       333.17 o
  -2   2  26        307.36        131.26       151.10 o
 -31   3  26        369.38        167.78       135.85 o
 -29   3  26        914.64        427.65       452.18 o
 -27   3  26         89.56         50.13        75.82 o
 -25   3  26          0.43          1.74        35.84 o
 -23   3  26        535.22        253.56       262.76 o
 -21   3  26       1666.61       1442.30       204.74 o
 -19   3  26         17.93          5.30        38.17 o
 -17   3  26       2006.67       1648.47       180.38 o
 -15   3  26        733.61        636.01       247.41 o
 -13   3  26        637.46        565.33        97.06 o
 -11   3  26       1110.45        933.76       143.15 o
  -9   3  26          2.41          2.10        34.59 o
 -39   1  27       3855.95       1893.60      1513.74 o
 -37   1  27       1987.02        869.22       801.68 o
 -35   1  27       3915.93       3617.09       608.75 o
 -33   1  27       9547.10       9713.82       974.71 o
 -31   1  27        170.02        208.73       149.79 o
 -29   1  27       4763.24       4915.61       677.36 o
 -27   1  27      19406.33      16109.64      9747.29 o
 -25   1  27         28.24         28.44        60.88 o
 -23   1  27      15228.23      15374.90      1087.63 o
 -21   1  27       9077.84       9042.17       892.15 o
 -19   1  27         17.86         27.84        58.44 o
 -17   1  27       9310.76       9673.08       921.28 o
 -15   1  27       5063.68       5795.98       656.75 o
 -13   1  27        279.41        278.80       125.42 o
 -11   1  27       6189.00       5951.12       550.86 o
  -9   1  27       6243.36       5378.67       489.82 o
  -7   1  27          5.14         26.70        46.22 o
  -5   1  27       6267.44       1607.33      1402.97 o
  -3   1  27       2103.03        966.48       719.15 o
  -1   1  27          3.69         11.10        43.48 o
 -38   2  27       1122.60        289.18       305.13 o
 -36   2  27        560.46        291.22       293.93 o
 -34   2  27        149.49        110.58       120.15 o
 -32   2  27        450.73        286.64       277.04 o
 -30   2  27        838.36        159.90       393.73 o
 -28   2  27       1330.71        709.33       656.79 o
 -26   2  27         62.91         58.14        37.34 o
 -24   2  27        345.58        402.80        76.74 o
 -22   2  27          5.18         16.36        28.16 o
 -20   2  27       1395.70       1591.56       390.15 o
 -18   2  27        362.00        393.32       195.77 o
 -16   2  27        410.64        373.38       190.77 o
 -14   2  27       1505.72       1535.34       382.38 o
 -12   2  27       1831.66       1634.65       451.30 o
 -10   2  27        102.88         44.02        75.74 o
  -8   2  27         85.45         45.00        57.83 o
  -6   2  27        623.76        485.15       255.41 o
  -4   2  27        326.48        125.88       109.65 o
 -29   3  27       2798.77        896.58      1204.96 o
 -27   3  27       1878.75       1186.08       777.23 o
 -25   3  27        904.07        491.20       342.52 o
 -23   3  27       1970.57        575.63       909.79 o
 -21   3  27       1313.63        631.30       587.77 o
 -19   3  27        920.25        439.97       314.12 o
 -17   3  27       4016.90       2112.77      1630.89 o
 -15   3  27         83.13         23.21        54.35 o
 -13   3  27       1158.64        548.73       368.97 o
 -24   0  28        359.65        265.06       120.84 o
 -20   0  28       9088.23       7688.11      1119.24 o
 -18   0  28        766.49        618.01       248.02 o
 -16   0  28      15913.72      15273.22      1141.14 o
 -14   0  28       8922.97       9438.34       958.74 o
 -12   0  28        147.10        180.34       145.53 o
 -10   0  28       5651.57       4041.81      1427.30 o
  -8   0  28        659.54        330.93       375.91 o
  -6   0  28        212.19         49.82        78.74 o
  -4   0  28         49.31          9.74        49.31 o
 -39   1  28       1231.34        311.79       308.21 o
 -37   1  28          3.70         24.14       106.32 o
 -35   1  28        574.06        463.33       226.68 o
 -33   1  28        148.98        102.14       113.97 o
 -31   1  28       2416.01       1947.76       442.38 o
 -29   1  28          1.80         11.49        44.54 o
 -27   1  28       3176.01       1939.68      1685.59 o
 -25   1  28       4516.33       4572.29       653.53 o
 -23   1  28       1382.57       1361.69       357.90 o
 -21   1  28         26.23          0.78        26.04 o
 -19   1  28        524.52        619.42       247.94 o
 -17   1  28       8327.64       8453.08       867.37 o
 -15   1  28       1892.86       2057.91       280.31 o
 -13   1  28        756.04        577.96       201.87 o
 -11   1  28        666.09        320.73       133.76 o
  -9   1  28       4062.18       1855.38       657.69 o
  -7   1  28        227.26         80.47        71.90 o
  -5   1  28         68.41         43.29        77.03 o
  -3   1  28         66.06         12.12        56.14 o
 -36   2  28       1666.43        826.34       763.83 o
 -34   2  28       4353.66       3409.97      2524.76 o
 -32   2  28       2335.64       1378.36      1158.53 o
 -30   2  28        723.18        386.03       395.88 o
 -28   2  28       3325.83       2582.97      1933.35 o
 -26   2  28        717.91        337.34       366.97 o
 -24   2  28       1605.18       1031.89       900.24 o
 -22   2  28        451.75        346.36       188.39 o
 -20   2  28        528.75        315.71       338.10 o
 -18   2  28       5413.18       3934.56      2788.50 o
 -16   2  28       1586.81        972.23       839.53 o
 -14   2  28       1796.31        668.88       988.43 o
 -12   2  28       6964.86       6242.40      3542.16 o
 -10   2  28       8008.10       6074.95      4105.68 o
  -8   2  28         18.05         28.84        38.31 o
  -6   2  28       4290.78       2891.20      1573.21 o
 -27   3  28         47.26         -2.68        27.93 o
 -25   3  28          6.95        -13.30        13.30 o
 -23   3  28       2769.17       1755.76       971.22 o
 -21   3  28        367.00        136.97       154.80 o
 -19   3  28          0.73         20.50        30.87 o
 -17   3  28       1108.26        401.77       408.57 o
 -37   1  29         34.20         -6.85        32.80 o
 -35   1  29       5177.49       3054.63       629.27 o
 -33   1  29       1229.65       1207.12       367.29 o
 -31   1  29        434.41        342.34       190.45 o
 -29   1  29       2850.56       2831.24       524.42 o
 -27   1  29       2300.41       1412.52      1276.45 o
 -25   1  29         28.17         40.40        70.36 o
 -23   1  29       8212.75       7995.74       828.91 o
 -21   1  29       3731.64       3686.75       592.61 o
 -19   1  29        235.47        242.89       158.80 o
 -17   1  29       3666.82       2376.39      1796.84 o
 -15   1  29       3085.38       2051.02      1610.50 o
 -13   1  29        734.49        317.79       299.02 o
 -11   1  29       2071.19       1155.55      1005.12 o
  -9   1  29        688.81        193.06       176.94 o
  -7   1  29        724.13        480.76       260.40 o
 -34   2  29        203.33        117.56       118.28 o
 -32   2  29         24.95         40.85        76.82 o
 -30   2  29       3633.88       1844.31      1452.77 o
 -28   2  29         84.71          7.24        45.74 o
 -26   2  29         91.59         63.60        83.61 o
 -24   2  29         94.77         36.32        76.78 o
 -22   2  29        508.91        276.81       294.60 o
 -20   2  29        390.38        148.78       165.53 o
 -18   2  29        128.84         81.98        92.82 o
 -16   2  29         58.99         42.19        35.81 o
 -14   2  29        773.18        388.85       417.87 o
 -12   2  29        620.40        257.14       251.66 o
 -10   2  29         31.10        -20.02        24.91 o
 -22   0  30        359.46        139.72       119.44 o
 -20   0  30        199.60        106.21       144.12 o
 -18   0  30       4765.53       3001.04       538.32 o
 -16   0  30        929.43        518.33       322.54 o
 -14   0  30       2722.29       1414.67       673.79 o
 -12   0  30       3727.16       1619.31      1343.94 o
 -10   0  30       4234.77       1578.62      1339.47 o
 -35   1  30       1209.86        506.82       345.86 o
 -33   1  30        234.98         96.04       150.07 o
 -31   1  30          1.79          4.83        39.44 o
 -29   1  30       2472.93       1936.58       436.17 o
 -27   1  30       2834.22       1884.43      1167.62 o
 -25   1  30       1755.26       1366.44       366.09 o
 -23   1  30        112.48        110.71       108.74 o
 -21   1  30       4528.91       2881.56      2130.73 o
 -19   1  30       3028.68       2091.72      1602.95 o
 -17   1  30        295.35        138.31       166.46 o
 -15   1  30         52.66         36.42        71.10 o
 -13   1  30        199.41        133.98       131.38 o
 -11   1  30       1962.14        822.88       771.28 o
  -9   1  30         66.63         29.76        66.17 o
 -32   2  30       4560.39       2385.64      1831.45 o
 -30   2  30       8961.77       5192.50      3525.67 o
 -28   2  30       2804.45       1791.17      1417.13 o
 -26   2  30       2450.49       1077.78       928.49 o
 -24   2  30      13636.62       9648.93      6163.38 o
 -22   2  30       8611.78       6425.07      4281.33 o
 -20   2  30         31.50         15.43        50.76 o
 -18   2  30       6366.38       4193.13      2920.39 o
 -16   2  30       8222.35       4178.66      3339.54 o
 -14   2  30        198.17         26.65        91.47 o
 -29   1  31       2684.36        915.56       639.49 o
 -27   1  31        279.40         77.80        91.89 o
 -25   1  31       1566.91        514.85       531.12 o
 -23   1  31       7713.96       4790.77      3308.06 o
 -21   1  31         43.91         23.45        60.16 o
 -19   1  31       7605.73       4541.23      3164.66 o
 -17   1  31       4582.07       2571.82      1936.18 o
 -15   1  31         90.38        -12.43        32.05 o
 -13   1  31       6414.11       3214.77      2375.10 o
 -28   2  31          2.27         -3.03        27.68 o
 -26   2  31        451.28        204.28       183.66 o
 -24   2  31       1222.85        490.05       507.28 o
 -22   2  31        135.43         64.21        84.68 o
 -20   2  31        472.93        157.80       171.90 o
 -18   2  31         42.10        -11.30        33.08 o
 -27   1  32         83.62         31.83        66.65 o
 -25   1  32       1192.75        313.67       339.49 o
 -23   1  32       1738.92        602.24       591.87 o
 -21   1  32        603.38        136.29       129.32 o
 -19   1  32         87.34         66.24        89.16 o
                                                
